# Supplementary material for: Orthorhombic polymorph of 4-(2,2′:6′,2′′-terpyridin-4′-yl)aniline
Source: IUCrdata. 2026 Feb 10;11(Pt 2):x260106. doi: 10.1107/S2414314626001069 (PMC12961661; doi:10.1107/S2414314626001069)
Supplement: Supplementary file 1 [file x-11-x260106-sup1.cif]

##############################################################################
#                                                                            #
# This CIF contains the data for a data article accepted for                 #
# publication in IUCrData. It conforms to the requirements of                #
# Notes for Authors for IUCrData, and has been                               #
# peer reviewed under the auspices of IUCrData.                              #
#                                                                            #
# Full details of the Crystallographic Information File format               #
# are given in the paper "The Crystallographic Information File (CIF):       #
# a New Standard Archive File for Crystallography" by S. R. Hall, F. H.      #
# Allen and I. D. Brown [Acta Cryst. (1991), A47, 655-685].                  #
#                                                                            #
# The current version of the core CIF dictionary is obtainable from          #
# ftp://ftp.iucr.org/pub/cif_core.dic.                                       #
#                                                                            #
# Software is freely available for graphical display of the structure(s)     #
# in this CIF. For information consult the CIF software page                 #
# http://www.iucr.org/resources/cif/software.                                #
#                                                                            #
# This file may be used for bona fide research purposes within the           #
# scientific community so long as proper attribution is given to the data    # 
# article from which it was obtained.                                        #
#                                                                            #
##############################################################################
data_I
_audit_creation_method     'SHELXL-2019/3'
_journal_date_recd_electronic     2025-09-22
_journal_date_accepted     2026-02-02
_journal_name_full     'IUCrData'
_journal_year     2026
_journal_volume     11
_journal_issue      1
_journal_page_first     0
_journal_page_last     0
_journal_paper_category     HO
_journal_paper_doi     10.1107/S2414314626001069
_journal_coeditor_code     BV4057
_publ_contact_author_name     'Edwards, Nicola'
_publ_contact_author_address
;
Department of Chemistry, University of St. Joseph, West Hartford, CT, 06032,
USA
;
_publ_contact_author_email     nicolaedwards@usj.edu
_publ_section_title
;
Orthorhombic polymorph of 4-(2,2':6',2''-terpyridin-4'-yl)aniline
;
_publ_section_title_footnote     .
loop_
    _publ_author_name
    _publ_author_footnote
    _publ_author_address
    'Edwards, Nicola' .
;
Department of Chemistry, University of St. Joseph, West Hartford, CT, 06032,
USA
;
    'Zheng, Shao-Liang' .
;
Department of Chemistry and Chemical Biology, Harvard University, Cambridge, MA,
02138,
USA
;
_publ_section_synopsis
;
Crystallographic data for the title compound, C~21~H~16~N~4~, are reported
herein. The compound was recrystallized from a methanol/acetonitrile solvent
system at 298 K. It crystallizes in the <i>Pca</i>2~1~ space group at 100 K
and displays intermolecular hydrogen bonding, through N---H...N contacts, and
\p--\p interactions.
;
_chemical_name_systematic
;
4-(2,2':6',2''-Terpyridin-4'-yl)aniline
;
_chemical_name_common
;
4-[2,6-Bis(pyridin-2-yl)pyridin-4-yl]aniline
;
_chemical_formula_moiety     'C21 H16 N4'
_chemical_formula_sum     'C21 H16 N4'
_chemical_formula_iupac     'C21 H16 N4'
_chemical_formula_weight     324.38
_chemical_melting_point     ?
_chemical_absolute_configuration     ad
_space_group_crystal_system     orthorhombic
_space_group_name_H-M_alt     'P c a 21'
_space_group_name_Hall     'P 2c -2ac'
loop_
    _space_group_symop_operation_xyz
    'x, y, z'
    '-x, -y, z+1/2'
    '-x+1/2, y, z+1/2'
    'x+1/2, -y, z'
_cell_length_a     11.3105(4)
_cell_length_b     17.3565(5)
_cell_length_c     7.9110(2)
_cell_angle_alpha     90
_cell_angle_beta     90
_cell_angle_gamma     90
_cell_volume     1553.01(8)
_cell_formula_units_Z     4
_cell_measurement_reflns_used     9698
_cell_measurement_theta_min     4.66
_cell_measurement_theta_max     66.5
_cell_measurement_temperature     100(2)
_exptl_crystal_description     plate
_exptl_crystal_colour     colorless
_exptl_crystal_size_max     0.140
_exptl_crystal_size_mid     0.120
_exptl_crystal_size_min     0.100
_exptl_crystal_density_diffrn     1.387
_exptl_crystal_density_meas     ?
_exptl_crystal_density_method     ?
_exptl_crystal_F_000     680
_exptl_absorpt_coefficient_mu     0.667
_exptl_absorpt_correction_type     multi-scan
_exptl_absorpt_process_details
;
(SADABS; Krause <i>et al.</i>,  2015).
;
_exptl_absorpt_correction_T_min     0.7346
_exptl_absorpt_correction_T_max     0.8642
_diffrn_ambient_temperature     100(2)
_diffrn_radiation_type     CuK\a
_diffrn_radiation_wavelength     1.54178
_diffrn_radiation_source     'I\mS microfocus tube'
_diffrn_measurement_device_type
;
Bruker D8 goniometer with Photon III-C14 area detector
;
_diffrn_measurement_method     'omega and phi scans'
_diffrn_detector_area_resol_mean     ?
_diffrn_reflns_number     46277
_diffrn_reflns_av_R_equivalents     0.0426
_diffrn_reflns_av_unetI/netI     0.0140
_diffrn_reflns_theta_min     2.546
_diffrn_reflns_theta_max     66.727
_diffrn_reflns_theta_full     66.727
_diffrn_measured_fraction_theta_max     0.993
_diffrn_measured_fraction_theta_full     0.993
_diffrn_reflns_limit_h_min     -11
_diffrn_reflns_limit_h_max     13
_diffrn_reflns_limit_k_min     -20
_diffrn_reflns_limit_k_max     20
_diffrn_reflns_limit_l_min     -9
_diffrn_reflns_limit_l_max     9
_refine_special_details
;
 Refinement of F^2^ against ALL reflections.  The weighted R-factor wR and
 goodness of fit S are based on F^2^, conventional R-factors R are based
 on F, with F set to zero for negative F^2^. The threshold expression of
 F^2^ > 2sigma(F^2^) is used only for calculating R-factors(gt) etc. and is
 not relevant to the choice of reflections for refinement.  R-factors based
 on F^2^ are statistically about twice as large as those based on F, and R-
 factors based on all data will be even larger. All non-H atoms were located
 in difference-Fourier maps, and then refined anisotropically.
 .
 Analysis of the absolute structure using likelihood methods (Hooft,
 <i>et al.</i>, 2008) was performed using PLATON (Spek, 2009).
 The results also indicated that the absolute structure had been
 correctly assigned. The  method calculated that the probability
 that the structure is inverted is 0.2E-10.
The carbon-bound H atoms were placed in calculated positions and
refined isotropically using the riding model, with C---H distances ranging
from 0.95 \%A and <i>U</i>~iso~(H) set to 1.2 <i>U</i>~eq~(C). The
nitrogen-bound H atoms were were located in difference-Fourier maps, and then
refined freely.
;
_reflns_number_total     2730
_reflns_number_gt     2660
_reflns_threshold_expression     'I > 2\s(I)'
_refine_ls_structure_factor_coef     Fsqd
_refine_ls_matrix_type     full
_refine_ls_R_factor_all     0.0292
_refine_ls_R_factor_gt     0.0283
_refine_ls_wR_factor_gt     0.0757
_refine_ls_wR_factor_ref     0.0767
_refine_ls_goodness_of_fit_ref     1.087
_refine_ls_restrained_S_all     1.087
_refine_ls_number_reflns     2730
_refine_ls_number_parameters     234
_refine_ls_number_restraints     1
_refine_ls_hydrogen_treatment     mixed
_refine_ls_weighting_scheme     calc
_refine_ls_weighting_details
              'w=1/[\s^2^(Fo^2^)+(0.0442P)^2^+0.2595P] where P=(Fo^2^+2Fc^2^)/3'
_atom_sites_solution_hydrogens     mixed
_atom_sites_solution_primary     dual
_atom_sites_solution_secondary     ?
_refine_ls_shift/su_max     0.000
_refine_ls_shift/su_mean     0.000
_refine_diff_density_max     0.135
_refine_diff_density_min     -0.149
_refine_ls_extinction_method     none
_refine_ls_extinction_coef     .
_refine_ls_abs_structure_details
;
Flack <i>x</i> determined using 1188 quotients
[(<i>I</i>^+^)-(<i>I</i>^-^)]/[(<i>I</i>^+^)+(<i>I</i>^-^)]
(Parsons <i>et al.</i>,  2013)
;
_refine_ls_abs_structure_Flack     0.0(2)
loop_
    _atom_type_symbol
    _atom_type_description
    _atom_type_scat_dispersion_real
    _atom_type_scat_dispersion_imag
    _atom_type_scat_source
    'C' 'C' 0.0181 0.0091
                         'International Tables Vol C Tables 4.2.6.8 and 6.1.1.4'
    'H' 'H' 0.0000 0.0000
                         'International Tables Vol C Tables 4.2.6.8 and 6.1.1.4'
    'N' 'N' 0.0311 0.0180
                         'International Tables Vol C Tables 4.2.6.8 and 6.1.1.4'
_computing_data_collection
;
APEX5 v2023.9.2 (Bruker, 2023)
;
_computing_cell_refinement
;
SAINT 8.40B (Bruker, 2019)
;
_computing_data_reduction
;
SAINT 8.40B (Bruker, 2019)
;
_computing_structure_solution
;
<i>SHELXT2019</i> (Sheldrick, 2015a)
;
_computing_structure_refinement
;
<i>SHELXL2019</i> (Sheldrick, 2015b)
;
_computing_molecular_graphics
;
SHELXTL (Sheldrick, 2008)
;
_computing_publication_material
;
SHELXTL (Sheldrick, 2008)
;
loop_
    _atom_site_type_symbol
    _atom_site_label
    _atom_site_fract_x
    _atom_site_fract_y
    _atom_site_fract_z
    _atom_site_U_iso_or_equiv
    _atom_site_adp_type
    _atom_site_calc_flag
    _atom_site_occupancy
    _atom_site_disorder_assembly
    _atom_site_disorder_group
    N N1 0.69467(15) 0.86075(10) 0.3804(2) 0.0272(4) Uani d 1 . .
    N N2 0.39690(14) 0.82007(9) 0.5146(2) 0.0240(4) Uani d 1 . .
    N N3 0.14473(15) 0.70669(10) 0.6424(2) 0.0301(4) Uani d 1 . .
    N N4 0.75980(19) 0.44154(11) 0.9566(3) 0.0364(5) Uani d 1 . .
    H H4A 0.822(3) 0.4522(15) 1.026(4) 0.048(8) Uiso d 1 . .
    H H4B 0.715(2) 0.3956(17) 0.976(4) 0.052(8) Uiso d 1 . .
    C C1 0.7536(2) 0.91333(12) 0.2907(3) 0.0299(5) Uani d 1 . .
    H H1 0.834151 0.903192 0.264762 0.036 Uiso calc 1 . .
    C C2 0.70507(19) 0.98175(13) 0.2328(3) 0.0314(5) Uani d 1 . .
    H H2 0.750727 1.017411 0.169298 0.038 Uiso calc 1 . .
    C C3 0.5876(2) 0.99629(13) 0.2710(3) 0.0317(5) Uani d 1 . .
    H H3 0.551174 1.042731 0.234521 0.038 Uiso calc 1 . .
    C C4 0.52393(19) 0.94264(12) 0.3625(3) 0.0278(5) Uani d 1 . .
    H H4 0.443089 0.951447 0.388699 0.033 Uiso calc 1 . .
    C C5 0.58030(17) 0.87523(11) 0.4158(3) 0.0242(4) Uani d 1 . .
    C C6 0.51511(17) 0.81394(11) 0.5090(3) 0.0235(4) Uani d 1 . .
    C C7 0.57655(15) 0.75270(12) 0.5821(3) 0.0245(4) Uani d 1 . .
    H H7 0.660335 0.750702 0.574948 0.029 Uiso calc 1 . .
    C C8 0.51507(17) 0.69450(11) 0.6657(3) 0.0234(4) Uani d 1 . .
    C C9 0.39189(17) 0.70053(11) 0.6684(3) 0.0238(4) Uani d 1 . .
    H H9 0.345844 0.662200 0.723321 0.029 Uiso calc 1 . .
    C C10 0.33687(16) 0.76277(11) 0.5906(3) 0.0237(4) Uani d 1 . .
    C C11 0.20508(16) 0.76825(11) 0.5855(3) 0.0248(4) Uani d 1 . .
    C C12 0.14940(17) 0.83300(12) 0.5207(3) 0.0282(4) Uani d 1 . .
    H H12 0.194414 0.875495 0.480903 0.034 Uiso calc 1 . .
    C C13 0.02703(18) 0.83466(12) 0.5151(3) 0.0311(5) Uani d 1 . .
    H H13 -0.013144 0.878785 0.473220 0.037 Uiso calc 1 . .
    C C14 -0.03546(17) 0.77184(12) 0.5706(3) 0.0308(5) Uani d 1 . .
    H H14 -0.119402 0.771222 0.566808 0.037 Uiso calc 1 . .
    C C15 0.02704(18) 0.70949(13) 0.6322(3) 0.0321(5) Uani d 1 . .
    H H15 -0.016465 0.665894 0.669645 0.039 Uiso calc 1 . .
    C C16 0.57716(17) 0.62892(11) 0.7449(3) 0.0242(4) Uani d 1 . .
    C C17 0.69150(17) 0.63765(12) 0.8096(3) 0.0257(4) Uani d 1 . .
    H H17 0.728850 0.686605 0.803817 0.031 Uiso calc 1 . .
    C C18 0.7511(2) 0.57657(12) 0.8817(3) 0.0277(4) Uani d 1 . .
    H H18 0.828548 0.584060 0.925107 0.033 Uiso calc 1 . .
    C C19 0.69869(18) 0.50378(12) 0.8915(3) 0.0282(4) Uani d 1 . .
    C C20 0.58456(18) 0.49475(11) 0.8264(3) 0.0293(5) Uani d 1 . .
    H H20 0.547567 0.445650 0.830645 0.035 Uiso calc 1 . .
    C C21 0.52508(17) 0.55630(11) 0.7561(3) 0.0264(4) Uani d 1 . .
    H H21 0.447071 0.549060 0.714568 0.032 Uiso calc 1 . .
loop_
    _atom_site_aniso_label
    _atom_site_aniso_U_11
    _atom_site_aniso_U_22
    _atom_site_aniso_U_33
    _atom_site_aniso_U_12
    _atom_site_aniso_U_13
    _atom_site_aniso_U_23
    N1 0.0226(8) 0.0295(9) 0.0293(9) -0.0012(7) -0.0001(7) -0.0010(7)
    N2 0.0207(8) 0.0242(8) 0.0272(9) 0.0013(6) -0.0004(7) -0.0043(7)
    N3 0.0220(9) 0.0302(9) 0.0381(10) 0.0005(7) 0.0006(8) -0.0025(8)
    N4 0.0314(10) 0.0337(10) 0.0441(12) 0.0050(9) -0.0015(9) 0.0077(9)
    C1 0.0229(10) 0.0368(11) 0.0301(12) -0.0040(9) 0.0009(9) -0.0005(9)
    C2 0.0333(11) 0.0323(11) 0.0286(12) -0.0071(8) 0.0015(9) 0.0026(10)
    C3 0.0357(12) 0.0276(10) 0.0317(12) 0.0004(8) -0.0013(9) 0.0014(9)
    C4 0.0252(10) 0.0279(10) 0.0302(12) -0.0003(8) -0.0001(8) -0.0017(9)
    C5 0.0227(10) 0.0261(10) 0.0237(11) -0.0014(7) -0.0015(8) -0.0044(8)
    C6 0.0216(10) 0.0243(9) 0.0245(10) 0.0003(7) -0.0009(9) -0.0049(8)
    C7 0.0182(8) 0.0266(9) 0.0287(10) -0.0003(8) -0.0010(9) -0.0035(8)
    C8 0.0214(10) 0.0238(10) 0.0250(10) 0.0005(7) -0.0014(8) -0.0061(8)
    C9 0.0208(10) 0.0241(10) 0.0266(10) -0.0023(7) 0.0007(8) -0.0032(8)
    C10 0.0214(9) 0.0240(10) 0.0257(10) 0.0007(7) -0.0007(8) -0.0060(8)
    C11 0.0208(9) 0.0271(10) 0.0264(10) 0.0006(7) -0.0008(8) -0.0071(8)
    C12 0.0243(10) 0.0290(11) 0.0313(11) 0.0019(8) -0.0014(9) -0.0031(9)
    C13 0.0255(10) 0.0344(11) 0.0334(11) 0.0073(8) -0.0044(9) -0.0041(10)
    C14 0.0196(10) 0.0388(12) 0.0338(12) 0.0023(8) -0.0012(9) -0.0106(9)
    C15 0.0223(10) 0.0340(12) 0.0401(13) -0.0024(8) 0.0010(9) -0.0031(10)
    C16 0.0214(10) 0.0251(10) 0.0260(10) 0.0017(7) 0.0015(8) -0.0016(8)
    C17 0.0236(11) 0.0248(10) 0.0286(11) -0.0008(7) 0.0004(9) -0.0033(8)
    C18 0.0216(9) 0.0328(10) 0.0286(11) 0.0025(8) -0.0025(8) -0.0024(9)
    C19 0.0272(10) 0.0301(11) 0.0272(11) 0.0049(8) 0.0035(9) 0.0016(9)
    C20 0.0261(11) 0.0250(10) 0.0367(12) -0.0017(7) 0.0030(9) 0.0016(9)
    C21 0.0197(9) 0.0281(10) 0.0315(11) 0.0000(7) -0.0001(8) -0.0027(8)
_geom_special_details
;
 All esds (except the esd in the dihedral angle between two l.s. planes)
 are estimated using the full covariance matrix.  The cell esds are taken
 into account individually in the estimation of esds in distances, angles
 and torsion angles; correlations between esds in cell parameters are only
 used when they are defined by crystal symmetry.  An approximate (isotropic)
 treatment of cell esds is used for estimating esds involving l.s. planes.
;
loop_
    _geom_bond_atom_site_label_1
    _geom_bond_atom_site_label_2
    _geom_bond_site_symmetry_2
    _geom_bond_distance
    _geom_bond_publ_flag
    N1 C1 . 1.335(3) ?
    N1 C5 . 1.347(3) ?
    N2 C6 . 1.342(2) ?
    N2 C10 . 1.346(3) ?
    N3 C15 . 1.334(3) ?
    N3 C11 . 1.346(3) ?
    N4 C19 . 1.382(3) ?
    N4 H4A . 0.91(3) ?
    N4 H4B . 0.96(3) ?
    C1 C2 . 1.386(3) ?
    C1 H1 . 0.9500 ?
    C2 C3 . 1.386(3) ?
    C2 H2 . 0.9500 ?
    C3 C4 . 1.382(3) ?
    C3 H3 . 0.9500 ?
    C4 C5 . 1.398(3) ?
    C4 H4 . 0.9500 ?
    C5 C6 . 1.490(3) ?
    C6 C7 . 1.396(3) ?
    C7 C8 . 1.393(3) ?
    C7 H7 . 0.9500 ?
    C8 C9 . 1.397(3) ?
    C8 C16 . 1.477(3) ?
    C9 C10 . 1.391(3) ?
    C9 H9 . 0.9500 ?
    C10 C11 . 1.494(2) ?
    C11 C12 . 1.386(3) ?
    C12 C13 . 1.385(3) ?
    C12 H12 . 0.9500 ?
    C13 C14 . 1.372(3) ?
    C13 H13 . 0.9500 ?
    C14 C15 . 1.381(3) ?
    C14 H14 . 0.9500 ?
    C15 H15 . 0.9500 ?
    C16 C21 . 1.394(3) ?
    C16 C17 . 1.399(3) ?
    C17 C18 . 1.380(3) ?
    C17 H17 . 0.9500 ?
    C18 C19 . 1.398(3) ?
    C18 H18 . 0.9500 ?
    C19 C20 . 1.399(3) ?
    C20 C21 . 1.380(3) ?
    C20 H20 . 0.9500 ?
    C21 H21 . 0.9500 ?
loop_
    _geom_angle_atom_site_label_1
    _geom_angle_atom_site_label_2
    _geom_angle_atom_site_label_3
    _geom_angle_site_symmetry_1
    _geom_angle_site_symmetry_3
    _geom_angle
    _geom_angle_publ_flag
    C1 N1 C5 . . 117.55(18) ?
    C6 N2 C10 . . 117.31(17) ?
    C15 N3 C11 . . 117.18(17) ?
    C19 N4 H4A . . 116.8(17) ?
    C19 N4 H4B . . 116.7(17) ?
    H4A N4 H4B . . 119(3) ?
    N1 C1 C2 . . 124.3(2) ?
    N1 C1 H1 . . 117.9 ?
    C2 C1 H1 . . 117.9 ?
    C3 C2 C1 . . 117.7(2) ?
    C3 C2 H2 . . 121.2 ?
    C1 C2 H2 . . 121.2 ?
    C4 C3 C2 . . 119.4(2) ?
    C4 C3 H3 . . 120.3 ?
    C2 C3 H3 . . 120.3 ?
    C3 C4 C5 . . 119.0(2) ?
    C3 C4 H4 . . 120.5 ?
    C5 C4 H4 . . 120.5 ?
    N1 C5 C4 . . 122.12(19) ?
    N1 C5 C6 . . 116.40(17) ?
    C4 C5 C6 . . 121.43(18) ?
    N2 C6 C7 . . 122.87(18) ?
    N2 C6 C5 . . 116.93(17) ?
    C7 C6 C5 . . 120.18(17) ?
    C8 C7 C6 . . 120.03(16) ?
    C8 C7 H7 . . 120.0 ?
    C6 C7 H7 . . 120.0 ?
    C7 C8 C9 . . 116.78(18) ?
    C7 C8 C16 . . 121.52(18) ?
    C9 C8 C16 . . 121.69(18) ?
    C10 C9 C8 . . 119.84(18) ?
    C10 C9 H9 . . 120.1 ?
    C8 C9 H9 . . 120.1 ?
    N2 C10 C9 . . 123.10(17) ?
    N2 C10 C11 . . 116.37(17) ?
    C9 C10 C11 . . 120.52(17) ?
    N3 C11 C12 . . 122.48(17) ?
    N3 C11 C10 . . 116.52(17) ?
    C12 C11 C10 . . 120.98(18) ?
    C13 C12 C11 . . 118.87(19) ?
    C13 C12 H12 . . 120.6 ?
    C11 C12 H12 . . 120.6 ?
    C14 C13 C12 . . 119.20(19) ?
    C14 C13 H13 . . 120.4 ?
    C12 C13 H13 . . 120.4 ?
    C13 C14 C15 . . 118.17(18) ?
    C13 C14 H14 . . 120.9 ?
    C15 C14 H14 . . 120.9 ?
    N3 C15 C14 . . 124.1(2) ?
    N3 C15 H15 . . 118.0 ?
    C14 C15 H15 . . 118.0 ?
    C21 C16 C17 . . 117.72(18) ?
    C21 C16 C8 . . 121.52(18) ?
    C17 C16 C8 . . 120.75(18) ?
    C18 C17 C16 . . 121.30(19) ?
    C18 C17 H17 . . 119.3 ?
    C16 C17 H17 . . 119.3 ?
    C17 C18 C19 . . 120.7(2) ?
    C17 C18 H18 . . 119.7 ?
    C19 C18 H18 . . 119.7 ?
    N4 C19 C18 . . 121.0(2) ?
    N4 C19 C20 . . 120.7(2) ?
    C18 C19 C20 . . 118.18(19) ?
    C21 C20 C19 . . 120.78(19) ?
    C21 C20 H20 . . 119.6 ?
    C19 C20 H20 . . 119.6 ?
    C20 C21 C16 . . 121.32(19) ?
    C20 C21 H21 . . 119.3 ?
    C16 C21 H21 . . 119.3 ?
loop_
    _geom_torsion_atom_site_label_1
    _geom_torsion_atom_site_label_2
    _geom_torsion_atom_site_label_3
    _geom_torsion_atom_site_label_4
    _geom_torsion_site_symmetry_1
    _geom_torsion_site_symmetry_2
    _geom_torsion_site_symmetry_3
    _geom_torsion_site_symmetry_4
    _geom_torsion
    _geom_torsion_publ_flag
    C5 N1 C1 C2 . . . . 0.4(3) ?
    N1 C1 C2 C3 . . . . 0.0(3) ?
    C1 C2 C3 C4 . . . . -0.6(3) ?
    C2 C3 C4 C5 . . . . 0.6(3) ?
    C1 N1 C5 C4 . . . . -0.3(3) ?
    C1 N1 C5 C6 . . . . 177.18(18) ?
    C3 C4 C5 N1 . . . . -0.2(3) ?
    C3 C4 C5 C6 . . . . -177.60(19) ?
    C10 N2 C6 C7 . . . . -2.0(3) ?
    C10 N2 C6 C5 . . . . 176.47(17) ?
    N1 C5 C6 N2 . . . . -166.66(18) ?
    C4 C5 C6 N2 . . . . 10.9(3) ?
    N1 C5 C6 C7 . . . . 11.8(3) ?
    C4 C5 C6 C7 . . . . -170.62(19) ?
    N2 C6 C7 C8 . . . . -0.1(3) ?
    C5 C6 C7 C8 . . . . -178.45(19) ?
    C6 C7 C8 C9 . . . . 1.2(3) ?
    C6 C7 C8 C16 . . . . -179.86(19) ?
    C7 C8 C9 C10 . . . . -0.3(3) ?
    C16 C8 C9 C10 . . . . -179.25(19) ?
    C6 N2 C10 C9 . . . . 2.9(3) ?
    C6 N2 C10 C11 . . . . -176.15(17) ?
    C8 C9 C10 N2 . . . . -1.8(3) ?
    C8 C9 C10 C11 . . . . 177.20(17) ?
    C15 N3 C11 C12 . . . . 0.9(3) ?
    C15 N3 C11 C10 . . . . -177.32(18) ?
    N2 C10 C11 N3 . . . . 172.02(19) ?
    C9 C10 C11 N3 . . . . -7.1(3) ?
    N2 C10 C11 C12 . . . . -6.3(3) ?
    C9 C10 C11 C12 . . . . 174.62(19) ?
    N3 C11 C12 C13 . . . . 0.3(3) ?
    C10 C11 C12 C13 . . . . 178.51(18) ?
    C11 C12 C13 C14 . . . . -1.2(3) ?
    C12 C13 C14 C15 . . . . 0.8(3) ?
    C11 N3 C15 C14 . . . . -1.4(3) ?
    C13 C14 C15 N3 . . . . 0.5(4) ?
    C7 C8 C16 C21 . . . . -149.1(2) ?
    C9 C8 C16 C21 . . . . 29.8(3) ?
    C7 C8 C16 C17 . . . . 30.1(3) ?
    C9 C8 C16 C17 . . . . -150.9(2) ?
    C21 C16 C17 C18 . . . . 0.2(3) ?
    C8 C16 C17 C18 . . . . -179.0(2) ?
    C16 C17 C18 C19 . . . . 0.2(3) ?
    C17 C18 C19 N4 . . . . 177.0(2) ?
    C17 C18 C19 C20 . . . . 0.0(3) ?
    N4 C19 C20 C21 . . . . -177.7(2) ?
    C18 C19 C20 C21 . . . . -0.7(3) ?
    C19 C20 C21 C16 . . . . 1.1(3) ?
    C17 C16 C21 C20 . . . . -0.9(3) ?
    C8 C16 C21 C20 . . . . 178.3(2) ?
loop_
    _geom_hbond_atom_site_label_D
    _geom_hbond_atom_site_label_H
    _geom_hbond_atom_site_label_A
    _geom_hbond_site_symmetry_A
    _geom_hbond_distance_DH
    _geom_hbond_distance_HA
    _geom_hbond_distance_DA
    _geom_hbond_angle_DHA
    _geom_hbond_publ_flag
    N4 H4B N3 2_665 0.96(3) 2.72(3) 3.154(3) 108.4(19) yes
_shelx_space_group_comment
;
The symmetry employed for this shelxl refinement is uniquely defined
by the following loop, which should always be used as a source of
symmetry information in preference to the above space-group names.
They are only intended as comments.
;
_shelx_estimated_absorpt_T_min     0.912
_shelx_estimated_absorpt_T_max     0.936
_shelx_hkl_file
;
   1   0   0    0.02    0.04
   1   0   0    0.03    0.04
   1   0   0   -0.01    0.02
   1   0   0    0.03    0.03
   1   0   0    0.03    0.04
  -1   0   0   -0.01    0.03
  -1   0   0    0.01    0.02
  -1   0   0    0.02    0.04
  -2   0   0   13.41    0.60
  -2   0   0   12.98    0.65
   2   0   0   13.10    0.63
   2   0   0   13.41    0.60
  -2   0   0   12.95    0.59
  -2   0   0   13.62    0.65
  -2   0   0   13.80    0.66
  -2   0   0   12.65    0.60
  -2   0   0   13.31    0.64
   2   0   0   12.55    0.59
   2   0   0   12.59    0.63
  -3   0   0   -0.02    0.13
  -3   0   0    0.01    0.09
   3   0   0   -0.06    0.07
   3   0   0    0.06    0.10
  -3   0   0    0.06    0.09
   3   0   0   -0.02    0.09
  -3   0   0    0.02    0.10
  -3   0   0   -0.03    0.07
  -3   0   0   -0.01    0.05
  -3   0   0    0.05    0.08
   3   0   0   -0.07    0.07
   3   0   0   -0.01    0.11
  -4   0   0   72.73    3.10
  -4   0   0   69.70    3.06
   4   0   0   65.95    2.91
   4   0   0   66.72    2.90
  -4   0   0   70.85    2.96
   4   0   0   67.69    2.90
   4   0   0   65.03    2.90
   4   0   0   70.99    3.04
   4   0   0   71.75    3.14
  -4   0   0   68.40    2.99
  -4   0   0   66.97    3.00
  -4   0   0   69.74    3.05
   4   0   0   68.30    3.00
  -5   0   0    0.00    0.10
   5   0   0   -0.02    0.04
   5   0   0    0.08    0.13
   5   0   0    0.03    0.04
   5   0   0   -0.01    0.03
   5   0   0    0.01    0.03
  -5   0   0    0.01    0.12
   5   0   0    0.00    0.12
   5   0   0    0.02    0.03
  -5   0   0   -0.19    0.10
  -5   0   0    0.00    0.11
   5   0   0    0.00    0.03
   5   0   0    0.17    0.20
  -5   0   0   -0.07    0.07
  -6   0   0    0.53    0.13
  -6   0   0    0.51    0.16
  -6   0   0    0.71    0.19
   6   0   0    0.37    0.06
  -6   0   0    0.44    0.21
  -6   0   0    0.54    0.19
   6   0   0    0.36    0.05
   7   0   0   -0.03    0.03
   7   0   0   -0.01    0.04
   7   0   0    0.08    0.05
  -7   0   0    0.04    0.19
  -7   0   0    0.05    0.21
   7   0   0    0.01    0.03
  -7   0   0   -0.04    0.17
   7   0   0    0.02    0.04
  -7   0   0    0.05    0.26
  -7   0   0    0.06    0.17
   8   0   0    0.01    0.05
   8   0   0    0.06    0.04
  -8   0   0    0.00    0.31
  -8   0   0    0.63    0.40
  -8   0   0    0.23    0.40
   8   0   0    0.02    0.04
   9   0   0   -0.02    0.04
   9   0   0    0.04    0.04
   9   0   0   -0.02    0.06
   9   0   0    0.04    0.07
  11   0   0   -0.02    0.04
   0   1   0    0.02    0.02
   0  -1   0    0.04    0.03
   0  -1   0    0.04    0.02
   0   1   0    0.05    0.02
   0   1   0    0.04    0.03
   0   1   0    0.05    0.02
   0   1   0    0.09    0.03
   0  -1   0   -0.01    0.02
   0  -1   0    0.06    0.02
   0  -1   0    0.07    0.03
   0  -1   0    0.02    0.01
   0   1   0    0.03    0.02
   0  -1   0    0.01    0.02
   0   1   0    0.06    0.03
   0   1   0    0.03    0.02
   0  -1   0    0.08    0.03
   0  -1   0    0.06    0.02
   0   1   0    0.02    0.01
   0  -1   0    0.03    0.02
   0   1   0    0.03    0.03
   0   1   0    0.02    0.02
   0  -1   0    0.05    0.02
   0  -1   0    0.07    0.02
   0  -1   0    0.06    0.03
   0   1   0    0.06    0.02
  -1   1   0    9.46    0.45
   1  -1   0    8.78    0.40
   1   1   0    8.86    0.38
  -1   1   0    8.98    0.43
  -1   1   0    8.92    0.40
  -1   1   0    8.96    0.40
   1  -1   0    9.47    0.40
  -1   1   0    8.83    0.41
  -1   1   0    8.58    0.43
  -1   1   0    8.89    0.41
   1  -1   0    8.66    0.41
   1  -1   0    9.00    0.41
   1  -1   0    8.77    0.43
   1  -1   0    9.40    0.44
   1  -1   0    9.15    0.41
  -1  -1   0    8.88    0.44
  -1  -1   0    9.18    0.39
  -1   1   0    8.82    0.41
  -1   1   0    9.12    0.41
  -1  -1   0    9.37    0.42
  -1  -1   0    8.72    0.43
   1   1   0    8.83    0.41
   1   1   0    8.98    0.43
   1   1   0    9.38    0.42
   1   1   0    9.26    0.43
  -1  -1   0    8.88    0.42
   1   1   0    8.87    0.40
   1   1   0    8.46    0.42
   1   1   0    9.32    0.39
   1   1   0    8.84    0.40
   1  -1   0    8.70    0.43
  -1  -1   0    9.06    0.40
  -1  -1   0    9.29    0.41
   1  -1   0    9.40    0.40
  -1  -1   0    8.62    0.39
  -1  -1   0    8.73    0.40
  -1  -1   0    8.70    0.41
  -1  -1   0    9.20    0.41
  -1   1   0    9.12    0.44
   1  -1   0    8.98    0.40
  -1   1   0    8.63    0.42
   1  -1   0    8.43    0.43
  -2   1   0   13.67    0.58
  -2   1   0   13.05    0.58
  -2   1   0   12.44    0.59
  -2   1   0   13.50    0.57
  -2   1   0   13.28    0.65
   2   1   0   13.42    0.62
  -2  -1   0   12.46    0.57
  -2  -1   0   13.26    0.59
  -2  -1   0   12.85    0.57
   2  -1   0   13.72    0.58
  -2   1   0   12.89    0.64
  -2  -1   0   13.24    0.62
  -2   1   0   12.74    0.59
  -2  -1   0   13.55    0.63
  -2  -1   0   13.22    0.62
  -2  -1   0   12.83    0.66
  -2  -1   0   13.30    0.66
  -2  -1   0   12.75    0.62
  -2   1   0   13.01    0.65
  -2   1   0   13.64    0.67
  -2   1   0   12.79    0.61
   2  -1   0   13.07    0.65
   2  -1   0   13.17    0.58
   2  -1   0   13.64    0.57
   2   1   0   13.04    0.58
   2   1   0   13.14    0.57
   2   1   0   12.72    0.64
   2  -1   0   13.66    0.59
   2  -1   0   12.51    0.59
   2  -1   0   12.96    0.64
   2  -1   0   13.49    0.68
   2  -1   0   13.41    0.61
   2  -1   0   13.05    0.59
   2  -1   0   13.12    0.60
  -2  -1   0   12.84    0.60
   2   1   0   12.82    0.64
   2   1   0   12.83    0.58
   2   1   0   12.73    0.59
   2   1   0   13.31    0.58
  -2  -1   0   12.87    0.58
  -2   1   0   13.12    0.61
  -2   1   0   13.49    0.65
   3  -1   0    1.87    0.10
  -3  -1   0    1.60    0.24
  -3  -1   0    1.33    0.17
   3  -1   0    1.69    0.12
  -3  -1   0    1.83    0.17
   3  -1   0    1.86    0.17
  -3  -1   0    1.62    0.19
  -3   1   0    2.01    0.21
  -3   1   0    1.69    0.13
  -3   1   0    1.35    0.21
  -3   1   0    1.64    0.15
  -3   1   0    1.65    0.23
  -3   1   0    1.89    0.23
  -3   1   0    2.05    0.20
  -3  -1   0    1.61    0.19
   3  -1   0    1.74    0.17
   3  -1   0    1.66    0.12
  -3   1   0    1.74    0.22
  -3   1   0    1.58    0.19
   3  -1   0    1.74    0.13
   3   1   0    1.62    0.21
  -3  -1   0    1.62    0.21
   3  -1   0    1.84    0.25
   3  -1   0    1.89    0.18
   3   1   0    1.77    0.21
   3   1   0    1.74    0.19
   3  -1   0    1.97    0.14
   3  -1   0    1.79    0.21
  -3  -1   0    1.70    0.15
  -4   1   0    3.31    0.24
   4  -1   0    3.02    0.17
   4   1   0    3.15    0.28
  -4  -1   0    3.66    0.27
  -4   1   0    3.48    0.33
  -4   1   0    3.33    0.21
  -4  -1   0    3.18    0.23
   4  -1   0    2.99    0.28
   4   1   0    3.31    0.18
  -4  -1   0    3.14    0.28
  -4  -1   0    3.61    0.33
  -4  -1   0    3.49    0.27
  -4   1   0    3.25    0.31
  -4   1   0    3.05    0.32
   4   1   0    3.66    0.28
   4   1   0    3.27    0.18
   4  -1   0    3.51    0.19
   4   1   0    3.32    0.17
   4  -1   0    3.42    0.37
   4  -1   0    3.49    0.19
  -4  -1   0    3.55    0.26
   4  -1   0    3.24    0.18
   4   1   0    2.98    0.30
  -5   1   0  107.35    4.48
   5   1   0  102.22    4.40
  -5  -1   0  102.36    4.56
   5   1   0   96.73    4.38
   5  -1   0  104.77    4.55
  -5  -1   0  101.40    4.42
   5  -1   0   91.80    4.22
  -5  -1   0  107.59    4.37
  -5   1   0   95.94    4.32
   5   1   0   99.77    4.23
   5  -1   0   94.61    4.22
   5   1   0   96.71    4.22
   5   1   0   93.61    4.23
  -5   1   0  100.80    4.28
   5   1   0  101.35    4.40
   5  -1   0  103.39    4.25
   5   1   0   99.78    4.23
  -5  -1   0  100.86    4.34
  -5  -1   0  106.28    4.33
   5  -1   0  101.93    4.23
  -5   1   0  101.44    4.44
   5   1   0   94.93    4.22
   5  -1   0   99.52    4.22
   5  -1   0  100.83    4.39
   5  -1   0  101.18    4.24
   5   1   0   99.07    4.23
   6  -1   0    1.76    0.18
  -6  -1   0    2.02    0.25
   6   1   0    1.78    0.12
  -6   1   0    2.34    0.34
  -6   1   0    1.90    0.27
   6   1   0    1.70    0.12
   6   1   0    1.58    0.11
   6  -1   0    1.84    0.14
   6  -1   0    1.67    0.15
   6  -1   0    2.08    0.29
  -6  -1   0    1.89    0.34
  -6  -1   0    1.70    0.24
  -6   1   0    2.25    0.35
  -6   1   0    1.97    0.33
   6   1   0    2.05    0.34
   6  -1   0    1.72    0.11
   6  -1   0    1.59    0.12
  -6   1   0    1.75    0.22
  -6  -1   0    1.84    0.31
   6  -1   0    1.66    0.11
   6  -1   0    2.55    0.45
   6   1   0    1.77    0.11
  -6  -1   0    2.20    0.30
  -7   1   0    5.50    0.55
  -7   1   0    5.33    0.57
   7   1   0    5.03    0.27
  -7   1   0    4.31    0.43
  -7  -1   0    4.94    0.53
  -7   1   0    5.29    0.44
  -7  -1   0    4.91    0.45
   7   1   0    4.57    0.25
   7  -1   0    5.02    0.28
   7  -1   0    4.88    0.32
   7   1   0    4.61    0.26
  -7  -1   0    5.54    0.62
  -7   1   0    5.34    0.57
   7  -1   0    4.89    0.32
   7  -1   0    4.79    0.49
   7  -1   0    4.97    0.26
   7  -1   0    4.72    0.25
   7  -1   0    4.90    0.28
  -7  -1   0    5.29    0.42
  -7  -1   0    5.17    0.53
  -8  -1   0   -0.26    0.31
   8  -1   0    0.28    0.06
  -8  -1   0    0.40    0.42
  -8   1   0    0.41    0.39
   8   1   0    0.24    0.07
   8  -1   0    0.22    0.06
   8   1   0    0.28    0.07
   8  -1   0    0.27    0.08
  -8   1   0    0.63    0.46
   8  -1   0    0.38    0.14
  -8   1   0    0.14    0.32
  -8   1   0    0.19    0.07
  11  -1   0    0.18    0.04
  11   1   0    0.06    0.04
  12  -1   0    0.37    0.05
   0  -2   0   61.86    2.63
   0  -2   0   61.49    2.60
   0  -2   0   60.15    2.61
   0   2   0   57.24    2.61
   0   2   0   61.21    2.63
   0  -2   0   61.48    2.60
   0   2   0   61.45    2.60
   0   2   0   59.69    2.63
   0   2   0   57.65    2.58
   0   2   0   60.96    2.60
   0   2   0   61.51    2.60
   0  -2   0   59.87    2.62
   0  -2   0   62.71    2.62
   0  -2   0   62.60    2.59
   0   2   0   59.81    2.60
   0  -2   0   62.77    2.62
   0   2   0   60.57    2.60
   0   2   0   61.95    2.59
   0  -2   0   58.06    2.58
   0  -2   0   60.85    2.59
   0  -2   0   60.74    2.60
   0   2   0   63.89    2.62
   0   2   0   64.68    2.63
   1   2   0    3.47    0.24
  -1   2   0    3.33    0.22
  -1  -2   0    3.55    0.20
   1  -2   0    3.44    0.23
  -1  -2   0    3.36    0.24
   1   2   0    3.62    0.20
   1   2   0    3.76    0.24
  -1  -2   0    3.33    0.19
   1  -2   0    3.42    0.17
  -1   2   0    3.51    0.16
  -1   2   0    3.51    0.25
   1   2   0    3.25    0.21
  -1   2   0    3.47    0.20
   1   2   0    3.58    0.22
  -1   2   0    3.35    0.20
   1  -2   0    3.41    0.21
  -1  -2   0    3.40    0.21
  -1  -2   0    3.33    0.20
  -1   2   0    3.41    0.22
   1  -2   0    2.86    0.20
   1  -2   0    3.21    0.23
   1  -2   0    3.53    0.29
   1  -2   0    3.67    0.20
  -1  -2   0    3.25    0.19
  -1   2   0    3.39    0.20
   1  -2   0    3.61    0.17
  -1  -2   0    3.35    0.22
  -1   2   0    3.30    0.20
  -1   2   0    3.45    0.20
  -1   2   0    3.48    0.22
  -1   2   0    3.39    0.24
   1  -2   0    3.54    0.23
  -1   2   0    3.49    0.19
  -1  -2   0    3.33    0.19
  -1  -2   0    3.32    0.21
  -1  -2   0    3.29    0.21
  -1  -2   0    3.19    0.21
  -1  -2   0    3.39    0.19
   1  -2   0    3.43    0.22
  -2  -2   0   93.40    4.07
  -2  -2   0   95.72    4.12
   2  -2   0   99.40    4.12
   2  -2   0  100.34    4.19
   2   2   0   90.75    4.14
   2  -2   0   99.03    4.12
  -2   2   0   95.56    4.16
   2  -2   0  104.54    4.09
   2  -2   0   94.72    4.21
  -2   2   0   98.33    4.07
  -2  -2   0   96.42    4.09
   2  -2   0   97.14    4.11
  -2   2   0   96.41    4.07
   2   2   0   96.34    4.10
  -2  -2   0  101.45    4.11
  -2   2   0   99.01    4.17
  -2   2   0  100.26    4.13
  -2  -2   0   89.32    4.14
   2  -2   0  102.44    4.10
  -2  -2   0   94.72    4.19
   2  -2   0   97.74    4.12
  -2  -2   0   98.97    4.11
  -2  -2   0   97.81    4.18
   2  -2   0   94.59    4.10
   2  -2   0   93.41    4.16
  -2  -2   0   89.33    4.07
  -2   2   0   92.64    4.12
  -2   2   0   95.06    4.15
  -2   2   0   94.70    4.13
   2   2   0   96.01    4.09
   2   2   0   99.05    4.13
   2   2   0   99.63    4.08
   2   2   0   98.84    4.09
  -2  -2   0   94.81    4.10
   2   2   0   96.16    4.15
  -2  -2   0   92.99    4.16
  -2   2   0   96.75    4.10
  -2   2   0   95.89    4.11
  -2  -2   0  102.19    4.14
   3  -2   0    6.67    0.47
  -3   2   0    7.22    0.45
   3   2   0    5.87    0.28
  -3   2   0    6.99    0.33
   3  -2   0    6.85    0.31
  -3   2   0    6.52    0.35
  -3   2   0    6.75    0.30
   3  -2   0    6.23    0.29
   3   2   0    6.75    0.40
   3  -2   0    6.67    0.42
   3   2   0    6.63    0.34
   3   2   0    6.55    0.37
   3   2   0    6.40    0.29
   3   2   0    7.28    0.43
  -3   2   0    6.72    0.44
   3  -2   0    7.02    0.39
  -3  -2   0    6.67    0.37
  -3   2   0    7.06    0.43
  -3   2   0    6.25    0.40
   3  -2   0    6.77    0.35
   3   2   0    6.55    0.43
   3  -2   0    5.64    0.45
   3  -2   0    7.11    0.34
   3  -2   0    6.40    0.29
   3   2   0    6.85    0.33
   3   2   0    6.95    0.32
   3  -2   0    6.52    0.39
   3   2   0    6.39    0.33
  -3  -2   0    6.18    0.44
  -3   2   0    6.25    0.46
   3  -2   0    6.61    0.31
   3   2   0    6.67    0.30
  -3  -2   0    6.52    0.35
  -3  -2   0    6.71    0.38
   3   2   0    6.72    0.34
  -3  -2   0    6.66    0.35
   3  -2   0    6.73    0.36
  -3  -2   0    6.91    0.35
   3  -2   0    6.74    0.30
   3   2   0    6.19    0.30
   4  -2   0   45.43    2.01
   4   2   0   48.51    1.98
   4  -2   0   46.59    2.10
   4  -2   0   44.21    1.94
   4  -2   0   47.86    2.04
  -4   2   0   45.38    1.97
   4  -2   0   45.59    2.01
   4  -2   0   49.57    1.99
  -4  -2   0   45.41    2.04
  -4  -2   0   47.52    2.06
   4   2   0   43.39    1.95
   4   2   0   44.31    1.96
   4   2   0   44.63    1.96
   4   2   0   48.00    1.96
   4  -2   0   48.30    2.21
  -4   2   0   44.98    2.13
  -4   2   0   47.52    2.14
   4  -2   0   42.61    1.95
  -4  -2   0   43.76    2.03
   4  -2   0   47.19    1.97
   4   2   0   49.10    2.12
   4   2   0   43.15    1.97
   4  -2   0   47.17    1.96
  -4  -2   0   43.81    2.11
   4  -2   0   46.82    1.97
  -4   2   0   45.26    1.99
   4   2   0   46.80    2.12
   4   2   0   46.69    2.09
  -4  -2   0   45.66    2.03
  -4   2   0   45.39    2.15
  -4   2   0   47.33    2.14
   4  -2   0   47.80    2.01
   5   2   0    2.37    0.15
   5  -2   0    1.88    0.36
   5  -2   0    2.55    0.21
  -5  -2   0    2.06    0.23
   5   2   0    2.26    0.15
   5   2   0    2.38    0.14
  -5  -2   0    2.23    0.24
  -5  -2   0    2.35    0.24
  -5  -2   0    2.57    0.35
   5   2   0    2.45    0.31
  -5   2   0    2.49    0.22
  -5   2   0    2.79    0.33
  -5  -2   0    2.50    0.33
   5   2   0    2.56    0.29
  -5   2   0    2.82    0.33
   5  -2   0    2.32    0.28
   5   2   0    2.38    0.14
   5  -2   0    2.30    0.13
  -6  -2   0   57.87    2.51
  -6  -2   0   56.62    2.52
   6   2   0   50.55    2.37
   6   2   0   57.40    2.40
  -6   2   0   57.31    2.67
   6   2   0   55.78    2.38
  -6  -2   0   54.37    2.59
   6   2   0   51.49    2.36
   6  -2   0   50.01    2.36
   6  -2   0   56.13    2.39
  -6   2   0   53.52    2.39
   6  -2   0   58.77    2.41
   6   2   0   59.05    2.44
   6  -2   0   52.81    2.36
   6  -2   0   56.39    2.39
   6  -2   0   55.99    2.79
  -6  -2   0   54.34    2.52
   6  -2   0   56.75    2.44
  -6  -2   0   56.85    2.71
   6  -2   0   55.53    2.57
  -6   2   0   57.77    2.67
   6  -2   0   55.37    2.37
  -6   2   0   59.82    2.65
  -7   2   0    0.66    0.25
   7  -2   0    0.34    0.25
   7  -2   0    0.85    0.15
  -7  -2   0    0.29    0.19
  -7   2   0    0.63    0.10
   7  -2   0    1.07    0.43
  -7   2   0    0.55    0.27
  -7   2   0    0.70    0.28
  -7  -2   0    0.58    0.21
  -7   2   0    0.57    0.24
   7  -2   0    0.70    0.10
   7   2   0    0.66    0.09
  -7  -2   0    0.64    0.23
   7   2   0    0.58    0.11
   7   2   0    0.55    0.08
  -7  -2   0    0.47    0.32
   7   2   0    0.47    0.32
   7  -2   0    0.69    0.07
   7  -2   0    0.58    0.09
   7   2   0    0.47    0.07
   7  -2   0    0.61    0.09
  -8  -2   0    0.94    0.39
   8  -2   0    0.83    0.12
  -8  -2   0    0.18    0.37
  -8   2   0    1.11    0.38
  -8   2   0    0.60    0.44
   8   2   0    0.74    0.10
   8   2   0    0.77    0.10
   8   2   0    0.92    0.11
   8  -2   0    0.90    0.22
   8  -2   0    0.89    0.12
  -8  -2   0    1.06    0.46
   8  -2   0    0.95    0.11
   9   2   0    0.26    0.08
   9  -2   0    0.16    0.07
   9  -2   0    0.33    0.04
   9  -2   0    0.29    0.04
   9  -2   0    0.29    0.04
   9  -2   0    0.23    0.08
   9  -2   0    0.41    0.10
   9   2   0    0.25    0.03
  10  -2   0    0.03    0.04
  10   2   0   -0.01    0.05
  10  -2   0    0.05    0.04
  10  -2   0    0.01    0.04
  10  -2   0   -0.02    0.09
  11  -2   0    0.04    0.05
  11  -2   0   -0.01    0.04
  11   2   0    0.00    0.04
  12  -2   0    0.78    0.07
  12   2   0    0.93    0.07
   0   3   0   52.95    2.32
   0   3   0   52.85    2.29
   0   3   0   54.40    2.30
   0  -3   0   52.26    2.33
   0  -3   0   54.20    2.30
   0  -3   0   54.30    2.29
   0   3   0   53.04    2.32
   0   3   0   50.66    2.34
   0  -3   0   51.57    2.29
   0  -3   0   52.18    2.26
   0   3   0   53.16    2.30
   0   3   0   51.91    2.29
   0  -3   0   53.80    2.28
   0   3   0   54.09    2.32
   0  -3   0   52.03    2.33
   0   3   0   55.24    2.29
   0   3   0   51.26    2.26
   0  -3   0   52.45    2.32
   0  -3   0   53.72    2.29
   0   3   0   56.48    2.28
   0  -3   0   53.77    2.31
   0  -3   0   52.00    2.33
   0  -3   0   52.67    2.28
   1  -3   0  200.75    8.45
  -1   3   0  199.88    8.45
  -1  -3   0  201.54    8.38
   1   3   0  207.40    8.44
   1  -3   0  198.32    8.38
   1   3   0  199.47    8.41
   1   3   0  206.92    8.40
   1   3   0  198.53    8.35
   1   3   0  195.83    8.42
  -1   3   0  205.35    8.35
  -1   3   0  191.06    8.38
   1  -3   0  208.75    8.39
  -1   3   0  192.18    8.46
   1  -3   0  200.66    8.42
   1   3   0  197.88    8.39
  -1  -3   0  198.56    8.39
  -1   3   0  204.82    8.40
  -1   3   0  192.52    8.39
   1   3   0  196.14    8.39
   1   3   0  194.29    8.36
  -1  -3   0  194.39    8.43
  -1   3   0  196.68    8.40
  -1  -3   0  185.48    8.42
  -1  -3   0  187.56    8.40
   1   3   0  196.51    8.41
  -1  -3   0  201.38    8.41
  -1  -3   0  194.69    8.38
  -1  -3   0  219.33    8.52
  -1   3   0  203.56    8.43
  -1   3   0  201.68    8.42
  -1  -3   0  204.94    8.39
   1  -3   0  185.75    8.36
   1  -3   0  201.68    8.44
   1  -3   0  200.49    8.44
   1  -3   0  197.23    8.42
   1   3   0  189.26    8.41
   1  -3   0  200.42    8.38
   1  -3   0  197.89    8.40
   1   3   0  197.26    8.38
  -1   3   0  200.62    8.40
  -1  -3   0  187.23    8.39
  -1  -3   0  197.43    8.40
   1  -3   0  194.89    8.35
   1  -3   0  218.68    8.58
   1  -3   0  197.72    8.41
   1   3   0  210.98    8.46
  -1   3   0  194.24    8.38
  -1  -3   0  200.77    8.39
  -2  -3   0    0.81    0.10
  -2   3   0    0.90    0.17
  -2   3   0    0.90    0.16
   2   3   0    0.82    0.14
   2   3   0    0.70    0.14
  -2  -3   0    0.58    0.15
  -2   3   0    0.74    0.13
  -2   3   0    0.59    0.13
   2  -3   0    0.81    0.13
   2   3   0    0.63    0.11
  -2  -3   0    0.84    0.17
   2  -3   0    0.89    0.17
  -2   3   0    0.66    0.16
   2   3   0    0.71    0.14
  -2   3   0    0.81    0.13
  -2   3   0    0.71    0.13
  -2  -3   0    0.58    0.13
   2  -3   0    0.93    0.19
   2   3   0    0.64    0.14
   2  -3   0    0.78    0.12
  -2   3   0    0.73    0.10
  -2   3   0    0.79    0.15
  -2  -3   0    0.69    0.12
  -2  -3   0    0.77    0.14
   2  -3   0    0.87    0.16
  -2  -3   0    0.95    0.14
  -2  -3   0    0.61    0.11
   2  -3   0    0.73    0.11
  -2  -3   0    0.90    0.11
  -2   3   0    0.94    0.20
   2   3   0    0.75    0.10
   2  -3   0    0.74    0.15
  -2  -3   0    0.70    0.16
   2   3   0    0.72    0.11
   2  -3   0    0.54    0.13
   2  -3   0    0.68    0.17
  -2   3   0    0.59    0.13
  -2  -3   0    0.56    0.11
   3  -3   0    2.70    0.24
  -3   3   0    3.28    0.31
   3  -3   0    2.95    0.31
   3   3   0    2.70    0.18
   3   3   0    2.58    0.21
  -3   3   0    2.80    0.27
  -3  -3   0    2.53    0.32
   3  -3   0    2.59    0.24
   3   3   0    2.45    0.25
   3   3   0    2.71    0.25
   3  -3   0    3.03    0.21
  -3   3   0    2.81    0.24
  -3  -3   0    2.97    0.24
   3   3   0    2.88    0.28
   3   3   0    2.49    0.13
  -3  -3   0    2.64    0.21
  -3  -3   0    2.63    0.14
   3  -3   0    2.76    0.15
   3   3   0    2.53    0.31
  -3   3   0    2.03    0.27
  -3   3   0    2.69    0.23
   3   3   0    2.84    0.20
   3   3   0    2.62    0.22
   3  -3   0    2.34    0.14
   3  -3   0    2.68    0.14
   3  -3   0    2.59    0.15
   3  -3   0    2.49    0.26
  -3  -3   0    2.39    0.23
  -3  -3   0    2.93    0.24
   3   3   0    2.51    0.15
  -3  -3   0    3.00    0.23
   3   3   0    2.62    0.18
   3  -3   0    2.60    0.22
   3  -3   0    3.00    0.28
   3  -3   0    2.03    0.28
  -3  -3   0    2.45    0.34
   3  -3   0    2.23    0.21
  -3   3   0    2.65    0.29
   4   3   0    1.41    0.08
   4  -3   0    1.53    0.11
   4  -3   0    1.60    0.11
   4  -3   0    1.32    0.11
   4   3   0    1.52    0.18
  -4   3   0    1.27    0.11
   4   3   0    1.53    0.11
  -4  -3   0    1.49    0.19
   4  -3   0    2.04    0.30
   4  -3   0    1.61    0.11
   4   3   0    1.67    0.26
   4   3   0    1.38    0.22
   4   3   0    1.29    0.08
   4  -3   0    1.50    0.10
   4   3   0    1.47    0.10
  -4   3   0    2.16    0.30
   4   3   0    1.73    0.25
   4  -3   0    1.38    0.10
   4  -3   0    1.81    0.25
   4   3   0    1.54    0.09
  -4  -3   0    1.53    0.16
   4   3   0    1.48    0.10
   4   3   0    1.14    0.14
  -4  -3   0    1.70    0.15
   4   3   0    1.43    0.16
   4  -3   0    1.88    0.22
  -4   3   0    1.47    0.23
   4  -3   0    1.85    0.33
   4  -3   0    1.77    0.17
   4  -3   0    1.44    0.20
   4   3   0    1.37    0.11
   4  -3   0    1.76    0.25
   4  -3   0    1.34    0.09
   4   3   0    1.41    0.08
  -4  -3   0    1.40    0.18
   4   3   0    1.41    0.10
  -5   3   0    2.35    0.30
  -5  -3   0    2.29    0.26
   5  -3   0    2.11    0.11
   5  -3   0    2.07    0.12
  -5  -3   0    2.06    0.26
   5  -3   0    2.17    0.20
   5  -3   0    2.34    0.30
  -5  -3   0    2.38    0.32
   5  -3   0    2.17    0.24
  -5   3   0    2.44    0.34
   5   3   0    2.05    0.14
   5  -3   0    2.15    0.24
   5  -3   0    2.52    0.19
   5  -3   0    2.33    0.31
  -5   3   0    2.30    0.15
  -5  -3   0    1.99    0.23
   5  -3   0    2.07    0.13
   5   3   0    2.01    0.31
   5  -3   0    1.96    0.11
   5   3   0    2.02    0.14
  -6   3   0   -0.21    0.15
  -6   3   0   -0.19    0.17
   6   3   0    0.13    0.20
   6   3   0    0.00    0.04
   6   3   0   -0.02    0.03
   6  -3   0    0.03    0.05
  -6   3   0   -0.07    0.07
   6   3   0   -0.10    0.07
   6  -3   0    0.00    0.16
   6  -3   0   -0.11    0.21
  -6  -3   0   -0.24    0.17
   6  -3   0    0.07    0.03
   6  -3   0   -0.12    0.12
   6   3   0    0.06    0.08
  -6  -3   0   -0.33    0.12
   6  -3   0   -0.01    0.04
  -6  -3   0   -0.05    0.13
   6   3   0   -0.05    0.03
   6  -3   0    0.04    0.05
   6   3   0   -0.02    0.03
  -6  -3   0   -0.32    0.16
   6   3   0    0.14    0.20
  -7  -3   0    0.69    0.26
   7  -3   0    1.19    0.18
  -7   3   0    0.93    0.32
   7  -3   0    0.80    0.10
   7  -3   0    0.71    0.08
  -7   3   0    1.32    0.29
  -7  -3   0    0.93    0.23
  -7   3   0    0.73    0.28
  -7  -3   0    0.85    0.25
   7  -3   0    0.89    0.30
   7   3   0    0.66    0.09
   7   3   0    0.81    0.11
   7   3   0    0.76    0.14
   7  -3   0    0.71    0.11
  -7   3   0    0.76    0.12
   7   3   0    0.83    0.38
  -7   3   0    1.01    0.35
   7   3   0    0.88    0.10
   7  -3   0    0.81    0.11
  -7  -3   0    1.12    0.34
   7  -3   0    1.20    0.43
   8   3   0    0.20    0.19
   8  -3   0    0.28    0.09
   8   3   0    0.32    0.16
   8  -3   0    0.29    0.09
   8   3   0    0.20    0.07
  -8   3   0    0.67    0.74
   8  -3   0    0.25    0.19
   8   3   0    0.23    0.06
   8  -3   0    0.37    0.08
  -8  -3   0    0.72    0.38
   9   3   0    0.09    0.03
   9   3   0    0.10    0.03
   9  -3   0    0.10    0.04
   9  -3   0    0.09    0.03
   9  -3   0    0.08    0.04
  -9  -3   0    0.10    0.07
   9   3   0    0.04    0.07
   9  -3   0    0.08    0.07
   9  -3   0    0.01    0.07
   9  -3   0    0.02    0.06
  10   3   0    0.05    0.03
  10  -3   0    0.22    0.09
  10  -3   0    0.10    0.09
  10  -3   0    0.05    0.04
  10  -3   0    0.11    0.09
 -10   3   0    0.13    0.09
  10  -3   0    0.08    0.03
  10   3   0    0.09    0.03
  10  -3   0    0.07    0.04
  11  -3   0    0.71    0.08
  11  -3   0    0.69    0.07
  11   3   0    0.58    0.07
  12  -3   0    0.10    0.06
  12  -3   0    0.06    0.04
  12  -3   0    0.08    0.04
  13  -3   0    1.24    0.07
   0   4   0   78.08    3.13
   0  -4   0   75.24    3.09
   0  -4   0   66.95    3.08
   0   4   0   68.03    3.04
   0  -4   0   70.07    3.07
   0   4   0   74.16    3.10
   0  -4   0   74.94    3.08
   0  -4   0   72.28    3.11
   0  -4   0   72.76    3.13
   0  -4   0   72.07    3.09
   0   4   0   67.83    3.09
   0   4   0   72.81    3.13
   0  -4   0   65.69    3.12
   0  -4   0   71.62    3.07
   0   4   0   70.08    3.11
   0   4   0   73.51    3.15
   0  -4   0   71.40    3.05
   0  -4   0   68.19    3.13
   0   4   0   69.27    3.11
   0   4   0   69.50    3.07
   0   4   0   71.28    3.08
   0   4   0   71.43    3.06
   0   4   0   74.27    3.11
  -1   4   0   24.84    1.20
  -1  -4   0   25.91    1.31
  -1  -4   0   24.22    1.23
  -1  -4   0   27.12    1.21
   1   4   0   25.61    1.25
   1  -4   0   27.06    1.23
   1  -4   0   26.78    1.23
  -1  -4   0   27.01    1.28
  -1   4   0   26.24    1.21
  -1   4   0   28.41    1.23
  -1   4   0   26.50    1.23
  -1   4   0   28.31    1.26
  -1   4   0   27.12    1.24
  -1   4   0   28.36    1.28
   1   4   0   25.64    1.18
   1  -4   0   29.60    1.23
  -1  -4   0   25.48    1.33
  -1  -4   0   26.22    1.22
   1   4   0   27.19    1.22
  -1  -4   0   24.22    1.25
   1  -4   0   26.37    1.17
   1  -4   0   27.10    1.29
   1   4   0   28.22    1.31
   1   4   0   27.47    1.25
   1   4   0   27.62    1.23
  -1  -4   0   26.72    1.20
   1   4   0   27.31    1.22
   1   4   0   26.60    1.26
  -1   4   0   28.49    1.30
  -1   4   0   27.82    1.18
   1   4   0   27.49    1.26
   1  -4   0   27.61    1.26
  -1  -4   0   26.87    1.22
   1  -4   0   25.64    1.19
  -1  -4   0   25.79    1.23
  -1  -4   0   24.34    1.22
  -1   4   0   24.28    1.30
   1  -4   0   25.31    1.28
   1  -4   0   28.23    1.21
   1  -4   0   26.45    1.23
  -1   4   0   29.72    1.31
  -1  -4   0   27.33    1.25
   1   4   0   27.03    1.16
   1  -4   0   27.06    1.28
   1   4   0   25.89    1.24
   1  -4   0   27.17    1.25
  -1  -4   0   27.10    1.22
  -2  -4   0    9.23    0.47
  -2  -4   0    9.51    0.48
   2   4   0    8.11    0.40
   2  -4   0    8.26    0.40
   2  -4   0    9.85    0.56
   2   4   0    9.78    0.52
   2  -4   0    8.67    0.57
   2   4   0    9.45    0.55
   2  -4   0    9.71    0.54
   2   4   0    8.50    0.42
   2   4   0    9.27    0.58
  -2   4   0    9.61    0.50
  -2  -4   0    8.34    0.49
   2   4   0    9.21    0.52
  -2   4   0   10.08    0.52
   2   4   0    9.35    0.48
   2   4   0    8.96    0.40
   2   4   0    9.49    0.49
   2  -4   0    9.47    0.49
   2  -4   0    9.10    0.41
   2  -4   0    8.89    0.40
  -2   4   0    8.49    0.55
   2  -4   0    8.44    0.50
  -2   4   0    9.17    0.53
   2  -4   0    9.69    0.51
   2  -4   0    8.57    0.39
   2  -4   0    9.91    0.54
   2  -4   0    8.64    0.41
   2  -4   0    9.98    0.59
   2   4   0    8.35    0.40
   2  -4   0    9.70    0.47
   2  -4   0    9.24    0.41
  -2  -4   0    9.64    0.50
   2   4   0    8.47    0.41
  -2  -4   0    9.22    0.52
  -2   4   0    9.67    0.57
  -3  -4   0   10.60    0.56
   3  -4   0   10.10    0.67
   3   4   0   11.13    0.57
   3  -4   0   10.08    0.47
   3  -4   0   10.94    0.61
   3  -4   0   11.07    0.64
  -3   4   0   10.55    0.65
   3  -4   0   10.87    0.48
   3  -4   0   11.46    0.56
   3  -4   0   10.76    0.48
   3  -4   0    9.40    0.45
   3   4   0   10.46    0.47
   3  -4   0   10.82    0.61
   3  -4   0   10.33    0.46
   3  -4   0   11.10    0.48
   3   4   0   10.61    0.47
   3  -4   0   10.54    0.57
   3  -4   0   11.51    0.69
  -3   4   0   10.64    0.65
   3   4   0   10.82    0.54
   3  -4   0   11.40    0.54
  -3   4   0   10.67    0.57
   3   4   0   10.26    0.48
  -3  -4   0   10.17    0.59
  -3  -4   0   10.50    0.67
   3   4   0   11.02    0.58
   3   4   0   10.46    0.49
  -3  -4   0   10.26    0.58
   3   4   0   10.43    0.47
   3  -4   0   11.05    0.59
   3  -4   0    9.73    0.48
   3   4   0   11.11    0.65
   3   4   0    9.60    0.46
   3   4   0   11.16    0.63
   3   4   0   11.02    0.55
   3  -4   0   10.28    0.57
  -3  -4   0   11.03    0.57
  -3  -4   0    9.66    0.47
   3   4   0   10.58    0.60
  -3   4   0   10.28    0.61
  -4   4   0    1.94    0.30
   4  -4   0    1.86    0.30
  -4   4   0    1.44    0.12
  -4  -4   0    1.34    0.25
   4  -4   0    1.93    0.28
   4   4   0    1.67    0.12
  -4  -4   0    1.43    0.26
   4  -4   0    1.94    0.26
   4  -4   0    1.98    0.24
   4   4   0    1.93    0.40
   4   4   0    1.65    0.12
   4   4   0    1.50    0.24
   4  -4   0    2.01    0.20
   4   4   0    1.97    0.12
  -4  -4   0    1.69    0.12
   4  -4   0    2.01    0.13
   4  -4   0    2.17    0.26
  -4  -4   0    1.96    0.22
  -4  -4   0    1.59    0.21
   4   4   0    1.56    0.18
   4  -4   0    1.51    0.08
   4   4   0    1.47    0.20
  -4   4   0    1.98    0.35
   4   4   0    1.80    0.11
   4  -4   0    1.63    0.11
  -4   4   0    1.80    0.26
   4   4   0    1.68    0.28
   5   4   0    2.67    0.13
   5  -4   0    2.95    0.23
   5  -4   0    2.85    0.18
   5  -4   0    3.02    0.26
   5  -4   0    2.89    0.14
   5  -4   0    2.74    0.15
   5   4   0    2.75    0.25
   5  -4   0    2.53    0.36
   5   4   0    2.67    0.14
   5   4   0    2.49    0.34
   5   4   0    2.83    0.25
   5  -4   0    3.26    0.35
  -5   4   0    2.40    0.17
   5  -4   0    3.25    0.44
   5  -4   0    2.69    0.16
   5  -4   0    2.88    0.18
  -5  -4   0    2.62    0.31
   5  -4   0    3.14    0.33
   5   4   0    2.81    0.14
   5  -4   0    2.68    0.18
   5   4   0    3.22    0.39
   5   4   0    2.63    0.16
   5   4   0    2.26    0.26
  -5  -4   0    2.90    0.31
  -5  -4   0    2.64    0.16
   5   4   0    2.57    0.22
   5   4   0    2.63    0.16
   5   4   0    2.66    0.17
   5   4   0    2.52    0.13
   5   4   0    2.08    0.29
  -5   4   0    3.06    0.38
   5  -4   0    2.95    0.40
  -5   4   0    2.80    0.35
   5  -4   0    3.04    0.31
   5  -4   0    2.86    0.17
   5   4   0    2.64    0.17
   6  -4   0    0.11    0.09
  -6  -4   0    0.13    0.06
  -6   4   0    0.55    0.20
   6   4   0    0.07    0.25
   6  -4   0    0.16    0.07
   6  -4   0    0.26    0.07
   6  -4   0    0.22    0.04
   6  -4   0    0.24    0.04
  -6  -4   0    0.54    0.25
  -6   4   0    0.17    0.06
   6  -4   0    0.22    0.16
   6  -4   0    0.18    0.02
   6  -4   0    0.13    0.06
   6  -4   0    0.41    0.20
   6  -4   0    0.22    0.03
   6  -4   0    0.19    0.04
   6   4   0    0.09    0.10
   6   4   0    0.33    0.24
  -6  -4   0    0.36    0.15
   6  -4   0   -0.11    0.18
   6  -4   0    0.14    0.03
   6  -4   0    0.05    0.10
   6  -4   0    0.05    0.40
   6   4   0    0.40    0.11
  -6   4   0    0.25    0.20
   6   4   0    0.22    0.06
  -6  -4   0    0.02    0.15
   6   4   0    0.21    0.06
   7   4   0    2.45    0.50
   7  -4   0    1.48    0.20
   7  -4   0    1.80    0.51
   7   4   0    1.86    0.27
  -7   4   0    2.02    0.41
   7   4   0    0.95    0.40
  -7   4   0    1.93    0.43
  -7   4   0    1.69    0.17
  -7  -4   0    1.11    0.36
  -7  -4   0    1.70    0.32
   7   4   0    2.32    0.28
   7  -4   0    1.67    0.12
   7  -4   0    1.45    0.21
  -7  -4   0    1.61    0.13
   7  -4   0    2.22    0.39
   7  -4   0    1.63    0.09
   7   4   0    1.42    0.13
   7  -4   0    1.81    0.17
   7  -4   0    1.92    0.26
  -7  -4   0    1.60    0.28
   7   4   0    1.93    0.15
  -7   4   0    1.88    0.37
  -7  -4   0    1.49    0.32
   7   4   0    1.83    0.14
   8   4   0    0.42    0.05
   8   4   0    0.50    0.05
   8  -4   0    0.49    0.10
   8   4   0    0.40    0.09
   8  -4   0    0.36    0.09
   8  -4   0    0.49    0.11
   8  -4   0    0.46    0.05
   8  -4   0    0.51    0.04
   8  -4   0    0.31    0.61
  -8   4   0    0.87    0.45
  -8   4   0    0.44    0.52
  -8  -4   0    0.29    0.52
   8  -4   0    0.47    0.05
   8   4   0    0.41    0.09
   9   4   0    0.75    0.06
   9  -4   0    0.80    0.07
   9  -4   0    0.69    0.08
   9   4   0    0.85    0.07
   9  -4   0    0.79    0.07
   9  -4   0    0.76    0.06
   9   4   0    0.83    0.13
   9   4   0    0.75    0.12
  -9  -4   0    0.93    0.12
  10  -4   0    0.49    0.12
  10  -4   0    0.33    0.05
  10  -4   0    0.40    0.12
  10   4   0    0.41    0.12
  10  -4   0    0.45    0.05
  10   4   0    0.34    0.04
  10  -4   0    0.43    0.05
  10   4   0    0.38    0.04
  10  -4   0    0.38    0.04
 -10   4   0    0.38    0.12
  10  -4   0    0.26    0.10
  11   4   0    0.32    0.04
  11   4   0    0.31    0.04
  11  -4   0    0.37    0.06
  11  -4   0    0.33    0.05
  11  -4   0    0.41    0.06
  12  -4   0    1.01    0.07
  12   4   0    0.98    0.07
  12  -4   0    0.83    0.09
  12  -4   0    0.90    0.09
  13  -4   0    0.17    0.04
  13  -4   0    0.16    0.03
   0   5   0    0.11    0.14
   0  -5   0    0.00    0.13
   0  -5   0    0.02    0.14
   0  -5   0    0.04    0.10
   0  -5   0    0.10    0.10
   0  -5   0    0.16    0.10
   0   5   0    0.26    0.16
   0   5   0    0.08    0.03
   0   5   0    0.15    0.11
   0   5   0    0.15    0.07
   0   5   0    0.16    0.10
   0  -5   0   -0.05    0.10
   0   5   0    0.18    0.12
   0   5   0    0.15    0.10
   0  -5   0    0.10    0.07
   0   5   0    0.07    0.10
   0   5   0    0.21    0.06
   0   5   0    0.05    0.14
   0   5   0    0.11    0.09
   0   5   0    0.08    0.10
   0  -5   0    0.09    0.05
   0   5   0    0.20    0.12
   1   5   0   17.03    0.81
  -1   5   0   16.81    0.87
  -1   5   0   17.14    0.90
   1  -5   0   16.43    0.76
   1  -5   0   18.33    0.90
  -1   5   0   18.26    0.93
  -1   5   0   17.99    0.88
  -1  -5   0   18.43    0.92
   1  -5   0   17.89    0.75
   1   5   0   16.32    0.76
   1  -5   0   17.29    0.76
  -1   5   0   17.92    0.88
   1   5   0   18.28    0.90
   1   5   0   18.02    0.96
   1  -5   0   18.30    0.84
   1  -5   0   16.86    0.76
   1   5   0   17.45    0.86
  -1  -5   0   18.38    0.90
   1   5   0   17.63    0.86
  -1   5   0   18.29    0.81
   1  -5   0   17.05    0.87
   1  -5   0   16.95    0.83
   1   5   0   17.65    0.86
   1   5   0   17.60    0.79
   1  -5   0   18.18    0.87
  -1  -5   0   17.89    0.87
  -1  -5   0   18.21    0.86
  -1  -5   0   15.80    0.92
   1  -5   0   17.75    0.86
   1   5   0   16.28    0.76
  -1   5   0   16.38    0.76
  -1   5   0   16.86    0.93
  -1   5   0   18.27    0.87
   1  -5   0   17.15    0.91
   1   5   0   18.15    0.87
  -1  -5   0   17.65    0.85
   1  -5   0   17.45    0.76
   1   5   0   17.12    0.91
   1   5   0   16.31    0.77
  -1  -5   0   18.17    0.83
   1  -5   0   17.56    0.87
   1   5   0   18.37    0.92
   1  -5   0   18.59    0.94
   1  -5   0   17.52    0.81
  -1   5   0   18.96    0.97
  -1  -5   0   16.61    0.76
  -2   5   0    2.26    0.25
  -2  -5   0    1.72    0.24
  -2  -5   0    1.96    0.24
   2   5   0    2.51    0.34
  -2  -5   0    1.84    0.31
   2  -5   0    1.96    0.28
   2  -5   0    2.02    0.13
  -2   5   0    2.08    0.30
   2   5   0    2.13    0.29
   2  -5   0    2.07    0.25
   2   5   0    1.77    0.12
   2   5   0    1.93    0.11
   2  -5   0    2.49    0.31
  -2   5   0    1.96    0.30
   2  -5   0    2.00    0.16
   2   5   0    1.92    0.24
   2  -5   0    1.60    0.24
  -2  -5   0    2.14    0.21
   2   5   0    1.80    0.13
   2   5   0    1.92    0.12
  -2  -5   0    1.83    0.22
   2  -5   0    1.89    0.12
  -2   5   0    1.97    0.25
   2  -5   0    2.02    0.13
  -2  -5   0    2.27    0.29
   2  -5   0    1.77    0.10
   2  -5   0    2.15    0.24
   2  -5   0    1.96    0.29
   2   5   0    1.90    0.14
   2  -5   0    2.42    0.23
   2  -5   0    2.13    0.26
   2   5   0    2.22    0.26
   2  -5   0    2.19    0.20
   2   5   0    2.04    0.15
  -2   5   0    1.88    0.16
   2   5   0    2.15    0.24
   2  -5   0    1.89    0.13
  -2  -5   0    2.29    0.21
  -2   5   0    2.00    0.26
   3  -5   0   26.87    1.15
   3   5   0   28.27    1.27
   3  -5   0   26.97    1.31
   3  -5   0   25.69    1.26
  -3  -5   0   25.89    1.28
  -3  -5   0   25.17    1.28
   3   5   0   25.14    1.13
  -3   5   0   26.13    1.38
   3   5   0   24.99    1.14
  -3   5   0   25.31    1.15
   3   5   0   26.31    1.14
   3  -5   0   25.28    1.12
   3  -5   0   25.83    1.30
   3   5   0   26.69    1.16
   3  -5   0   26.19    1.13
   3  -5   0   25.01    1.13
   3   5   0   26.00    1.24
   3  -5   0   26.18    1.26
   3  -5   0   28.08    1.23
   3  -5   0   26.50    1.27
   3  -5   0   28.35    1.36
  -3   5   0   28.00    1.25
   3  -5   0   25.24    1.14
  -3   5   0   27.61    1.37
   3   5   0   25.08    1.12
   3   5   0   27.05    1.13
   3   5   0   26.77    1.15
  -3  -5   0   26.98    1.25
   3   5   0   26.92    1.35
   3  -5   0   28.23    1.25
  -3  -5   0   27.62    1.25
  -3  -5   0   25.04    1.13
   3   5   0   26.94    1.28
  -3   5   0   27.01    1.31
   3   5   0   28.21    1.24
   3   5   0   26.77    1.32
  -4  -5   0    1.40    0.27
   4  -5   0    1.66    0.16
   4  -5   0    1.67    0.19
   4   5   0    1.22    0.27
   4  -5   0    1.24    0.27
  -4   5   0    1.13    0.22
   4   5   0    1.65    0.13
  -4   5   0    2.18    0.42
  -4  -5   0    2.00    0.24
   4   5   0    1.67    0.17
   4  -5   0    1.57    0.13
   4  -5   0    1.54    0.28
   4  -5   0    1.48    0.24
   4   5   0    1.46    0.29
   4   5   0    1.46    0.08
   4  -5   0    1.54    0.11
  -4   5   0    1.21    0.26
   4   5   0    1.97    0.23
   4  -5   0    1.49    0.08
   4   5   0    1.77    0.24
  -4  -5   0    1.76    0.31
  -4  -5   0    1.61    0.12
  -4  -5   0    1.73    0.24
   5   5   0    4.70    0.33
  -5   5   0    4.03    0.23
   5   5   0    3.85    0.32
   5   5   0    4.09    0.20
   5   5   0    4.18    0.40
   5   5   0    4.16    0.34
  -5  -5   0    4.11    0.22
   5   5   0    4.39    0.24
   5  -5   0    4.37    0.53
   5   5   0    3.71    0.20
   5   5   0    4.35    0.21
   5  -5   0    4.37    0.25
   5   5   0    4.32    0.44
   5   5   0    3.78    0.22
   5  -5   0    4.19    0.22
   5  -5   0    3.94    0.22
  -5   5   0    4.49    0.42
   5   5   0    3.85    0.20
   5  -5   0    3.86    0.41
   5  -5   0    4.58    0.24
   5  -5   0    3.98    0.49
   5   5   0    3.82    0.61
   5   5   0    4.40    0.23
   5  -5   0    4.43    0.21
  -5   5   0    3.89    0.48
   5  -5   0    4.41    0.24
   5  -5   0    3.60    0.48
   5  -5   0    4.15    0.48
   5  -5   0    4.03    0.35
  -5  -5   0    3.79    0.37
   5  -5   0    4.05    0.43
   5  -5   0    3.83    0.22
   5  -5   0    4.51    0.32
   5  -5   0    4.01    0.24
  -5  -5   0    3.92    0.35
   6   5   0    1.51    0.14
   6   5   0    1.46    0.13
  -6  -5   0    1.48    0.27
  -6  -5   0    1.22    0.12
   6  -5   0    1.45    0.28
   6  -5   0    1.53    0.33
   6  -5   0    1.39    0.14
   6   5   0    1.17    0.32
   6  -5   0    1.30    0.09
   6  -5   0    1.56    0.22
   6  -5   0    1.39    0.22
  -6  -5   0    1.23    0.22
   6  -5   0    1.40    0.13
   6  -5   0    1.23    0.07
  -6   5   0    1.35    0.34
   6   5   0    1.10    0.12
   6  -5   0    1.07    0.37
   6  -5   0    1.42    0.15
  -6   5   0    1.39    0.28
   6   5   0    1.35    0.20
  -6   5   0    1.15    0.13
   6   5   0    1.50    0.38
   6  -5   0    1.25    0.10
   7   5   0    0.16    0.07
   7   5   0    0.13    0.06
   7  -5   0    0.18    0.37
  -7  -5   0    0.31    0.06
   7   5   0    0.25    0.42
   7  -5   0    0.33    0.09
   7  -5   0    0.16    0.03
   7  -5   0    0.20    0.07
  -7  -5   0   -0.01    0.27
  -7  -5   0   -0.03    0.31
   7   5   0    0.16    0.06
   7  -5   0    0.19    0.08
  -7  -5   0    0.60    0.24
  -7   5   0    0.24    0.35
  -7   5   0    0.29    0.31
   7   5   0    0.17    0.38
   8   5   0    0.55    0.06
   8   5   0    0.54    0.10
   8  -5   0    0.50    0.05
   8   5   0    0.64    0.12
   8  -5   0    0.70    0.12
   8  -5   0    0.59    0.12
  -8  -5   0   -0.65    1.04
   8  -5   0    0.71    0.13
   8   5   0    0.55    0.06
   9  -5   0   18.68    0.92
   9   5   0   17.96    0.80
  -9   5   0   19.50    0.89
   9   5   0   19.32    0.91
   9  -5   0   18.78    0.90
   9   5   0   19.47    0.87
   9  -5   0   18.19    0.80
   9  -5   0   19.37    0.91
   9  -5   0   19.30    0.81
   9   5   0   18.43    0.80
   9  -5   0   18.17    0.80
   9  -5   0   18.16    0.80
  10   5   0    0.03    0.11
  10   5   0   -0.01    0.03
  10  -5   0   -0.03    0.04
  10  -5   0    0.02    0.09
  10  -5   0    0.00    0.04
 -10  -5   0   -0.13    0.09
 -10   5   0   -0.01    0.09
  10   5   0    0.04    0.10
  10  -5   0   -0.12    0.08
  10   5   0    0.03    0.03
  10  -5   0   -0.08    0.08
  10  -5   0    0.00    0.03
  10  -5   0    0.02    0.03
  11  -5   0    0.83    0.08
  11  -5   0    0.83    0.07
  11   5   0    0.86    0.07
  11  -5   0    0.89    0.08
  11   5   0    0.90    0.07
  11  -5   0    0.91    0.07
  12  -5   0    0.00    0.04
  12   5   0   -0.01    0.03
  12  -5   0   -0.02    0.05
  12   5   0    0.01    0.03
  12  -5   0    0.01    0.05
  13  -5   0    1.33    0.07
  13  -5   0    1.24    0.07
   0   6   0   24.69    1.16
   0   6   0   22.13    1.02
   0  -6   0   23.82    1.18
   0  -6   0   23.49    1.11
   0  -6   0   22.14    0.99
   0   6   0   23.87    1.10
   0   6   0   22.74    1.22
   0  -6   0   22.66    1.01
   0   6   0   24.20    1.21
   0   6   0   25.72    1.06
   0   6   0   24.04    1.14
   0  -6   0   22.15    1.14
   0  -6   0   22.53    1.20
   0   6   0   23.96    1.23
   0  -6   0   25.41    1.22
   0  -6   0   21.76    1.00
   0   6   0   22.80    1.09
   0   6   0   24.44    1.16
   0   6   0   22.23    1.17
   0  -6   0   24.89    1.14
   0  -6   0   20.74    1.19
   0  -6   0   23.56    1.13
   0   6   0   21.99    1.01
   0  -6   0   24.48    1.08
  -1   6   0   11.17    0.55
   1   6   0   10.36    0.49
   1   6   0    9.77    0.49
  -1  -6   0   10.93    0.61
  -1  -6   0   10.63    0.57
  -1  -6   0   11.17    0.60
  -1   6   0   10.91    0.63
   1   6   0   10.87    0.48
   1  -6   0   10.30    0.48
   1  -6   0    9.90    0.61
   1  -6   0   10.86    0.48
   1  -6   0   11.23    0.61
   1  -6   0   10.60    0.54
  -1  -6   0   10.87    0.60
   1   6   0   10.26    0.58
   1  -6   0   10.50    0.48
  -1  -6   0   11.29    0.66
   1   6   0   10.85    0.61
   1   6   0   10.46    0.61
  -1  -6   0   10.53    0.66
   1  -6   0   10.81    0.62
   1  -6   0    9.63    0.47
   1   6   0   11.18    0.63
   1   6   0   10.04    0.56
  -1  -6   0    9.90    0.47
  -1   6   0   11.12    0.73
   1  -6   0    9.97    0.68
  -1   6   0   11.54    0.70
  -1   6   0   11.43    0.64
   1   6   0   10.76    0.68
   1   6   0   10.94    0.64
   1   6   0   10.71    0.60
   1   6   0   10.75    0.54
   1   6   0   10.96    0.48
  -1   6   0   10.11    0.49
   1  -6   0   11.37    0.49
   1  -6   0   10.74    0.63
   1  -6   0   11.04    0.68
  -1   6   0   11.36    0.62
   1  -6   0   10.30    0.46
  -1   6   0   10.64    0.64
   1  -6   0    9.73    0.48
   1   6   0   11.26    0.49
   1  -6   0   10.64    0.66
   1   6   0   11.10    0.72
   1   6   0   10.67    0.71
   1   6   0   10.55    0.47
   1  -6   0   11.29    0.59
  -2   6   0   20.85    0.96
   2  -6   0   21.00    0.95
   2   6   0   23.85    1.23
   2   6   0   21.40    0.95
   2   6   0   22.49    1.11
   2  -6   0   21.84    0.95
   2  -6   0   23.46    1.14
   2   6   0   23.39    1.17
   2  -6   0   22.38    1.06
  -2  -6   0   22.48    1.15
   2  -6   0   22.29    0.96
  -2   6   0   22.07    1.21
   2  -6   0   23.26    1.18
  -2  -6   0   19.62    1.15
  -2   6   0   21.39    1.00
  -2  -6   0   22.76    1.07
   2   6   0   20.43    0.95
   2   6   0   21.56    1.08
   2   6   0   21.67    1.24
   2  -6   0   22.76    1.16
   2   6   0   21.45    0.94
  -2   6   0   23.19    1.19
  -2  -6   0   21.11    1.10
   2  -6   0   20.86    1.03
   2  -6   0   22.22    0.96
   2  -6   0   22.91    0.96
   2  -6   0   23.72    1.02
   2   6   0   22.25    0.96
  -2  -6   0   20.49    0.95
  -2  -6   0   21.85    1.08
  -2   6   0   21.22    1.12
   2   6   0   22.52    0.96
   2  -6   0   22.95    1.08
   2  -6   0   21.23    1.16
   2  -6   0   23.14    1.09
  -2  -6   0   22.25    1.14
   2  -6   0   21.23    1.10
   2   6   0   22.13    0.98
  -2   6   0   21.51    1.10
  -2   6   0   24.72    1.32
   2  -6   0   20.79    0.96
   2   6   0   21.26    1.06
  -2   6   0   22.39    1.09
   2  -6   0   21.18    1.10
   2  -6   0   24.13    1.21
   3  -6   0   10.61    0.50
   3   6   0    9.78    0.62
   3  -6   0   11.18    0.72
   3   6   0   10.27    0.49
   3   6   0   11.27    0.53
   3  -6   0   10.45    0.66
  -3  -6   0   10.31    0.68
   3  -6   0   11.08    0.72
  -3   6   0   11.19    0.77
  -3  -6   0   11.38    0.63
   3   6   0   11.43    0.75
   3   6   0   11.00    0.51
   3   6   0   10.97    0.68
   3   6   0   11.99    0.64
  -3  -6   0   10.36    0.49
   3   6   0   11.68    0.73
   3  -6   0   11.56    0.51
  -3   6   0   11.29    0.81
   3  -6   0   10.90    0.64
  -3  -6   0   11.44    0.72
  -3   6   0   10.56    0.51
   3   6   0   10.64    0.48
  -3  -6   0   11.04    0.62
   3   6   0   10.34    0.61
   3  -6   0   11.42    0.61
  -3   6   0   10.12    0.65
  -3   6   0   10.83    0.67
  -3  -6   0   10.60    0.72
   3  -6   0   11.22    0.63
   3  -6   0   11.70    0.51
   3   6   0   11.34    0.50
   3  -6   0   10.88    0.49
   3  -6   0   10.88    0.51
  -3   6   0   10.72    0.65
   4  -6   0   30.03    1.55
   4   6   0   31.93    1.37
   4  -6   0   33.89    1.39
   4  -6   0   31.27    1.37
  -4   6   0   30.70    1.74
   4  -6   0   31.85    1.72
   4  -6   0   33.60    1.64
   4   6   0   31.14    1.37
   4  -6   0   33.17    1.50
  -4  -6   0   33.42    1.53
  -4  -6   0   32.18    1.54
   4  -6   0   33.00    1.39
  -4   6   0   30.02    1.57
  -4   6   0   30.84    1.38
   4  -6   0   31.36    1.55
   4  -6   0   32.00    1.39
   4   6   0   33.38    1.41
   4   6   0   32.14    1.37
   4  -6   0   33.14    1.39
   4   6   0   30.77    1.60
   4  -6   0   33.65    1.53
   4  -6   0   29.85    1.62
   4   6   0   33.15    1.57
   4   6   0   28.44    1.62
   4   6   0   30.19    1.36
   4   6   0   32.68    1.55
   4   6   0   31.37    1.48
   4   6   0   30.52    1.50
  -4   6   0   31.13    1.70
   4  -6   0   30.58    1.35
   4   6   0   32.40    1.38
   4   6   0   33.83    1.52
   5  -6   0    0.76    0.34
   5   6   0    0.91    0.20
   5   6   0    0.81    0.26
   5   6   0    0.46    0.24
  -5   6   0    0.78    0.23
  -5  -6   0    1.05    0.29
   5  -6   0    1.01    0.37
   5  -6   0    0.90    0.12
   5  -6   0    1.00    0.11
   5   6   0    0.78    0.11
   5   6   0    1.14    0.31
   5   6   0    0.86    0.08
   5   6   0    1.00    0.10
   5  -6   0    1.02    0.09
   5   6   0    0.92    0.07
  -5   6   0    0.69    0.47
   5  -6   0    0.96    0.26
   5   6   0    0.91    0.12
   5  -6   0    0.98    0.12
   5  -6   0    1.00    0.12
   5   6   0    0.92    0.09
   5   6   0    1.02    0.12
  -5  -6   0    0.86    0.19
   5   6   0    0.84    0.09
   5  -6   0    1.21    0.20
   5   6   0    1.01    0.12
   5  -6   0    0.95    0.35
   5  -6   0    0.96    0.09
   5  -6   0    0.84    0.28
   5   6   0    0.90    0.20
  -5  -6   0    0.90    0.11
   5  -6   0    0.96    0.07
   6   6   0    5.00    0.27
   6  -6   0    4.71    0.68
   6  -6   0    4.75    0.28
   6   6   0    5.13    0.29
  -6   6   0    4.88    0.29
   6  -6   0    4.51    0.60
   6   6   0    5.03    0.32
   6   6   0    3.72    0.59
   6   6   0    4.92    0.23
  -6  -6   0    4.92    0.43
  -6   6   0    4.52    0.65
   6  -6   0    4.73    0.71
   6   6   0    3.51    0.58
   6  -6   0    4.98    0.47
   6  -6   0    5.04    0.26
   6   6   0    4.16    0.35
   6  -6   0    5.12    0.38
  -6   6   0    5.08    0.54
   6   6   0    4.76    0.23
  -6  -6   0    4.66    0.53
   6   6   0    5.38    0.45
   6   6   0    4.97    0.22
   6  -6   0    4.93    0.23
   6  -6   0    4.67    0.41
   6  -6   0    5.11    0.24
  -6  -6   0    4.76    0.25
   6   6   0    5.17    0.23
   7   6   0    0.06    0.04
   7   6   0    0.09    0.06
   7  -6   0    0.31    0.17
   7  -6   0   -0.20    0.42
   7  -6   0    0.08    0.03
   7   6   0    0.02    0.06
  -7   6   0    0.20    0.40
  -7  -6   0   -0.18    0.38
  -7  -6   0   -0.27    0.28
   7   6   0    0.60    0.49
   7   6   0    0.14    0.07
   7   6   0    0.01    0.24
  -7  -6   0    0.10    0.06
   7  -6   0    0.15    0.07
  -7   6   0   -0.14    0.52
   7  -6   0    0.12    0.07
   7  -6   0    0.13    0.08
   7   6   0    0.57    0.48
   8   6   0    1.92    0.11
   8  -6   0    2.07    0.11
   8   6   0    2.00    0.18
   8  -6   0    2.04    0.12
   8   6   0    2.03    0.19
   8   6   0    2.05    0.11
   8  -6   0    2.04    0.11
  -8   6   0    2.03    0.21
   8  -6   0    2.12    0.20
   8  -6   0    2.10    0.21
   8  -6   0    2.04    0.12
   8  -6   0    2.12    0.20
   8   6   0    2.02    0.12
   9   6   0    4.03    0.18
   9  -6   0    4.02    0.28
   9  -6   0    3.94    0.20
   9  -6   0    3.93    0.19
   9   6   0    4.23    0.30
   9  -6   0    4.08    0.30
  -9   6   0    3.73    0.29
   9  -6   0    4.03    0.29
   9  -6   0    3.86    0.19
   9   6   0    4.10    0.27
   9   6   0    3.67    0.20
   9   6   0    3.81    0.19
   9  -6   0    4.04    0.20
  10   6   0   21.32    1.00
  10  -6   0   22.95    0.97
  10   6   0   22.57    0.97
  10  -6   0   23.66    0.97
  10   6   0   24.85    1.27
  10   6   0   22.46    0.96
  10   6   0   22.47    1.09
  10  -6   0   22.23    0.97
 -11   6   0    0.11    0.13
  11   6   0    0.06    0.03
  11  -6   0    0.30    0.15
  11  -6   0    0.11    0.04
  11  -6   0    0.19    0.13
  11  -6   0    0.17    0.04
  11   6   0    0.13    0.04
  11  -6   0    0.15    0.04
  12   6   0    1.26    0.08
  12  -6   0    1.23    0.09
  12  -6   0    1.18    0.08
  12   6   0    1.16    0.07
  12  -6   0    1.26    0.11
   0  -7   0   39.41    1.93
   0  -7   0   36.50    1.62
   0   7   0   38.87    1.81
   0  -7   0   39.58    1.85
   0  -7   0   37.63    1.72
   0  -7   0   39.84    1.79
   0   7   0   38.10    1.63
   0  -7   0   38.75    1.78
   0   7   0   38.15    1.62
   0   7   0   37.79    1.63
   0   7   0   40.89    1.76
   0   7   0   33.58    1.79
   0  -7   0   37.13    1.63
   0   7   0   35.74    1.63
   0   7   0   36.99    1.90
   0   7   0   39.80    1.87
   0  -7   0   37.11    1.61
   0  -7   0   37.29    1.76
   0   7   0   40.72    1.79
   0   7   0   39.12    1.64
   0   7   0   36.12    1.62
  -1   7   0   39.84    1.84
   1   7   0   41.26    1.83
   1  -7   0   37.88    1.67
   1   7   0   38.58    1.69
   1  -7   0   37.38    1.67
   1   7   0   40.65    1.85
   1  -7   0   39.82    1.68
  -1   7   0   39.80    1.96
  -1  -7   0   39.65    1.81
   1  -7   0   36.87    1.85
   1  -7   0   37.95    1.80
   1  -7   0   40.27    1.68
   1  -7   0   36.24    1.77
  -1   7   0   36.52    1.92
   1   7   0   38.97    1.68
  -1   7   0   37.40    1.68
   1   7   0   41.02    1.91
  -1  -7   0   41.00    1.91
   1   7   0   37.59    1.84
   1  -7   0   39.75    1.92
   1   7   0   38.36    1.67
  -1   7   0   39.90    1.69
  -1   7   0   41.22    1.86
   1  -7   0   38.31    1.75
  -1  -7   0   36.87    1.66
   1   7   0   40.10    1.67
  -1   7   0   40.36    1.93
  -1   7   0   40.60    1.85
   1  -7   0   38.51    1.66
   1   7   0   39.51    1.67
  -1   7   0   34.59    1.66
   1  -7   0   39.46    1.83
   1  -7   0   41.12    1.67
   1   7   0   41.36    1.89
  -1  -7   0   39.79    1.82
   1   7   0   35.83    1.81
   1  -7   0   39.73    1.84
  -1   7   0   41.24    1.77
   1  -7   0   40.89    1.90
   1   7   0   39.28    1.66
   1   7   0   37.62    1.67
  -1  -7   0   39.70    1.89
   1   7   0   38.01    1.94
   1   7   0   38.74    1.83
   1   7   0   40.38    2.00
  -2   7   0   -0.03    0.17
   2  -7   0    0.04    0.12
  -2   7   0    0.36    0.17
   2  -7   0   -0.02    0.06
   2   7   0    0.39    0.18
   2   7   0    0.00    0.13
   2  -7   0    0.22    0.15
   2   7   0    0.08    0.09
  -2   7   0    0.02    0.14
   2  -7   0    0.10    0.05
   2  -7   0    0.23    0.19
   2   7   0   -0.11    0.20
   2  -7   0    0.28    0.21
   2  -7   0    0.07    0.15
   2  -7   0    0.29    0.18
   2  -7   0   -0.03    0.13
   2   7   0   -0.02    0.19
  -2   7   0   -0.07    0.18
  -2  -7   0    0.05    0.05
   2  -7   0   -0.13    0.28
  -2   7   0    0.12    0.07
   2   7   0   -0.02    0.13
   2   7   0    0.07    0.06
  -2  -7   0    0.03    0.25
   2   7   0    0.08    0.06
  -2  -7   0    0.04    0.15
   2  -7   0    0.08    0.19
   2  -7   0    0.05    0.05
   2   7   0    0.08    0.08
   2  -7   0    0.18    0.19
   2  -7   0    0.01    0.05
   2   7   0    0.04    0.05
   2  -7   0    0.13    0.13
  -2  -7   0    0.18    0.13
   2  -7   0    0.01    0.05
  -2   7   0    0.13    0.16
   2   7   0    0.08    0.05
  -2   7   0    0.09    0.07
  -2  -7   0   -0.09    0.17
  -2   7   0    0.64    0.30
  -2   7   0    0.12    0.13
   2  -7   0    0.04    0.03
   2   7   0    0.13    0.15
   2  -7   0    0.06    0.05
  -2  -7   0    0.14    0.12
   2   7   0    0.01    0.15
   2  -7   0    0.22    0.22
   3   7   0   49.12    2.30
   3  -7   0   50.12    2.08
   3   7   0   44.72    2.35
   3  -7   0   50.39    2.25
   3   7   0   51.58    2.07
   3  -7   0   46.23    2.04
   3   7   0   49.07    2.06
   3  -7   0   48.21    2.07
   3  -7   0   50.24    2.21
   3   7   0   47.86    2.07
   3   7   0   52.46    2.28
   3   7   0   51.51    2.25
  -3   7   0   51.73    2.42
   3   7   0   48.40    2.09
   3   7   0   48.76    2.29
   3   7   0   48.00    2.05
   3  -7   0   50.38    2.37
  -3   7   0   47.65    2.27
  -3   7   0   45.66    2.08
  -3   7   0   50.98    2.27
  -3   7   0   48.50    2.08
   3   7   0   50.27    2.07
   3  -7   0   50.52    2.33
   3   7   0   45.49    2.23
   3  -7   0   44.50    2.25
  -3   7   0   48.14    2.42
  -3  -7   0   48.93    2.23
  -3  -7   0   48.24    2.32
   3   7   0   45.06    2.20
   3   7   0   46.14    2.06
  -3  -7   0   50.46    2.23
   3  -7   0   50.21    2.08
   3  -7   0   46.15    2.06
  -3   7   0   41.98    2.36
   3  -7   0   45.57    2.34
   4   7   0    0.26    0.21
   4   7   0    0.33    0.07
   4  -7   0    0.29    0.24
   4   7   0    0.38    0.19
  -4   7   0    0.29    0.08
   4   7   0    0.23    0.17
   4   7   0    0.27    0.08
   4  -7   0   -0.08    0.23
  -4   7   0    0.30    0.22
   4   7   0    0.27    0.05
   4  -7   0    0.52    0.29
  -4  -7   0    0.60    0.18
   4  -7   0   -0.02    0.30
   4   7   0    0.33    0.07
   4  -7   0    0.41    0.15
   4  -7   0    0.21    0.08
  -4  -7   0    0.27    0.06
   4  -7   0    0.34    0.07
   4  -7   0    0.29    0.04
   4   7   0    0.43    0.11
  -4  -7   0    0.20    0.27
   4   7   0    0.29    0.07
  -4   7   0    0.52    0.19
   4   7   0    0.48    0.26
   4   7   0    0.35    0.08
   4  -7   0    0.15    0.14
   4  -7   0    0.31    0.37
  -4   7   0   -0.17    0.55
   4  -7   0    0.49    0.23
  -4  -7   0    0.19    0.16
   4   7   0    0.01    0.22
   4   7   0   -0.01    0.36
  -4   7   0    0.44    0.10
   4  -7   0    0.26    0.07
   4   7   0    0.34    0.06
   4  -7   0    0.34    0.07
  -4   7   0    0.07    0.20
   4  -7   0    0.29    0.07
   5   7   0    2.26    0.13
   5   7   0    2.35    0.34
   5   7   0    2.31    0.15
   5   7   0    2.82    0.42
   5  -7   0    2.44    0.15
  -5  -7   0    2.33    0.33
   5   7   0    2.57    0.19
   5  -7   0    2.60    0.49
   5  -7   0    2.45    0.18
  -5   7   0    2.54    0.18
   5   7   0    2.15    0.16
   5   7   0    2.47    0.16
  -5   7   0    2.36    0.19
   5   7   0    2.39    0.41
   5  -7   0    2.21    0.47
   5  -7   0    2.59    0.18
  -5   7   0    2.22    0.35
   5  -7   0    2.86    0.33
   5   7   0    1.52    0.41
  -5   7   0    1.80    0.41
   5  -7   0    2.24    0.13
   5  -7   0    2.63    0.19
   5   7   0    2.53    0.18
   5   7   0    1.95    0.39
   5   7   0    2.41    0.18
   5   7   0    2.62    0.38
  -5  -7   0    2.45    0.16
  -5  -7   0    2.18    0.34
   5  -7   0    2.47    0.19
   5  -7   0    3.20    0.38
   5  -7   0    2.66    0.17
  -5  -7   0    2.12    0.45
   6  -7   0    0.06    0.07
   6   7   0    0.18    0.20
   6  -7   0   -0.06    0.15
  -6  -7   0    0.07    0.26
  -6   7   0    0.08    0.08
   6  -7   0    0.61    0.44
   6   7   0   -0.02    0.06
   6   7   0   -0.01    0.03
   6   7   0    0.34    0.32
   6   7   0    0.05    0.05
   6  -7   0    0.00    0.05
  -6  -7   0   -0.04    0.22
   6   7   0    0.03    0.04
   6   7   0   -0.03    0.31
   6   7   0   -0.02    0.06
   6  -7   0    0.04    0.06
  -6  -7   0    0.05    0.06
  -6   7   0   -0.16    0.32
   6  -7   0    0.01    0.07
  -6   7   0    0.25    0.32
   6   7   0    0.00    0.04
   6  -7   0    0.00    0.43
   6  -7   0    0.02    0.03
   6  -7   0   -0.09    0.35
   6   7   0    0.19    0.26
  -6   7   0   -0.04    0.11
   6   7   0    0.09    0.07
   6  -7   0    0.16    0.33
   6   7   0   -0.01    0.04
  -6  -7   0   -1.24    0.59
   6  -7   0    0.04    0.07
   6   7   0   -0.39    0.21
  -6   7   0    0.05    0.30
  -6   7   0    0.10    0.29
   6  -7   0   -0.38    0.21
   6  -7   0    0.06    0.06
   6  -7   0    0.04    0.04
   6   7   0    0.10    0.40
  -7   7   0   17.77    0.81
   7  -7   0   17.42    0.76
   7  -7   0   17.66    0.76
   7   7   0   17.84    0.80
   7  -7   0   16.69    0.72
   7   7   0   16.81    0.75
   7  -7   0   16.21    0.73
   7  -7   0   17.86    0.84
   7  -7   0   16.99    0.75
   7   7   0   16.07    0.73
   7  -7   0   18.57    0.83
   7  -7   0   16.70    0.73
  -7   7   0   20.53    2.20
   7   7   0   16.03    0.73
   7  -7   0   18.05    0.82
   7   7   0   18.14    0.82
   7  -7   0   15.74    0.99
  -7  -7   0   19.68    1.34
   7  -7   0   16.19    0.73
   7  -7   0   18.59    0.75
   7   7   0   16.26    0.81
   7  -7   0   15.03    1.12
   8   7   0   10.60    0.54
   8  -7   0   10.48    0.45
   8   7   0    9.76    0.47
  -8   7   0   11.20    0.55
   8  -7   0   10.41    0.47
   8   7   0   10.60    0.47
   8   7   0    9.81    0.45
   8  -7   0   10.28    0.45
   8   7   0   10.19    0.45
   8  -7   0   10.45    0.45
   9  -7   0    0.41    0.05
  -9   7   0    0.47    0.12
   9  -7   0    0.31    0.05
   9   7   0    0.19    0.10
   9   7   0    0.36    0.06
  -9  -7   0    0.26    0.10
   9  -7   0    0.41    0.05
   9  -7   0    0.34    0.12
   9   7   0    0.42    0.05
   9   7   0    0.21    0.11
   9  -7   0    0.25    0.10
   9  -7   0    0.30    0.05
   9  -7   0    0.39    0.11
   9   7   0    0.28    0.04
  10   7   0    1.19    0.17
  10  -7   0    1.24    0.09
 -10   7   0    1.04    0.15
  10  -7   0    1.03    0.10
 -10  -7   0    1.24    0.16
  10  -7   0    1.12    0.08
  10   7   0    1.27    0.08
  10   7   0    0.95    0.11
  10  -7   0    1.16    0.18
  10  -7   0    1.15    0.20
  10  -7   0    1.20    0.09
  10   7   0    1.26    0.08
  10   7   0    0.88    0.14
  10  -7   0    1.15    0.17
  11  -7   0    6.69    0.33
  11  -7   0    7.36    0.31
  11  -7   0    6.89    0.31
  11  -7   0    5.99    0.56
  11  -7   0    6.96    0.31
  11   7   0    6.88    0.30
  11   7   0    7.19    0.31
  12   7   0    0.07    0.03
  12  -7   0    0.09    0.03
  12  -7   0    0.10    0.03
  12  -7   0    0.08    0.03
  12   7   0    0.07    0.03
   0   8   0    0.32    0.07
   0   8   0    0.35    0.17
   0   8   0    0.22    0.20
   0   8   0    0.54    0.20
   0  -8   0    0.18    0.25
   0  -8   0    0.32    0.07
   0   8   0    0.29    0.09
   0   8   0    0.36    0.06
   0  -8   0    0.32    0.06
   0   8   0    0.40    0.08
   0  -8   0    0.32    0.07
   0   8   0    0.57    0.19
   0   8   0    0.35    0.09
   0  -8   0    0.27    0.16
   0  -8   0    0.33    0.17
   0  -8   0    0.30    0.20
   0   8   0    0.65    0.29
   0   8   0    0.25    0.05
   0  -8   0    0.31    0.07
   0  -8   0    0.40    0.18
   0  -8   0    0.24    0.07
   0  -8   0    0.45    0.18
   1  -8   0    1.20    0.12
   1  -8   0    1.16    0.12
   1  -8   0    0.71    0.18
   1  -8   0    1.25    0.39
  -1   8   0    0.58    0.25
  -1   8   0    0.93    0.14
  -1  -8   0    1.14    0.30
  -1   8   0    1.09    0.26
  -1   8   0    1.33    0.22
   1  -8   0    0.74    0.20
   1   8   0    1.03    0.14
   1   8   0    1.16    0.14
  -1   8   0    0.91    0.19
   1  -8   0    1.00    0.11
  -1  -8   0    1.12    0.31
  -1   8   0    0.81    0.23
   1  -8   0    0.97    0.18
   1   8   0    1.20    0.16
  -1   8   0    1.19    0.24
   1   8   0    1.03    0.27
   1   8   0    1.04    0.25
   1  -8   0    1.12    0.12
   1   8   0    0.97    0.10
   1   8   0    0.96    0.31
   1   8   0    1.03    0.23
   1   8   0    0.95    0.25
  -1   8   0    1.28    0.15
   1   8   0    1.09    0.13
  -1  -8   0    1.08    0.19
   1   8   0    1.05    0.10
  -1  -8   0    1.10    0.22
   1  -8   0    1.11    0.13
  -1  -8   0    0.95    0.12
  -1   8   0    1.09    0.13
  -1  -8   0    1.29    0.24
  -1  -8   0    0.81    0.21
   1  -8   0    1.48    0.22
   1   8   0    1.18    0.32
   1  -8   0    1.19    0.15
   1  -8   0    0.89    0.26
  -1   8   0    0.94    0.34
   1  -8   0    1.08    0.09
   1  -8   0    0.90    0.22
  -2  -8   0   26.35    1.31
   2   8   0   27.78    1.45
   2  -8   0   28.07    1.37
  -2  -8   0   26.17    1.40
   2   8   0   24.45    1.17
   2   8   0   26.57    1.14
  -2  -8   0   27.98    2.04
   2   8   0   26.57    1.15
   2   8   0   26.89    1.16
  -2   8   0   26.98    1.37
   2  -8   0   25.08    1.16
   2  -8   0   26.90    1.46
   2  -8   0   25.53    1.15
  -2   8   0   24.77    1.35
   2   8   0   26.35    1.44
  -2  -8   0   27.00    1.33
  -2  -8   0   27.54    1.48
  -2   8   0   27.23    1.40
   2  -8   0   26.46    1.39
   2  -8   0   26.82    1.48
   2   8   0   27.89    1.37
  -2  -8   0   25.37    1.14
   2  -8   0   26.37    1.13
   2   8   0   28.24    1.54
   2   8   0   27.08    1.17
  -2   8   0   25.99    1.52
   2  -8   0   27.22    1.17
   2  -8   0   25.97    1.26
  -2   8   0   26.23    1.16
  -2   8   0   27.32    1.17
   2  -8   0   23.59    1.53
   2   8   0   22.80    1.33
  -2   8   0   26.76    1.54
   2  -8   0   27.68    1.16
   2  -8   0   27.65    1.17
   2   8   0   29.13    1.39
   2   8   0   27.04    1.18
   2   8   0   25.84    1.15
   2   8   0   24.11    1.37
  -2   8   0   26.93    1.38
   2  -8   0   26.27    1.32
  -3  -8   0   29.73    1.60
  -3   8   0   30.29    1.81
  -3  -8   0   29.80    1.73
  -3  -8   0   31.37    1.53
   3   8   0   31.89    1.65
   3  -8   0   32.85    1.67
   3   8   0   31.07    1.68
   3   8   0   30.73    1.34
  -3  -8   0   31.45    1.53
   3  -8   0   32.75    1.36
   3   8   0   32.52    1.57
   3  -8   0   31.24    1.71
  -3  -8   0   27.43    1.63
   3  -8   0   30.18    1.34
  -3   8   0   31.79    1.56
   3  -8   0   28.01    1.75
  -3   8   0   30.50    1.58
   3   8   0   31.25    1.32
  -3   8   0   31.27    1.35
   3   8   0   31.75    1.35
   3   8   0   26.42    1.56
   3  -8   0   33.03    1.35
   3  -8   0   30.36    1.55
   3   8   0   32.37    1.58
   3   8   0   31.61    1.34
  -3  -8   0   30.07    1.33
   3  -8   0   32.75    1.36
  -3   8   0   30.53    1.35
   3  -8   0   31.42    1.35
   3   8   0   31.40    1.37
   3   8   0   31.30    1.36
   3   8   0   29.76    1.33
   3  -8   0   30.20    1.32
   3   8   0   26.26    1.73
   3   8   0   30.92    1.35
   3   8   0   32.13    1.61
  -3   8   0   30.57    1.74
   3  -8   0   30.36    1.51
   4  -8   0   42.01    1.81
   4  -8   0   42.19    1.84
  -4   8   0   43.71    1.85
  -4  -8   0   41.37    1.83
  -4   8   0   41.44    2.10
   4   8   0   40.65    1.83
   4  -8   0   45.85    1.86
   4   8   0   44.05    1.84
   4   8   0   42.36    2.16
  -4   8   0   43.17    2.07
   4  -8   0   43.98    1.85
   4   8   0   42.87    2.07
   4  -8   0   43.84    2.06
  -4   8   0   41.31    2.29
   4   8   0   43.20    1.82
   4   8   0   42.18    1.86
   4  -8   0   42.86    1.85
   4   8   0   44.38    1.88
   4   8   0   42.54    2.16
  -4  -8   0   41.54    2.03
   4   8   0   42.87    1.84
   4   8   0   43.58    1.85
   4   8   0   43.24    2.10
   4   8   0   41.09    1.84
   4  -8   0   42.11    2.28
   4   8   0   40.02    2.22
  -4  -8   0   43.72    2.07
  -4  -8   0   39.85    2.11
   4  -8   0   43.68    2.21
   4  -8   0   42.10    2.08
   4  -8   0   44.26    1.87
  -5  -8   0    0.35    0.07
  -5   8   0   -0.02    0.27
   5   8   0    0.47    0.36
   5   8   0    0.65    0.11
   5  -8   0    0.47    0.10
   5   8   0    0.17    0.36
   5  -8   0    0.42    0.09
  -5  -8   0    0.46    0.25
   5  -8   0    0.40    0.05
   5   8   0    0.85    0.25
   5  -8   0    0.27    0.34
   5  -8   0    0.28    0.21
   5   8   0    0.63    0.25
   5  -8   0   -0.10    0.31
  -5   8   0    0.38    0.09
   5   8   0    0.33    0.09
   5  -8   0    0.39    0.09
   5   8   0    0.46    0.31
  -5  -8   0    0.96    0.25
  -5  -8   0    0.22    0.43
   5  -8   0    0.32    0.07
   5  -8   0    0.46    0.40
   5   8   0    0.36    0.08
   5  -8   0    0.28    0.08
   5   8   0    0.41    0.07
   5  -8   0    0.42    0.10
   5   8   0   -0.16    0.31
  -5   8   0    0.16    0.33
   5   8   0    0.40    0.06
  -5   8   0    0.63    0.29
   5   8   0    0.30    0.09
  -6   8   0    6.57    1.02
   6  -8   0    7.94    0.38
   6  -8   0    7.84    0.37
   6   8   0    5.84    0.86
  -6  -8   0    7.44    0.44
   6   8   0    6.49    0.72
   6   8   0    7.07    0.46
  -6   8   0    7.36    0.73
   6  -8   0    7.87    0.41
   6   8   0    7.29    0.90
   6  -8   0    7.43    0.71
   6   8   0    7.31    0.36
   6  -8   0    6.45    0.91
   6  -8   0    7.28    0.34
   6   8   0    6.28    0.68
   6   8   0    7.51    0.39
   6  -8   0    6.53    1.03
   6  -8   0    6.59    0.61
   6   8   0    7.94    0.36
   6  -8   0    7.48    0.41
   6   8   0    6.97    0.35
   6   8   0    6.95    0.36
  -6  -8   0    6.86    0.64
  -6  -8   0    8.10    0.81
  -6   8   0    7.90    0.41
   6  -8   0    7.27    0.40
   6   8   0    7.56    0.41
   6   8   0    7.52    0.35
   6  -8   0    7.63    0.42
  -6   8   0    7.24    0.90
   7   8   0    0.12    0.09
   7  -8   0    0.07    0.06
  -7   8   0    0.15    0.11
   7  -8   0    0.19    0.07
   7  -8   0    0.13    0.09
   7   8   0    0.06    0.04
   7   8   0    0.13    0.04
   7   8   0    0.10    0.03
   7   8   0    0.06    0.04
   7  -8   0    0.08    0.05
   7  -8   0    0.11    0.04
   7   8   0   -0.04    0.08
   7  -8   0    0.10    0.09
  -7  -8   0    0.16    0.07
   7   8   0   -0.02    0.07
   7  -8   0    0.09    0.04
   7  -8   0    0.12    0.04
   7  -8   0    0.12    0.04
   7  -8   0    0.08    0.04
   7  -8   0    0.04    0.08
   8   8   0   88.81    3.75
   8   8   0   81.70    3.68
   8   8   0   85.34    3.68
   8   8   0   88.91    3.80
   8   8   0   87.59    3.71
   8  -8   0   90.31    3.80
   8   8   0   83.20    3.68
   8  -8   0   93.04    3.80
   8  -8   0   86.15    3.68
  -8   8   0   91.79    3.77
   8  -8   0   87.42    3.68
   8  -8   0   85.33    3.68
   8  -8   0   91.50    3.82
   8  -8   0   86.37    3.70
  -9  -8   0   11.44    0.59
  -9   8   0   11.57    0.59
   9  -8   0   11.66    0.50
   9  -8   0   11.52    0.63
   9   8   0   11.11    0.49
   9   8   0   11.13    0.57
   9  -8   0   10.91    0.49
   9  -8   0   11.15    0.49
   9   8   0   11.33    0.53
   9  -8   0   11.53    0.52
   9   8   0   11.14    0.49
   9  -8   0   11.34    0.61
   9  -8   0   11.60    0.61
   9   8   0   11.60    0.62
  10   8   0    7.24    0.34
 -10  -8   0    7.87    0.43
  10  -8   0    8.12    0.34
  10  -8   0    7.18    0.47
  10  -8   0    6.78    0.44
  10  -8   0    7.73    0.34
  10   8   0    7.31    0.35
  10  -8   0    7.76    0.45
  10  -8   0    7.58    0.34
  10  -8   0    7.51    0.36
  10   8   0    7.65    0.37
 -10   8   0    7.74    0.42
  10   8   0    7.69    0.46
  11  -8   0    0.10    0.04
  11  -8   0    0.05    0.04
  11   8   0    0.10    0.04
  11  -8   0    0.10    0.04
  11   8   0    0.09    0.03
  12  -8   0    0.17    0.03
  12  -8   0    0.19    0.03
  12  -8   0    0.15    0.03
  12   8   0    0.21    0.03
  12   8   0    0.18    0.03
   0   9   0    0.46    0.34
   0   9   0    0.38    0.25
   0   9   0    0.39    0.10
   0   9   0    0.22    0.21
   0  -9   0   -0.11    0.21
   0   9   0    0.35    0.06
   0  -9   0    0.28    0.22
   0  -9   0    0.27    0.08
   0   9   0    0.39    0.06
   0  -9   0    0.23    0.18
   0  -9   0    0.40    0.22
   0  -9   0    0.33    0.05
   0   9   0    0.38    0.08
   0  -9   0    1.17    0.36
   0   9   0    0.33    0.09
   0  -9   0    0.40    0.08
   0  -9   0    0.37    0.08
   0   9   0    0.30    0.09
   0   9   0   -0.18    0.24
   0  -9   0    0.25    0.07
   0  -9   0    0.35    0.18
   0   9   0    0.78    0.22
   1   9   0   17.99    1.07
  -1  -9   0   16.82    0.93
   1  -9   0   16.95    1.15
  -1   9   0   16.61    1.01
  -1   9   0   15.99    0.78
   1  -9   0   18.19    1.02
   1   9   0   17.62    0.99
   1   9   0   18.55    0.81
  -1   9   0   17.97    0.79
   1   9   0   16.65    0.88
  -1   9   0   17.47    0.78
  -1   9   0   17.92    1.05
   1  -9   0   15.82    0.98
  -1  -9   0   16.56    0.99
  -1   9   0   16.41    0.98
   1   9   0   17.54    1.15
   1   9   0   17.19    0.75
   1   9   0   18.71    1.04
  -1   9   0   16.11    0.75
   1  -9   0   16.56    0.77
  -1  -9   0   17.21    0.98
  -1  -9   0   16.92    0.76
  -1   9   0   17.87    1.15
   1  -9   0   16.84    1.06
   1   9   0   16.64    0.76
   1  -9   0   17.46    1.09
  -1  -9   0   14.69    1.16
  -1  -9   0   15.67    1.02
   1  -9   0   17.75    0.86
   1  -9   0   17.65    0.78
   1  -9   0   17.00    0.92
  -1   9   0   16.22    1.22
   1  -9   0   17.54    0.77
   1  -9   0   16.73    0.77
  -1  -9   0   17.39    1.06
   1   9   0   15.71    1.16
   1   9   0   17.12    0.79
   2   9   0   19.36    0.83
   2  -9   0   19.29    0.86
   2  -9   0   18.26    1.18
   2   9   0   19.40    0.85
  -2   9   0   17.95    1.08
  -2   9   0   17.48    1.24
   2  -9   0   18.59    0.85
  -2   9   0   19.91    1.38
  -2   9   0   19.10    1.16
   2  -9   0   19.15    0.86
  -2   9   0   18.66    0.86
   2  -9   0   19.14    1.23
  -2  -9   0   18.33    0.84
   2   9   0   19.21    1.17
  -2  -9   0   18.09    1.04
  -2   9   0   19.59    0.86
  -2  -9   0   18.04    1.14
   2   9   0   19.83    0.85
  -2  -9   0   19.54    1.04
   2  -9   0   17.68    1.12
   2  -9   0   18.78    1.19
   2   9   0   19.05    1.12
   2   9   0   19.39    0.87
   2   9   0   18.35    0.84
  -2  -9   0   17.04    1.24
   2  -9   0   19.69    0.85
  -2  -9   0   17.39    1.54
   2  -9   0   18.89    1.09
   2   9   0   19.77    1.13
   2  -9   0   18.04    1.05
   2   9   0   19.79    1.30
   2   9   0   18.98    0.85
   2  -9   0   18.29    0.82
   2   9   0   19.69    1.11
   2   9   0   19.03    1.23
   2  -9   0   18.77    1.00
   2  -9   0   18.70    0.85
  -3   9   0   37.40    1.92
   3   9   0   37.97    2.04
   3  -9   0   39.77    1.98
   3  -9   0   40.66    1.68
  -3   9   0   36.50    2.13
  -3  -9   0   37.21    1.65
   3   9   0   37.43    1.96
   3  -9   0   39.42    2.11
  -3   9   0   37.32    1.99
   3   9   0   37.03    1.66
  -3   9   0   38.94    1.68
  -3  -9   0   38.22    1.89
   3  -9   0   39.17    1.68
  -3  -9   0   34.33    1.92
   3  -9   0   40.01    1.69
   3  -9   0   37.78    1.64
  -3   9   0   32.92    2.42
   3  -9   0   39.41    2.08
   3  -9   0   37.83    1.67
   3  -9   0   39.34    1.68
   3   9   0   40.05    1.70
   3   9   0   37.77    1.67
   3   9   0   39.47    1.67
   3  -9   0   38.15    1.90
  -3   9   0   37.82    1.68
   3   9   0   37.92    1.65
   3   9   0   39.88    1.67
   3   9   0   40.88    1.69
   3   9   0   42.38    2.33
   4   9   0   11.28    0.56
  -4   9   0    9.24    0.98
   4  -9   0   11.45    0.56
  -4  -9   0    9.10    0.70
  -4   9   0   10.54    0.78
   4   9   0   11.02    0.85
   4  -9   0   10.46    0.51
   4  -9   0   10.29    0.51
   4   9   0   10.88    0.81
   4   9   0   10.58    0.52
   4  -9   0   10.65    1.02
   4   9   0    9.99    0.49
   4  -9   0   10.17    0.50
   4  -9   0    9.50    0.89
   4  -9   0   10.34    0.78
   4   9   0    9.85    0.95
  -4   9   0   10.53    0.52
   4  -9   0    8.75    0.89
  -4   9   0    9.55    0.78
  -4  -9   0    9.59    0.75
  -4  -9   0    9.70    0.48
   4   9   0   10.29    0.80
   4  -9   0    9.80    0.73
  -4  -9   0   10.70    0.87
   4   9   0    9.45    0.50
   4  -9   0   10.36    0.49
  -4   9   0   10.20    0.50
   5   9   0    2.40    0.47
  -5  -9   0    1.55    0.66
   5   9   0    2.22    0.17
  -5   9   0    1.92    0.44
   5  -9   0    2.13    0.17
   5   9   0    1.93    0.22
   5  -9   0    1.52    0.53
  -5   9   0    1.63    0.52
   5   9   0    2.31    0.17
   5   9   0    2.40    0.19
   5   9   0    2.40    0.15
  -5  -9   0    2.43    0.42
  -5   9   0    2.21    0.45
  -5   9   0    2.27    0.22
   5  -9   0    2.35    0.43
   5  -9   0    2.29    0.17
   5  -9   0    2.35    0.14
   5   9   0    2.20    0.19
   5  -9   0    2.45    0.19
  -5   9   0    2.56    0.20
  -5   9   0    2.58    0.55
   5  -9   0    2.33    0.20
  -5  -9   0    1.73    0.35
   5   9   0    1.82    0.55
   5   9   0    2.38    0.21
   5  -9   0    2.57    0.21
   5  -9   0    2.12    0.19
   5  -9   0    2.37    0.21
   5  -9   0    1.54    0.34
   6   9   0    4.93    0.27
   6   9   0    4.81    0.29
   6   9   0    4.90    0.26
   6  -9   0    4.48    0.22
   6  -9   0    4.97    0.25
   6   9   0    5.19    0.31
   6   9   0    4.27    0.21
   6  -9   0    5.06    0.31
   6  -9   0    5.03    0.29
   6  -9   0    4.73    0.22
  -6  -9   0    3.06    0.74
   6  -9   0    5.13    0.32
   6  -9   0    4.68    0.22
   6  -9   0    4.63    0.22
   6  -9   0    4.81    0.33
   6  -9   0    4.95    0.27
   6   9   0    4.61    0.22
   6   9   0    4.60    0.22
   6   9   0    5.15    0.27
  -6   9   0    4.93    0.32
   6   9   0    4.83    0.32
  -6  -9   0    5.06    0.27
   6  -9   0    5.09    0.32
  -7   9   0   -0.08    0.10
   7  -9   0    0.01    0.10
   7  -9   0    0.06    0.11
   7   9   0    0.05    0.14
   7  -9   0    0.02    0.03
   7  -9   0    0.02    0.05
   7   9   0    0.05    0.03
   7   9   0    0.04    0.06
   7  -9   0   -0.03    0.04
   7   9   0   -0.12    0.09
   7  -9   0    0.04    0.04
   7  -9   0    0.13    0.13
   7   9   0    0.05    0.04
   7  -9   0    0.01    0.04
  -7  -9   0    0.07    0.07
   7   9   0   -0.07    0.10
   7  -9   0    0.08    0.04
   7  -9   0    0.07    0.03
   7   9   0    0.04    0.04
   8  -9   0    0.57    0.14
   8   9   0    0.57    0.13
   8   9   0    0.52    0.13
   8   9   0    0.59    0.08
  -8   9   0    0.59    0.15
   8  -9   0    0.77    0.10
   8  -9   0    0.54    0.13
   8   9   0    0.63    0.06
   8  -9   0    0.49    0.13
   9   9   0   20.01    0.88
   9  -9   0   20.17    0.88
   9  -9   0   22.21    1.10
   9  -9   0   20.26    0.88
   9  -9   0   21.61    0.88
   9   9   0   19.65    1.20
   9  -9   0   19.62    0.93
  -9  -9   0   22.35    1.02
  -9   9   0   20.42    0.98
   9   9   0   20.23    0.88
  10  -9   0    0.72    0.07
  10  -9   0    0.82    0.08
 -10   9   0    0.73    0.14
  10   9   0    0.81    0.07
  10  -9   0    0.81    0.07
  10   9   0    0.62    0.19
  10   9   0    0.72    0.09
  10  -9   0    0.76    0.09
  10  -9   0    0.64    0.15
 -10  -9   0    1.04    0.15
  10  -9   0    0.70    0.14
  10  -9   0    0.62    0.14
  11   9   0    1.73    0.10
  11  -9   0    1.68    0.09
  11  -9   0    1.62    0.10
  11   9   0    1.57    0.09
  11  -9   0    1.53    0.09
  12   9   0    0.17    0.03
  12  -9   0    0.23    0.03
  12  -9   0    0.24    0.03
  12   9   0    0.22    0.04
  12  -9   0    0.18    0.03
   0  10   0    0.31    0.09
   0 -10   0    0.65    0.47
   0  10   0    0.40    0.24
   0  10   0    0.17    0.09
   0 -10   0    0.31    0.08
   0  10   0    0.72    0.28
   0  10   0    0.34    0.10
   0  10   0    0.38    0.37
   0 -10   0    0.18    0.07
   0 -10   0    0.32    0.31
   0  10   0    0.66    0.48
   0 -10   0   -0.06    0.22
   0  10   0    0.14    0.24
   0 -10   0    0.16    0.07
   0 -10   0    0.05    0.22
   0 -10   0    0.55    0.29
   0 -10   0   -0.14    0.25
   0  10   0    0.23    0.06
   0  10   0    0.22    0.31
   0 -10   0    0.16    0.08
   1  10   0    2.03    0.50
   1 -10   0    2.61    0.43
  -1 -10   0    2.71    0.49
   1 -10   0    3.14    0.21
   1 -10   0    3.07    0.55
  -1  10   0    2.82    0.46
   1  10   0    2.91    0.46
   1  10   0    2.08    0.43
   1 -10   0    3.08    0.21
   1 -10   0    3.08    0.16
  -1  10   0    2.82    0.22
  -1 -10   0    2.59    0.45
   1  10   0    3.09    0.23
   1  10   0    2.68    0.37
  -1  10   0    2.64    0.17
  -1  10   0    3.65    0.73
  -1 -10   0    2.54    0.64
   1  10   0    2.87    0.21
  -1  10   0    2.23    0.50
   1  10   0    3.08    0.18
   1  10   0    2.89    0.19
   1 -10   0    2.74    0.20
  -1 -10   0    2.83    0.42
   1 -10   0    2.77    0.17
   1 -10   0    2.65    0.37
   1  10   0    3.06    0.21
  -1  10   0    2.65    0.43
   1 -10   0    3.19    0.50
   1  10   0    3.97    0.65
  -1 -10   0    2.74    0.42
   1 -10   0    2.50    0.55
  -1  10   0    3.16    0.22
   1 -10   0    3.00    0.48
  -1 -10   0    2.91    0.20
  -1  10   0    3.21    0.22
   1  10   0    2.81    0.21
  -1  10   0    2.77    0.22
   1 -10   0    3.08    0.20
   1 -10   0    2.82    0.20
   1  10   0    2.93    0.43
   2  10   0    0.66    0.46
   2 -10   0    0.64    0.35
  -2  10   0    1.07    0.31
   2 -10   0    1.37    0.33
  -2 -10   0    0.99    0.27
   2 -10   0    0.95    0.32
   2  10   0    1.24    0.11
   2 -10   0    1.38    0.15
   2  10   0    0.79    0.49
  -2 -10   0    1.02    0.29
  -2 -10   0    1.28    0.14
  -2  10   0    1.26    0.16
   2  10   0    1.22    0.15
   2 -10   0    1.26    0.14
   2 -10   0    1.02    0.45
   2 -10   0    1.39    0.16
   2  10   0    1.10    0.33
   2  10   0    1.15    0.14
   2  10   0    1.28    0.16
  -2  10   0    1.17    0.15
  -2  10   0    0.65    0.36
  -2  10   0    2.86    0.76
   2 -10   0    1.15    0.15
   2 -10   0    1.20    0.38
   2  10   0    1.23    0.18
   2 -10   0    1.03    0.30
   2 -10   0    1.08    0.15
   2  10   0    1.08    0.36
   2 -10   0    1.22    0.37
   2  10   0    1.15    0.14
   2  10   0    1.20    0.33
  -2 -10   0    1.12    0.38
   2 -10   0    1.13    0.10
   3  10   0   19.06    1.27
   3  10   0   21.00    0.90
   3  10   0   21.04    0.93
   3 -10   0   18.03    1.36
   3 -10   0   21.73    1.28
   3 -10   0   20.27    0.92
   3  10   0   20.09    0.92
  -3  10   0   23.11    0.98
   3 -10   0   20.13    0.89
   3  10   0   18.83    0.96
  -3  10   0   21.35    0.93
  -3 -10   0   19.78    1.19
   3  10   0   20.63    1.27
   3  10   0   20.95    0.93
   3  10   0   20.52    0.93
  -3  10   0   18.86    1.20
  -3 -10   0   20.02    0.91
   3  10   0   19.20    1.37
   3  10   0   19.29    1.44
   3 -10   0   21.60    0.92
   3 -10   0   20.85    0.95
   3 -10   0   20.98    0.93
  -3 -10   0   18.25    1.28
  -3 -10   0   19.71    1.17
   3 -10   0   21.28    0.94
  -3  10   0   20.06    1.45
   3  10   0   20.50    1.27
   3 -10   0   19.91    1.21
   3 -10   0   20.58    1.47
  -4  10   0    4.69    0.31
   4 -10   0    4.67    0.31
  -4 -10   0    4.80    0.28
   4 -10   0    3.82    0.66
   4  10   0    5.04    0.29
  -4 -10   0    3.41    0.64
   4 -10   0    4.86    0.29
   4  10   0    4.80    0.29
  -4 -10   0    4.48    0.63
   4  10   0    5.46    0.69
   4 -10   0    4.85    0.60
   4  10   0    4.83    0.26
   4  10   0    4.41    0.80
  -4  10   0    4.77    0.61
   4 -10   0    4.99    0.30
  -4 -10   0    4.42    0.56
  -4  10   0    4.62    0.29
   4 -10   0    4.80    0.27
   4  10   0    4.92    0.28
   4  10   0    5.05    0.30
   4 -10   0    5.06    0.30
   4  10   0    5.14    0.31
   4  10   0    4.91    0.34
   4 -10   0    4.71    0.25
   4 -10   0    6.26    0.71
   4  10   0    4.77    0.30
   4 -10   0    3.73    0.77
  -5  10   0   -0.08    0.53
   5  10   0    0.28    0.04
   5 -10   0    0.40    0.09
   5 -10   0    0.30    0.09
   5  10   0    1.42    0.64
   5 -10   0    0.28    0.10
   5 -10   0    0.18    0.31
   5 -10   0    0.13    0.09
   5 -10   0    0.32    0.08
   5 -10   0    0.41    0.10
   5  10   0    0.35    0.10
   5  10   0    0.23    0.08
   5  10   0    0.57    0.42
   5  10   0    0.37    0.09
   5  10   0    0.46    0.38
  -5 -10   0    0.05    0.42
   5  10   0    0.23    0.04
   5 -10   0    0.42    0.06
   5  10   0    0.27    0.06
   5  10   0    0.29    0.10
  -5 -10   0    0.34    0.08
   5 -10   0    0.41    0.37
  -5  10   0    0.46    0.10
   5 -10   0    0.12    0.08
  -5  10   0    0.10    0.57
   5 -10   0    0.53    0.67
  -5  10   0    0.25    0.12
   5  10   0    0.20    0.10
   6  10   0    1.97    0.21
  -6 -10   0    2.11    0.17
  -6  10   0    2.29    0.24
   6 -10   0    2.07    0.12
   6 -10   0    1.99    0.12
   6  10   0    2.14    0.21
   6 -10   0    2.02    0.21
   6 -10   0    1.91    0.11
   6  10   0    2.10    0.16
   6 -10   0    2.29    0.20
   6 -10   0    1.84    0.22
   6  10   0    1.98    0.11
   6  10   0    2.37    0.19
   6  10   0    2.26    0.18
   6 -10   0    2.11    0.22
   6  10   0    2.35    0.21
   6 -10   0    2.22    0.23
   6 -10   0    1.99    0.11
   6 -10   0    2.12    0.15
   6 -10   0    1.84    0.10
   6  10   0    1.82    0.11
   6  10   0    2.04    0.11
   6 -10   0    2.01    0.17
   7 -10   0    0.03    0.09
   7  10   0   -0.05    0.05
   7 -10   0   -0.01    0.02
   7 -10   0    0.08    0.09
   7  10   0    0.06    0.10
   7 -10   0    0.08    0.09
   7 -10   0    0.03    0.04
  -7  10   0    0.15    0.11
   7  10   0   -0.03    0.03
   7 -10   0    0.02    0.04
   7  10   0   -0.06    0.04
   7 -10   0   -0.02    0.05
   7 -10   0    0.10    0.06
   7  10   0   -0.06    0.04
   7 -10   0    0.26    0.13
   7 -10   0   -0.02    0.04
   7 -10   0   -0.01    0.06
   7 -10   0    0.03    0.04
   7  10   0    0.11    0.10
  -7 -10   0    0.12    0.09
   8 -10   0    6.12    0.38
   8 -10   0    5.56    0.26
  -8  10   0    6.11    0.37
   8  10   0    5.36    0.38
   8  10   0    5.63    0.26
   8 -10   0    5.93    0.38
   8  10   0    5.71    0.26
   8  10   0    5.78    0.26
   8 -10   0    5.71    0.26
   8 -10   0    5.99    0.27
   8 -10   0    5.74    0.40
   8 -10   0    5.70    0.30
   8  10   0    5.49    0.35
   8  10   0    6.15    0.31
  -9 -10   0    1.12    0.15
   9 -10   0    1.07    0.17
   9 -10   0    0.95    0.16
   9 -10   0    1.19    0.09
   9 -10   0    1.14    0.09
   9  10   0    0.96    0.12
   9 -10   0    1.25    0.11
   9  10   0    1.12    0.08
   9 -10   0    1.21    0.19
  -9  10   0    1.17    0.17
   9 -10   0    1.11    0.09
   9  10   0    1.06    0.09
   9  10   0    1.13    0.19
  10  10   0    2.56    0.12
  10  10   0    2.14    0.15
  10 -10   0    2.36    0.12
  10 -10   0    2.41    0.13
  10 -10   0    2.05    0.22
  10  10   0    2.46    0.12
  10 -10   0    2.44    0.13
 -10 -10   0    2.14    0.21
 -10  10   0    2.02    0.22
  10 -10   0    2.19    0.30
  10 -10   0    2.30    0.18
  11  10   0    1.04    0.09
  11 -10   0    1.10    0.09
  11 -10   0    0.95    0.10
  11  10   0    0.89    0.07
   0 -11   0   -0.28    0.23
   0  11   0    0.33    0.44
   0  11   0    0.00    0.05
   0  11   0   -0.23    0.31
   0  11   0    0.04    0.09
   0 -11   0    0.06    0.30
   0  11   0    0.37    0.33
   0  11   0   -0.12    0.32
   0  11   0    0.12    0.08
   0  11   0   -0.05    0.08
   0  11   0   -0.24    0.44
   0 -11   0    0.36    0.33
   0 -11   0    0.01    0.06
   0  11   0   -0.81    0.67
   0 -11   0   -0.03    0.07
   0  11   0    0.04    0.30
   0 -11   0   -0.23    0.34
   0  11   0    0.02    0.05
   0 -11   0    0.27    0.67
  -1 -11   0    0.23    0.08
   1 -11   0    0.35    0.09
   1 -11   0    0.55    0.33
  -1  11   0    0.52    0.34
  -1  11   0    0.49    0.39
   1 -11   0    0.38    0.09
   1 -11   0   -0.10    0.32
   1  11   0    0.48    0.11
  -1 -11   0    0.49    0.30
  -1  11   0    0.67    0.32
   1 -11   0    0.19    0.07
   1  11   0    0.23    0.35
  -1  11   0    0.09    0.77
   1  11   0    0.21    0.08
  -1 -11   0    0.26    0.34
   1 -11   0    0.46    0.58
   1  11   0    0.34    0.09
   1 -11   0    0.28    0.08
   1  11   0    0.76    0.68
  -1 -11   0    0.57    0.33
   1  11   0    0.42    0.55
   1  11   0    0.49    0.49
   1  11   0    0.28    0.09
   1 -11   0    0.69    0.34
  -1  11   0    0.22    0.10
   1 -11   0    0.29    0.35
   1 -11   0    0.38    0.08
   1  11   0    0.46    0.36
   1  11   0    0.26    0.40
   1  11   0    0.32    0.12
  -1  11   0    0.51    0.15
  -1  11   0    0.26    0.10
   1  11   0    0.36    0.07
   1 -11   0    0.47    0.42
   1 -11   0    0.15    0.30
  -1  11   0    0.10    0.36
  -1  11   0    0.10    0.39
  -1  11   0    0.25    0.07
   2 -11   0    1.29    0.46
   2 -11   0    1.62    0.15
   2  11   0    1.41    0.44
   2 -11   0    0.88    0.46
   2 -11   0    1.39    0.17
   2  11   0    1.57    0.17
   2  11   0    0.80    0.39
  -2 -11   0    1.47    0.38
   2 -11   0    1.56    0.17
  -2  11   0    1.39    0.41
   2  11   0    1.57    0.14
   2  11   0    1.76    0.21
   2  11   0    1.75    0.45
  -2 -11   0    1.67    0.40
  -2  11   0    1.35    0.39
   2 -11   0    1.73    0.44
   2 -11   0    1.82    0.17
   2 -11   0    1.74    0.12
   2 -11   0    1.14    0.40
  -2 -11   0    1.69    0.16
   2 -11   0    1.56    0.17
  -2 -11   0    0.73    0.42
   2 -11   0    1.53    0.48
   2  11   0    1.85    0.67
   2  11   0    0.75    0.61
   2  11   0    0.91    0.42
   2 -11   0    1.57    0.17
   2  11   0    1.47    0.18
  -2  11   0    0.58    0.45
   2  11   0    1.48    0.18
  -2  11   0    1.62    0.20
   2 -11   0    1.49    0.64
  -2  11   0    1.50    0.17
   3  11   0    2.46    0.21
   3  11   0    2.18    0.19
  -3 -11   0    2.27    0.19
  -3  11   0    2.50    0.21
   3 -11   0    1.72    0.69
   3 -11   0    1.69    0.45
   3 -11   0    2.55    0.22
   3  11   0    2.61    0.21
   3 -11   0    2.41    0.21
   3  11   0    2.45    0.25
   3 -11   0    2.36    0.21
   3  11   0    2.47    0.21
   3 -11   0    2.45    0.15
   3 -11   0    2.38    0.20
  -3  11   0    2.35    0.22
   3  11   0    2.58    0.21
   3  11   0    2.45    0.16
   3 -11   0    2.47    0.19
  -3  11   0    2.09    0.66
   3  11   0    2.36    0.74
  -3 -11   0    2.17    0.45
   3  11   0    2.32    0.53
   3 -11   0    2.14    0.50
  -3  11   0    1.61    0.56
  -3 -11   0    2.40    0.49
  -3  11   0    2.21    0.59
   3 -11   0    1.15    0.54
   3 -11   0    2.29    0.21
   4 -11   0   -0.46    0.69
   4  11   0   -0.10    0.51
   4  11   0    0.05    0.06
   4  11   0   -0.43    0.40
  -4  11   0    0.07    0.10
   4  11   0    0.21    0.11
   4  11   0   -0.26    0.41
   4 -11   0    0.14    0.09
  -4  11   0    0.06    0.11
   4 -11   0   -0.32    0.74
   4 -11   0   -0.12    0.56
   4 -11   0    0.14    0.09
   4 -11   0    0.12    0.05
   4  11   0   -0.01    0.70
   4  11   0    0.10    0.08
  -4 -11   0    0.21    0.37
   4 -11   0    0.16    0.08
   4  11   0   -0.02    0.12
   4 -11   0    0.08    0.08
  -4  11   0   -0.40    0.56
   4  11   0    0.63    0.53
   4 -11   0    0.07    0.08
   4  11   0    0.11    0.08
  -4  11   0    0.36    0.55
   4 -11   0    0.06    0.06
  -4 -11   0    0.09    0.08
   4  11   0    0.09    0.05
   4  11   0    0.13    0.08
   4 -11   0   -0.58    0.39
   4  11   0    0.30    0.11
  -4 -11   0    0.26    0.43
  -4  11   0   -0.41    0.40
   5  11   0    0.19    0.07
   5  11   0    0.19    0.10
   5  11   0    0.11    0.08
   5 -11   0    0.16    0.03
   5  11   0    0.20    0.05
   5 -11   0    0.19    0.07
  -5  11   0    0.08    0.11
   5 -11   0    0.24    0.06
   5  11   0    0.31    0.10
   5 -11   0    0.28    0.06
   5 -11   0    0.34    0.07
   5  11   0   -0.04    0.09
   5 -11   0    0.19    0.11
   5  11   0    0.12    0.09
   5  11   0    0.21    0.04
   5  11   0    0.27    0.04
   5 -11   0    0.15    0.10
  -5 -11   0    0.18    0.08
   5 -11   0    0.16    0.09
   5 -11   0    0.09    0.10
   5 -11   0    0.29    0.11
   6  11   0    1.50    0.09
   6 -11   0    1.52    0.19
   6 -11   0    1.49    0.19
   6 -11   0    1.46    0.08
   6  11   0    1.15    0.20
   6  11   0    1.57    0.10
   6 -11   0    1.37    0.10
   6 -11   0    1.70    0.14
   6 -11   0    1.40    0.10
  -6  11   0    1.67    0.24
   6  11   0    1.72    0.15
   6 -11   0    1.57    0.20
   6  11   0    1.77    0.19
   6 -11   0    1.57    0.10
   6 -11   0    1.44    0.21
   6 -11   0    1.48    0.10
  -6 -11   0    1.82    0.17
   6 -11   0    1.30    0.19
   6  11   0    1.43    0.19
   6  11   0    1.89    0.20
   6 -11   0    1.32    0.21
   6  11   0    1.49    0.09
  -7  11   0    1.16    0.18
   7  11   0    0.80    0.14
   7 -11   0    1.19    0.11
   7 -11   0    0.74    0.14
   7 -11   0    1.13    0.12
   7  11   0    1.06    0.13
   7 -11   0    1.18    0.08
   7 -11   0    1.10    0.13
   7 -11   0    0.88    0.16
   7 -11   0    1.03    0.16
   7 -11   0    1.09    0.09
   7  11   0    0.74    0.16
   7  11   0    1.11    0.09
   7  11   0    1.03    0.08
   7 -11   0    0.93    0.09
   7 -11   0    0.93    0.16
   7  11   0    0.99    0.17
  -7 -11   0    1.34    0.16
   7 -11   0    1.23    0.20
   8 -11   0    5.60    0.45
   8  11   0    5.37    0.26
  -8 -11   0    5.56    0.35
   8  11   0    5.83    0.26
   8  11   0    5.68    0.32
   8 -11   0    5.40    0.41
   8 -11   0    5.67    0.26
   8 -11   0    5.47    0.26
   8 -11   0    5.93    0.43
   8  11   0    5.57    0.25
   8 -11   0    5.67    0.26
   8 -11   0    5.43    0.30
  -8  11   0    5.70    0.37
   9  11   0    1.52    0.14
   9  11   0    1.60    0.12
   9 -11   0    1.41    0.22
   9 -11   0    1.65    0.12
   9 -11   0    1.65    0.12
   9 -11   0    1.39    0.20
  -9  11   0    1.86    0.21
  -9 -11   0    1.72    0.19
   9 -11   0    1.92    0.13
   9 -11   0    1.31    0.13
   9 -11   0    1.23    0.18
  10 -11   0    0.23    0.04
  10 -11   0    0.26    0.04
  10  11   0    0.27    0.04
  10 -11   0    0.26    0.04
  10  11   0    0.27    0.04
  11  11   0    0.04    0.03
  11 -11   0    0.11    0.03
  11 -11   0    0.07    0.03
  11  11   0    0.07    0.03
  11 -11   0    0.07    0.03
   0  12   0    0.23    0.77
   0 -12   0    0.68    0.42
   0 -12   0    0.82    0.16
   0 -12   0    1.32    0.15
   0  12   0    1.05    0.15
   0  12   0    1.12    0.16
   0 -12   0    1.21    0.92
   0 -12   0    1.21    0.13
   0 -12   0   -1.76    1.25
   0  12   0    0.76    0.64
   0  12   0    1.37    0.18
   0  12   0    1.39    1.04
   0  12   0    1.42    0.17
   0 -12   0    1.29    0.16
   0 -12   0    0.73    0.57
   0  12   0    1.70    0.55
   0  12   0    1.28    0.53
   0  12   0    0.33    0.43
   0  12   0    1.09    0.13
   0 -12   0    1.11    0.16
   0 -12   0    0.51    0.48
  -1 -12   0    2.43    0.56
   1  12   0    0.95    0.46
   1  12   0    2.06    0.22
   1  12   0    1.78    0.93
   1  12   0    2.22    0.62
   1  12   0    0.59    0.72
   1 -12   0    2.04    0.20
   1 -12   0    1.06    0.54
   1 -12   0    2.18    0.18
   1  12   0    2.27    0.32
  -1 -12   0    1.72    0.53
   1 -12   0    2.87    0.72
  -1 -12   0    1.40    0.53
   1  12   0    2.40    0.50
  -1 -12   0    2.19    0.17
   1 -12   0    1.40    0.96
  -1  12   0    1.88    0.20
   1  12   0    2.18    0.18
   1 -12   0    2.37    0.20
   1 -12   0    2.05    0.20
  -1  12   0    2.01    0.21
   1 -12   0    1.99    0.19
   1 -12   0    2.85    0.60
  -1  12   0    2.25    0.29
  -1 -12   0    2.16    0.19
   1 -12   0    2.05    0.19
  -1  12   0    1.40    0.47
   1  12   0    1.32    0.53
  -1  12   0    1.06    0.65
   1  12   0    1.92    0.15
  -2 -12   0    8.14    0.42
   2 -12   0    7.99    0.43
   2 -12   0    7.86    0.42
  -2  12   0    8.17    0.43
   2  12   0    6.40    1.10
  -2  12   0    7.17    0.90
  -2  12   0    6.81    0.85
   2 -12   0    6.16    1.01
   2 -12   0    6.38    0.92
   2 -12   0    8.22    0.43
   2  12   0    7.93    0.43
   2 -12   0    7.66    0.44
   2  12   0    7.93    0.42
   2 -12   0    7.51    0.43
  -2  12   0    8.06    1.23
   2  12   0    8.13    0.39
   2  12   0    7.95    0.43
   2  12   0    8.54    0.47
   2  12   0    7.02    0.98
  -2 -12   0    7.70    0.40
   2 -12   0    8.12    0.42
   2 -12   0    7.25    0.94
  -2 -12   0    6.74    0.97
  -2 -12   0    6.91    0.99
  -2  12   0    8.01    0.44
   3 -12   0    0.36    0.11
   3 -12   0    0.23    0.03
  -3  12   0    1.69    0.71
   3 -12   0   -0.32    0.89
   3 -12   0    0.31    0.09
   3  12   0    0.44    0.12
   3  12   0    0.38    0.08
   3 -12   0    0.74    0.55
  -3 -12   0    0.32    0.09
   3 -12   0    0.41    0.11
  -3  12   0    0.32    0.12
   3  12   0    0.58    0.96
   3  12   0    0.24    0.09
   3  12   0    0.31    0.05
   3  12   0    0.68    0.52
  -3 -12   0   -0.15    0.51
   3 -12   0    0.27    0.10
  -3 -12   0   -0.95    0.83
   3 -12   0    0.31    0.11
   3  12   0   -0.16    0.58
   3 -12   0    1.42    0.54
   3  12   0    0.25    0.04
   3 -12   0    0.35    0.07
   3 -12   0    0.44    0.11
   3  12   0    0.23    0.10
   3  12   0    0.33    0.11
   3  12   0    0.82    0.87
   3  12   0    0.35    0.15
  -3  12   0    0.10    0.09
   4 -12   0    0.03    0.09
  -4 -12   0    0.01    0.08
   4  12   0    0.19    0.07
   4  12   0    0.10    0.04
   4 -12   0    0.06    0.03
   4  12   0    0.08    0.10
   4  12   0    0.03    0.09
   4 -12   0    0.03    0.04
   4 -12   0   -0.02    0.05
   4 -12   0    0.05    0.09
   4 -12   0   -0.04    0.08
   4 -12   0   -0.14    0.07
   4 -12   0    0.01    0.04
   4 -12   0    0.03    0.09
  -4  12   0    0.16    0.11
   4 -12   0    0.03    0.04
   4 -12   0    0.05    0.07
   4  12   0    0.04    0.08
   4  12   0    0.00    0.09
   4  12   0   -0.06    0.13
   4  12   0    0.07    0.04
  -4  12   0    0.02    0.09
   5 -12   0    1.39    0.09
   5 -12   0    1.22    0.08
   5 -12   0    1.63    0.21
   5  12   0    1.19    0.19
   5 -12   0    1.51    0.23
   5 -12   0    1.45    0.19
   5  12   0    1.32    0.20
   5 -12   0    1.27    0.17
  -5 -12   0    1.19    0.14
   5 -12   0    1.40    0.25
   5 -12   0    1.20    0.19
   5  12   0    1.34    0.09
   5  12   0    1.29    0.08
   5 -12   0    1.33    0.09
   5 -12   0    1.15    0.08
   5 -12   0    1.23    0.10
   5  12   0    1.25    0.14
   5  12   0    1.37    0.09
   6  12   0    3.24    0.28
   6 -12   0    3.27    0.29
  -6  12   0    3.31    0.28
   6 -12   0    3.15    0.26
   6 -12   0    3.33    0.20
   6 -12   0    3.17    0.17
   6  12   0    3.30    0.17
  -6 -12   0    3.45    0.23
   6 -12   0    3.70    0.30
   6  12   0    2.80    0.27
   6 -12   0    3.22    0.18
   6  12   0    3.47    0.24
   6 -12   0    3.09    0.26
   6 -12   0    3.29    0.28
   6 -12   0    3.01    0.17
   6 -12   0    2.95    0.15
   6 -12   0    3.24    0.23
   6 -12   0    3.23    0.16
   6  12   0    3.26    0.21
   6  12   0    3.47    0.18
   6  12   0    3.64    0.25
   7  12   0    0.17    0.04
  -7 -12   0    0.32    0.11
   7 -12   0    0.12    0.10
   7 -12   0    0.24    0.04
   7  12   0    0.33    0.13
   7 -12   0    0.30    0.05
   7  12   0    0.27    0.05
   7 -12   0    0.25    0.05
   7 -12   0    0.33    0.08
  -7  12   0    0.21    0.13
   7 -12   0   -0.20    0.25
   7  12   0    0.24    0.07
   7  12   0    0.32    0.14
   7 -12   0    0.16    0.10
   7 -12   0    0.38    0.13
   7 -12   0    0.30    0.08
   7 -12   0    0.27    0.09
   7 -12   0    0.19    0.03
  -7 -12   0    0.35    0.10
   7  12   0    0.34    0.05
   7 -12   0    0.34    0.05
   8 -12   0    0.16    0.10
   8 -12   0   -0.03    0.04
   8  12   0   -0.05    0.05
   8 -12   0   -0.17    0.08
   8 -12   0    0.06    0.10
  -8 -12   0    0.09    0.08
   8 -12   0    0.05    0.02
   8 -12   0    0.01    0.04
   8 -12   0   -0.05    0.04
  -8  12   0   -0.10    0.10
   8  12   0    0.01    0.03
   8  12   0   -0.01    0.04
   8 -12   0    0.00    0.04
   8  12   0    0.03    0.06
   8  12   0    0.06    0.10
   9  12   0    1.16    0.17
   9  12   0    1.38    0.09
   9 -12   0    1.36    0.20
  -9  12   0    1.06    0.24
   9 -12   0    1.39    0.09
   9  12   0    1.28    0.09
   9 -12   0    1.30    0.09
   9 -12   0    0.84    0.24
   9 -12   0    1.39    0.09
   9  12   0    1.02    0.18
  10  12   0    0.36    0.04
  10 -12   0    0.42    0.05
  10  12   0    0.38    0.05
  10 -12   0    0.43    0.05
  10 -12   0    0.40    0.04
   0 -13   0    8.96    0.46
   0  13   0    9.62    0.51
   0  13   0    9.03    0.49
   0 -13   0    9.04    0.47
   0 -13   0    7.59    1.08
   0 -13   0    8.74    0.39
   0  13   0    9.08    0.50
   0 -13   0    9.59    0.46
   0  13   0    8.73    0.46
   0  13   0    8.66    0.39
   0  13   0    9.10    0.49
   1  13   0   -0.02    0.04
   1  13   0    0.27    1.34
  -1  13   0   -0.11    0.10
   1  13   0    0.04    0.03
   1 -13   0   -0.04    0.08
   1 -13   0    0.03    0.08
   1 -13   0   -0.04    0.09
  -1 -13   0    0.00    0.08
   1  13   0    0.18    0.11
  -1 -13   0    0.81    0.60
  -1 -13   0    0.01    0.02
  -1 -13   0    1.10    0.80
   1  13   0   -0.01    0.07
   1  13   0   -0.91    0.99
   1 -13   0    0.02    0.04
   1  13   0    0.01    0.12
   1  13   0    0.09    0.07
   1 -13   0   -0.06    0.09
  -1 -13   0   -0.10    0.07
   1  13   0    0.69    0.65
   1  13   0   -0.11    0.74
  -1  13   0    0.02    0.03
   1 -13   0    0.06    0.10
   1  13   0   -0.06    0.09
  -1  13   0    0.13    0.11
   1  13   0    0.12    0.10
  -1 -13   0    0.00    0.07
  -2 -13   0    0.32    0.10
   2  13   0   -1.58    1.31
   2  13   0    0.12    0.10
   2 -13   0    0.28    0.11
  -2  13   0    0.62    0.89
   2  13   0    0.49    0.13
  -2  13   0    0.29    0.12
   2 -13   0    0.13    0.07
   2 -13   0    0.24    0.11
   2 -13   0    0.24    0.11
   2  13   0    0.14    0.10
   2 -13   0   -0.84    1.26
   2  13   0    0.29    0.10
   2 -13   0   -0.87    0.76
  -2 -13   0    0.23    0.09
   2  13   0    0.39    0.11
  -2 -13   0   -0.63    0.68
   2  13   0    0.24    0.15
   2 -13   0    0.23    0.11
   2 -13   0    0.36    0.12
   3 -13   0    6.15    0.39
   3  13   0    6.16    0.33
   3  13   0    6.18    0.29
   3  13   0    5.72    0.27
   3  13   0    5.98    0.37
   3 -13   0    5.49    0.26
   3 -13   0    6.47    0.37
  -3 -13   0    5.75    0.32
   3  13   0    6.08    0.37
   3  13   0    5.70    0.36
  -3  13   0    5.62    0.38
  -3  13   0    5.49    0.35
   3  13   0    5.53    0.27
   3  13   0    5.82    0.37
   3 -13   0    5.95    0.35
   3 -13   0    5.62    0.27
   3 -13   0    6.00    0.26
   3  13   0    6.00    0.42
  -3 -13   0    6.10    0.35
   3  13   0    6.10    0.38
   3 -13   0    6.19    0.39
   3 -13   0    5.59    0.28
   3 -13   0    5.99    0.38
   3 -13   0    6.13    0.36
   4 -13   0    0.10    0.04
   4 -13   0    0.11    0.13
   4  13   0    0.09    0.10
   4 -13   0    0.07    0.05
   4 -13   0    0.12    0.04
   4  13   0    0.07    0.04
   4  13   0    0.10    0.12
   4 -13   0    0.13    0.03
   4  13   0    0.09    0.03
   4  13   0    0.16    0.07
   4 -13   0    0.04    0.03
   4 -13   0   -0.01    0.13
  -4  13   0   -0.09    0.14
   4 -13   0   -0.02    0.16
   4  13   0    0.09    0.04
   4 -13   0    0.06    0.10
  -4  13   0    0.18    0.10
   4  13   0    0.18    0.12
   4 -13   0    0.00    0.14
   4  13   0    0.07    0.04
   5 -13   0    0.42    0.10
   5 -13   0    0.56    0.06
   5  13   0    0.38    0.13
   5 -13   0    0.57    0.15
   5 -13   0    0.58    0.07
   5 -13   0    0.44    0.14
   5  13   0    0.27    0.11
  -5 -13   0    0.21    0.11
   5 -13   0    0.74    0.16
   5 -13   0    0.40    0.08
   5  13   0    0.46    0.08
  -5  13   0    0.40    0.14
   5  13   0    0.56    0.13
   5 -13   0    0.38    0.14
   5  13   0    0.54    0.06
   5 -13   0    0.58    0.06
   5  13   0    0.59    0.08
   5  13   0    0.53    0.10
   5  13   0    0.47    0.14
   5 -13   0    0.40    0.04
   5 -13   0    0.23    0.11
   6  13   0    2.39    0.20
   6 -13   0    2.32    0.24
   6 -13   0    2.15    0.23
   6 -13   0    2.23    0.13
   6  13   0    1.66    0.24
   6  13   0    2.41    0.13
   6 -13   0    2.27    0.17
   6 -13   0    2.57    0.28
   6  13   0    2.37    0.12
   6 -13   0    2.14    0.20
  -6 -13   0    2.41    0.21
   6 -13   0    2.29    0.13
   6 -13   0    2.27    0.13
  -6  13   0    2.34    0.25
   6  13   0    2.33    0.25
   6  13   0    2.20    0.12
   6  13   0    2.31    0.18
   6 -13   0    2.08    0.24
   6 -13   0    1.98    0.25
   6 -13   0    2.03    0.11
   6  13   0    2.40    0.22
  -6 -13   0    2.38    0.22
   6 -13   0    2.16    0.11
   6 -13   0    2.33    0.13
   7 -13   0    5.50    0.24
   7  13   0    4.53    0.37
   7 -13   0    5.43    0.29
   7  13   0    5.41    0.37
  -7 -13   0    4.35    0.36
   7  13   0    5.29    0.29
   7 -13   0    4.47    0.35
   7  13   0    5.50    0.24
   7  13   0    5.39    0.24
  -7 -13   0    4.42    0.34
   7 -13   0    4.82    0.23
   7 -13   0    5.21    0.24
   7 -13   0    4.68    0.34
   7 -13   0    4.87    0.38
   7  13   0    5.26    0.24
   7 -13   0    5.27    0.24
   7 -13   0    5.87    0.34
  -7  13   0    5.70    0.40
   7 -13   0    5.47    0.24
   7 -13   0    4.89    0.23
  -8 -13   0    0.11    0.08
   8  13   0    0.05    0.04
   8 -13   0    0.00    0.04
   8  13   0    0.15    0.06
   8 -13   0    0.02    0.04
  -8  13   0   -0.05    0.12
   8 -13   0    0.06    0.08
   8  13   0    0.00    0.04
   8  13   0    0.01    0.10
   8 -13   0   -0.04    0.09
   8  13   0    0.04    0.04
   8 -13   0    0.01    0.03
   9 -13   0    1.37    0.09
   9 -13   0    1.48    0.09
   9  13   0    1.52    0.09
   9  13   0    1.49    0.09
   9 -13   0    1.36    0.09
   9 -13   0    1.26    0.08
  10 -13   0    0.31    0.04
  10 -13   0    0.47    0.05
  10  13   0    0.33    0.04
  10  13   0    0.37    0.04
  10 -13   0    0.39    0.04
  10 -13   0    0.43    0.04
   0 -14   0   13.14    0.63
   0  14   0   12.12    0.55
   0  14   0   13.52    0.68
   0 -14   0   12.38    0.54
   0  14   0   12.52    0.65
   0  14   0   12.61    0.55
   0  14   0   12.61    0.67
   0  14   0   12.24    0.67
   0 -14   0   13.28    0.65
   0  14   0   13.65    0.68
   1  14   0    4.58    0.33
   1 -14   0    5.12    0.34
  -1 -14   0    4.68    0.29
  -1  14   0    4.64    0.33
  -1 -14   0    4.66    0.34
   1  14   0    4.30    0.33
   1 -14   0    4.50    0.20
   1  14   0    4.51    0.33
   1  14   0    5.10    0.23
  -1  14   0    4.55    0.20
   1  14   0    4.38    0.21
   1 -14   0    4.06    0.34
   1  14   0    4.59    0.35
  -1  14   0    4.36    0.21
   1  14   0    4.40    0.21
  -1  14   0    3.95    0.32
   1 -14   0    4.85    0.31
  -1 -14   0    4.88    0.29
   1 -14   0    4.27    0.32
   1  14   0    4.34    0.29
   2 -14   0    5.01    0.36
   2  14   0    4.71    0.51
  -2 -14   0    5.00    0.32
   2  14   0    4.94    0.35
   2 -14   0    5.60    0.37
   2  14   0    4.89    0.35
   2 -14   0    5.24    0.34
   2  14   0    5.42    0.30
   2  14   0    5.18    0.37
   2  14   0    5.05    0.24
   2 -14   0    4.93    0.23
  -2  14   0    5.36    0.35
   2  14   0    5.29    0.36
  -2 -14   0    5.50    0.31
   2 -14   0    5.87    0.26
   2  14   0    4.95    0.24
   2 -14   0    5.18    0.37
  -2  14   0    6.25    0.48
   2  14   0    4.87    0.24
   3  14   0    0.08    0.04
   3 -14   0    0.11    0.03
   3 -14   0    0.10    0.11
   3 -14   0    0.08    0.11
  -3  14   0   -0.05    0.11
   3  14   0    0.03    0.03
   3 -14   0   -0.02    0.09
   3 -14   0    0.03    0.06
  -3 -14   0    0.05    0.09
   3  14   0    0.13    0.04
   3  14   0    0.07    0.07
   3 -14   0    0.15    0.11
   3  14   0    0.08    0.05
   3  14   0    0.32    0.14
   3 -14   0    0.10    0.10
   3  14   0    0.04    0.11
  -3 -14   0    0.09    0.10
   3  14   0    0.29    0.11
   3  14   0    0.12    0.15
   3 -14   0    0.02    0.10
   3 -14   0    0.06    0.05
   3  14   0    0.03    0.10
   4 -14   0    0.84    0.17
   4  14   0    0.93    0.12
   4  14   0    0.75    0.14
   4 -14   0    0.90    0.15
   4 -14   0    0.72    0.09
   4 -14   0    1.05    0.17
   4  14   0    0.84    0.16
  -4 -14   0    1.04    0.15
   4 -14   0    0.83    0.14
   4 -14   0    1.11    0.10
  -4 -14   0    0.81    0.14
   4 -14   0    0.72    0.16
  -4  14   0    1.04    0.17
   4 -14   0    0.92    0.17
   4  14   0    0.93    0.18
   4 -14   0    1.12    0.09
   4  14   0    0.84    0.16
   5  14   0    2.56    0.25
  -5  14   0    2.35    0.25
   5 -14   0    2.12    0.11
   5  14   0    2.26    0.12
   5 -14   0    2.20    0.13
   5  14   0    2.17    0.24
   5  14   0    2.23    0.25
   5 -14   0    2.34    0.21
   5 -14   0    2.24    0.13
   5 -14   0    2.14    0.12
   5 -14   0    2.67    0.26
   5 -14   0    2.12    0.12
   5  14   0    1.98    0.19
   5  14   0    2.40    0.13
   5  14   0    2.35    0.22
   5 -14   0    2.14    0.11
   5  14   0    2.17    0.12
   5 -14   0    2.06    0.25
   5 -14   0    1.93    0.25
   5 -14   0    2.28    0.23
   5  14   0    2.04    0.12
  -5 -14   0    1.82    0.20
   5 -14   0    2.46    0.26
  -5 -14   0    2.58    0.22
  -6  14   0    0.10    0.16
   6 -14   0    0.28    0.05
   6 -14   0    0.09    0.15
   6 -14   0    0.29    0.13
   6 -14   0    0.30    0.05
   6 -14   0    0.29    0.05
   6 -14   0    0.30    0.05
  -6 -14   0    0.19    0.09
   6  14   0    0.33    0.11
   6  14   0    0.36    0.05
   6 -14   0    0.28    0.12
   6  14   0    0.26    0.04
   6  14   0    0.35    0.14
   6 -14   0    0.25    0.12
   6 -14   0    0.56    0.16
   6  14   0    0.37    0.04
   6 -14   0    0.25    0.04
  -6 -14   0    0.45    0.17
   6  14   0    0.05    0.13
   6  14   0    0.49    0.12
   6  14   0    0.42    0.06
   7 -14   0    0.01    0.03
  -7 -14   0   -0.03    0.08
   7  14   0    0.01    0.04
   7  14   0   -0.03    0.10
   7  14   0   -0.06    0.04
   7 -14   0    0.08    0.09
   7 -14   0    0.09    0.08
   7  14   0    0.03    0.08
   7 -14   0   -0.10    0.10
   7 -14   0    0.05    0.04
   7 -14   0    0.03    0.04
   7  14   0    0.06    0.05
   7 -14   0    0.06    0.05
   7 -14   0    0.05    0.06
   7 -14   0    0.02    0.06
   7  14   0    0.06    0.07
  -7  14   0    0.12    0.11
   8 -14   0    0.71    0.14
   8  14   0    1.33    0.18
   8 -14   0    0.93    0.08
  -8  14   0    0.68    0.14
   8  14   0    0.91    0.08
   8 -14   0    0.83    0.06
   8 -14   0    0.93    0.08
   8  14   0    1.01    0.07
   8 -14   0    0.85    0.17
   8  14   0    0.82    0.07
   8 -14   0    0.91    0.07
  -8 -14   0    0.74    0.13
   8  14   0    0.78    0.11
   9 -14   0    1.62    0.12
   9  14   0    1.41    0.11
   9 -14   0    1.31    0.09
   9  14   0    1.32    0.11
   9 -14   0    1.56    0.11
   9 -14   0    1.35    0.08
   0 -15   0   65.73    2.76
   0  15   0   64.45    2.81
   0  15   0   64.14    2.80
   0  15   0   62.43    2.68
   0  15   0   63.58    2.80
   0 -15   0   65.02    2.77
   0  15   0   62.75    2.78
   0  15   0   61.65    2.67
   0 -15   0   63.25    2.67
   1  15   0    5.98    0.38
  -1  15   0    5.52    0.24
  -1  15   0    5.73    0.38
   1 -15   0    4.88    0.37
   1 -15   0    5.60    0.35
   1  15   0    5.48    0.40
   1  15   0    5.57    0.38
   1  15   0    5.47    0.35
   1 -15   0    5.54    0.25
  -1 -15   0    5.93    0.36
   1  15   0    5.39    0.25
  -1  15   0    5.41    0.25
   1 -15   0    6.02    0.41
  -1 -15   0    4.85    0.34
  -1  15   0    5.44    0.38
   1  15   0    5.75    0.38
  -1 -15   0    5.63    0.34
   1  15   0    5.71    0.27
   1  15   0    4.94    0.37
   1  15   0    5.28    0.25
   1 -15   0    5.51    0.36
   2  15   0    0.15    0.12
   2 -15   0    0.46    0.07
   2  15   0    0.45    0.07
   2 -15   0    0.31    0.04
   2  15   0    0.41    0.12
   2 -15   0    0.32    0.11
  -2 -15   0    0.27    0.12
  -2 -15   0    0.22    0.11
   2  15   0    0.29    0.11
   2 -15   0    0.40    0.13
   2 -15   0    0.53    0.13
   2  15   0    0.64    0.18
   2 -15   0    0.30    0.14
   2  15   0    0.46    0.17
  -2 -15   0    0.27    0.12
   2  15   0    0.33    0.07
  -2  15   0    0.25    0.13
  -2  15   0    0.40    0.15
   2  15   0    0.42    0.15
   3  15   0   14.99    0.67
   3 -15   0   16.45    0.78
   3  15   0   15.60    0.66
   3  15   0   14.96    0.66
   3  15   0   15.88    0.78
   3  15   0   15.85    0.74
  -3  15   0   14.09    0.76
  -3  15   0   15.14    0.78
  -3 -15   0   15.71    0.76
   3 -15   0   14.92    0.80
   3 -15   0   15.08    0.77
   3  15   0   16.65    0.79
   3  15   0   15.69    0.66
   3 -15   0   16.23    0.80
   3 -15   0   15.32    0.66
   3 -15   0   15.78    0.77
   3  15   0   16.47    0.79
   3 -15   0   14.63    0.67
  -3 -15   0   15.59    0.75
   4 -15   0    0.26    0.13
  -4 -15   0    0.11    0.09
  -4 -15   0    0.36    0.11
   4 -15   0    0.21    0.11
   4  15   0    0.19    0.13
   4  15   0    0.07    0.10
   4 -15   0    0.30    0.14
   4  15   0    0.31    0.05
   4  15   0    0.09    0.12
   4 -15   0    0.24    0.04
   4  15   0    0.24    0.04
   4 -15   0    0.33    0.13
   4  15   0    0.08    0.11
   4  15   0    0.28    0.09
   4 -15   0    0.12    0.09
  -4  15   0    0.23    0.13
   4 -15   0    0.22    0.05
   4  15   0    0.20    0.04
   4 -15   0    0.22    0.06
   4  15   0    0.18    0.05
   5 -15   0    0.38    0.05
  -5 -15   0    0.23    0.11
   5 -15   0    0.51    0.12
   5  15   0    0.39    0.05
   5 -15   0    0.37    0.05
   5  15   0    0.47    0.06
   5  15   0    0.21    0.14
   5 -15   0    0.37    0.12
   5  15   0    0.26    0.11
   5 -15   0    0.38    0.05
  -5  15   0    0.35    0.19
   5  15   0    0.36    0.05
   5 -15   0    0.59    0.13
   5  15   0    0.42    0.13
   5  15   0    0.34    0.13
   5 -15   0    0.15    0.12
   5 -15   0    0.44    0.06
  -5 -15   0    0.40    0.11
   5 -15   0    0.26    0.08
   5 -15   0    0.35    0.04
   5 -15   0    0.44    0.15
   5  15   0    0.42    0.05
   5  15   0    0.35    0.09
   6 -15   0    0.28    0.11
   6  15   0    0.41    0.12
   6  15   0    0.32    0.10
  -6  15   0    0.14    0.12
   6  15   0    0.31    0.09
  -6 -15   0    0.44    0.12
   6  15   0    0.29    0.05
   6 -15   0    0.43    0.05
   6  15   0    0.37    0.09
   6 -15   0    0.32    0.04
   6 -15   0    0.40    0.11
   6  15   0    0.39    0.06
   6 -15   0    0.38    0.05
  -6 -15   0    0.27    0.11
   6  15   0    0.42    0.22
   6 -15   0    0.68    0.19
   6 -15   0    0.31    0.11
   6 -15   0    0.40    0.15
   6  15   0    0.26    0.05
   6 -15   0    0.26    0.09
   7 -15   0    3.92    0.17
   7  15   0    3.63    0.17
   7 -15   0    3.00    0.30
   7 -15   0    3.76    0.18
   7  15   0    3.33    0.23
   7  15   0    3.51    0.18
   7 -15   0    3.54    0.17
  -7 -15   0    4.03    0.30
   7  15   0    3.68    0.30
   7  15   0    3.93    0.18
   7 -15   0    3.75    0.18
   7 -15   0    3.41    0.25
   7 -15   0    3.79    0.25
   7  15   0    3.70    0.17
   7 -15   0    3.79    0.18
  -7  15   0    4.31    0.38
   8 -15   0    0.37    0.04
   8 -15   0    0.54    0.08
   8 -15   0    0.33    0.05
   8  15   0    0.34    0.04
   8  15   0    0.34    0.04
   8  15   0    0.33    0.04
   8 -15   0    0.27    0.04
   8  15   0    0.29    0.04
   9  15   0    0.62    0.05
   9 -15   0    0.69    0.06
   9 -15   0    0.76    0.06
   9 -15   0    0.77    0.06
   9 -15   0    0.78    0.07
   9  15   0    0.73    0.06
   9  15   0    0.74    0.06
   0  16   0   31.20    1.47
   0 -16   0   32.59    1.42
   0  16   0   31.74    1.31
   0  16   0   30.65    1.45
   0  16   0   32.09    1.44
   0  16   0   28.01    1.32
   0  16   0   31.00    1.44
   0  16   0   31.35    1.43
   0 -16   0   31.05    1.39
   0  16   0   31.12    1.31
  -1 -16   0    7.21    0.41
   1  16   0    7.39    0.32
   1 -16   0    7.50    0.43
  -1  16   0    6.90    0.44
  -1  16   0    7.13    0.30
   1  16   0    6.71    0.44
   1  16   0    6.53    0.45
   1  16   0    7.14    0.32
   1  16   0    7.11    0.44
   1  16   0    6.92    0.47
   1 -16   0    6.76    0.41
   1 -16   0    7.46    0.31
   1  16   0    7.11    0.45
  -1  16   0    7.10    0.44
  -1 -16   0    7.47    0.43
  -2  16   0    5.13    0.38
   2 -16   0    5.71    0.37
   2  16   0    5.60    0.28
   2 -16   0    6.39    0.39
   2  16   0    5.34    0.39
   2  16   0    5.73    0.42
  -2 -16   0    5.51    0.36
   2  16   0    5.54    0.40
   2 -16   0    6.27    0.46
   2  16   0    6.00    0.27
   2 -16   0    5.94    0.26
   2 -16   0    6.32    0.29
   2 -16   0    5.80    0.38
   2  16   0    5.97    0.40
  -2 -16   0    6.54    0.38
   2  16   0    6.18    0.41
   2  16   0    6.15    0.27
  -2  16   0    5.65    0.38
   3  16   0    1.94    0.24
   3 -16   0    2.26    0.29
   3  16   0    2.31    0.36
   3  16   0    2.26    0.12
   3 -16   0    1.93    0.13
   3 -16   0    2.19    0.27
   3  16   0    1.99    0.13
   3 -16   0    2.17    0.11
   3  16   0    2.13    0.12
  -3 -16   0    1.96    0.26
   3  16   0    1.96    0.26
   4  16   0   -0.11    0.10
   4  16   0    0.07    0.05
   4  16   0    0.04    0.05
   4  16   0   -0.01    0.10
   4  16   0    0.09    0.11
   4  16   0   -0.03    0.09
   4 -16   0   -0.25    0.11
   4 -16   0    0.10    0.10
   4 -16   0    0.03    0.04
   4  16   0   -0.20    0.09
   4 -16   0    0.01    0.03
   4 -16   0    0.01    0.05
  -4 -16   0   -0.14    0.09
  -4 -16   0   -0.16    0.09
  -4  16   0    0.12    0.13
   4 -16   0    0.13    0.10
   4  16   0    0.04    0.04
   4 -16   0    0.04    0.13
   5 -16   0    3.41    0.16
   5 -16   0    3.34    0.16
  -5  16   0    2.97    0.29
   5 -16   0    3.50    0.32
   5 -16   0    2.88    0.20
   5 -16   0    3.27    0.17
   5  16   0    3.35    0.25
   5  16   0    3.78    0.28
   5 -16   0    3.79    0.29
   5  16   0    3.37    0.16
   5  16   0    3.13    0.28
  -5 -16   0    3.32    0.26
   5  16   0    3.60    0.17
   5 -16   0    3.54    0.26
   5 -16   0    2.75    0.25
   5 -16   0    3.50    0.16
  -5 -16   0    3.50    0.27
   5  16   0    3.40    0.16
   5  16   0    2.81    0.35
   5  16   0    3.34    0.16
   6 -16   0    3.25    0.26
   6  16   0    3.19    0.28
   6  16   0    3.77    0.24
   6  16   0    3.39    0.16
   6 -16   0    3.24    0.16
   6 -16   0    3.40    0.25
   6 -16   0    3.38    0.16
   6  16   0    3.24    0.16
   6  16   0    3.55    0.16
   6  16   0    3.47    0.16
   6 -16   0    3.49    0.17
  -6 -16   0    3.05    0.25
   6 -16   0    3.15    0.16
   6 -16   0    3.39    0.17
  -6  16   0    3.69    0.31
   7 -16   0    0.01    0.03
   7  16   0   -0.02    0.03
   7 -16   0   -0.01    0.05
   7 -16   0    0.02    0.04
   7 -16   0    0.04    0.03
   7 -16   0    0.03    0.03
   7  16   0   -0.03    0.04
   7  16   0    0.04    0.04
   7 -16   0    0.02    0.03
   7  16   0   -0.01    0.04
   8  16   0    0.38    0.04
   8  16   0    0.33    0.04
   8  16   0    0.30    0.04
   8  16   0    0.39    0.05
   8 -16   0    0.40    0.04
   8 -16   0    0.37    0.04
   8 -16   0    0.39    0.05
   0 -17   0   12.08    0.63
   0  17   0   11.28    0.65
   0  17   0   11.98    0.66
   0 -17   0   12.85    0.64
   0  17   0   12.99    0.53
   0  17   0   12.45    0.54
   0  17   0   13.35    0.58
  -1  17   0   10.13    0.57
   1 -17   0   11.16    0.57
   1  17   0    9.88    0.58
   1 -17   0   11.32    0.50
   1  17   0   10.65    0.61
   1  17   0   10.26    0.64
   1 -17   0    9.73    0.54
  -1  17   0   10.33    0.58
  -1 -17   0   11.17    0.56
   1  17   0   10.46    0.47
   1  17   0   11.00    0.46
   1  17   0   11.14    0.45
   1 -17   0   10.02    0.45
  -1  17   0    9.74    0.57
   1  17   0   10.07    0.59
   2 -17   0    6.58    0.43
   2 -17   0    6.79    0.28
   2 -17   0    7.18    0.47
   2  17   0    6.03    0.42
   2  17   0    6.56    0.28
   2 -17   0    5.53    0.37
   2 -17   0    6.14    0.30
   2  17   0    5.68    0.40
  -2 -17   0    6.86    0.39
   2  17   0    6.40    0.43
  -2  17   0    5.59    0.40
   2 -17   0    6.97    0.41
   3  17   0    0.12    0.12
   3 -17   0   -0.01    0.05
   3  17   0   -0.13    0.12
   3 -17   0   -0.06    0.10
   3  17   0    0.06    0.05
   3 -17   0    0.05    0.04
   3 -17   0   -0.18    0.12
   3  17   0    0.02    0.05
   3  17   0    0.08    0.05
   3 -17   0    0.22    0.12
  -3 -17   0    0.25    0.13
   3 -17   0   -0.14    0.11
   3  17   0    0.02    0.15
   3  17   0    0.03    0.11
  -3  17   0   -0.15    0.12
   4  17   0    2.93    0.43
   4  17   0    3.92    0.18
   4  17   0    3.81    0.18
   4  17   0    3.81    0.18
   4 -17   0    3.79    0.17
  -4 -17   0    3.54    0.35
  -4 -17   0    4.74    0.44
   4 -17   0    3.65    0.19
   4  17   0    3.34    0.28
  -4  17   0    3.50    0.32
   4  17   0    3.89    0.18
   4 -17   0    3.70    0.18
  -5  17   0    1.70    0.24
   5  17   0    2.00    0.11
   5 -17   0    1.68    0.13
   5  17   0    1.98    0.11
   5 -17   0    1.94    0.11
   5 -17   0    1.80    0.20
   5 -17   0    1.70    0.27
   5 -17   0    1.97    0.26
   5 -17   0    2.00    0.10
   5 -17   0    1.90    0.11
   5  17   0    2.06    0.22
   5  17   0    1.65    0.19
   5  17   0    2.09    0.11
   6 -17   0    1.94    0.10
   6  17   0    1.94    0.11
   6 -17   0    1.98    0.10
   6  17   0    1.74    0.11
   6  17   0    2.05    0.13
   6 -17   0    1.66    0.10
   6  17   0    1.77    0.10
   6 -17   0    1.89    0.10
   7  17   0    1.24    0.08
   7 -17   0    1.59    0.08
   7  17   0    1.53    0.09
   7  17   0    1.53    0.08
   7  17   0    1.45    0.08
   7 -17   0    1.39    0.10
   7 -17   0    1.51    0.08
   0 -18   0    0.05    0.11
   0  18   0    0.15    0.06
   0  18   0    0.19    0.13
  -1  18   0    3.44    0.32
   1  18   0    3.06    0.32
   1  18   0    3.53    0.15
  -1  18   0    3.09    0.34
   1  18   0    3.33    0.16
   1  18   0    3.24    0.17
   1  18   0    2.98    0.35
   1 -18   0    3.62    0.19
   1 -18   0    3.31    0.28
  -1 -18   0    2.95    0.27
   2 -18   0    2.38    0.32
   2  18   0    2.29    0.14
   2 -18   0    2.28    0.14
   2  18   0    2.98    0.30
   2  18   0    2.60    0.12
   2 -18   0    2.44    0.12
  -2  18   0    2.80    0.35
   2  18   0    2.57    0.13
   3  18   0    0.15    0.15
   3  18   0    0.00    0.11
  -3 -18   0    0.06    0.11
   3 -18   0    0.08    0.04
  -3  18   0   -0.06    0.17
   3  18   0    0.19    0.05
   3 -18   0    0.17    0.06
   3  18   0    0.23    0.15
   3 -18   0   -0.04    0.14
   3  18   0    0.18    0.04
   3  18   0    0.18    0.05
   4  18   0    0.04    0.04
   4 -18   0    0.00    0.04
   4 -18   0    0.00    0.04
   4 -18   0    0.04    0.03
   4  18   0    0.03    0.03
   4  18   0    0.03    0.04
   5  18   0    1.70    0.13
   5  18   0    1.63    0.09
   5 -18   0    1.51    0.10
   5 -18   0    1.66    0.09
   5 -18   0    1.39    0.09
   6 -18   0    0.20    0.03
   6 -18   0    0.29    0.03
   6  18   0    0.21    0.03
   6  18   0    0.26    0.04
   6 -18   0    0.19    0.04
   6  18   0    0.27    0.03
   6  18   0    0.23    0.03
   6 -18   0    0.26    0.03
   0  19   0   14.24    0.63
   1  19   0    0.83    0.12
  -1  19   0    1.10    0.10
   1 -19   0    1.16    0.10
   2  19   0    0.14    0.04
   2  19   0    0.18    0.05
   2  19   0    0.20    0.03
   2 -19   0    0.14    0.03
   2 -19   0    0.23    0.06
   3 -19   0    0.92    0.09
   3  19   0    0.90    0.09
   3 -19   0    0.81    0.06
   3  19   0    0.95    0.12
   3  19   0    0.93    0.07
   4  19   0   -0.01    0.04
   4  19   0   -0.01    0.03
   4  19   0   -0.01    0.03
   4 -19   0   -0.02    0.04
   4 -19   0   -0.01    0.03
   5  19   0    0.04    0.03
   5 -19   0    0.04    0.02
   5  19   0   -0.04    0.03
   5 -19   0   -0.01    0.04
   5 -19   0    0.02    0.03
   5  19   0   -0.03    0.03
   0  20   0    0.86    0.08
   0 -20   0    0.76    0.09
  -1  20   0    2.07    0.12
   1  20   0    1.94    0.11
   2  20   0    1.05    0.08
   2 -20   0    1.08    0.08
   3 -20   0    0.13    0.04
   3  20   0    0.16    0.04
   0   0  -1   -0.08    0.05
   0   0   1    0.04    0.06
   0   0  -1   -0.02    0.07
   0   0   1   -0.05    0.05
   0   0   1   -0.02    0.05
   0   0  -1    0.02    0.10
   0   0   1   -0.13    0.08
   0   0  -1    0.04    0.08
   0   0  -1    0.03    0.06
   0   0   1    0.05    0.06
   0   0  -1    0.00    0.06
   0   0  -1   -0.07    0.06
   0   0   1    0.00    0.06
   0   0   1    0.05    0.06
   0   0  -1    0.08    0.07
   0   0   1   -0.04    0.05
   0   0   1   -0.05    0.05
   0   0  -1   -0.02    0.06
   0   0  -1   -0.08    0.05
   0   0   1    0.00    0.07
   0   0   1    0.05    0.06
   0   0  -1   -0.06    0.05
   0   0  -1    0.07    0.06
   0   0  -1    0.06    0.05
   0   0   1    0.02    0.08
   1   0  -1   -0.04    0.09
  -1   0   1    0.04    0.06
  -1   0   1   -0.02    0.05
   1   0   1   -0.02    0.09
  -1   0  -1   -0.01    0.08
   1   0  -1    0.04    0.09
  -1   0  -1   -0.06    0.09
  -1   0  -1    0.04    0.11
   1   0  -1    0.02    0.08
   1   0   1    0.00    0.05
   1   0   1    0.00    0.04
  -1   0   1    0.01    0.05
  -1   0  -1   -0.05    0.07
   1   0  -1   -0.06    0.05
  -1   0   1    0.00    0.04
  -1   0   1    0.04    0.05
  -1   0  -1    0.08    0.09
   1   0   1   -0.03    0.07
   1   0  -1    0.00    0.04
   1   0  -1    0.11    0.06
  -1   0  -1    0.02    0.06
  -1   0   1   -0.02    0.08
   1   0  -1   -0.06    0.07
   1   0  -1    0.11    0.08
   1   0   1    0.06    0.08
  -1   0  -1    0.08    0.08
   1   0   1    0.07    0.08
  -1   0  -1   -0.08    0.07
   1   0   1    0.01    0.07
   1   0   1    0.00    0.07
  -1   0  -1   -0.05    0.05
   1   0  -1   -0.06    0.05
  -1   0   1    0.05    0.07
   1   0  -1   -0.04    0.06
  -1   0   1   -0.04    0.07
  -1   0   1   -0.04    0.07
  -1   0   1   -0.12    0.09
  -1   0  -1   -0.06    0.07
  -1   0   1    0.05    0.06
   1   0   1   -0.03    0.10
   1   0   1   -0.07    0.07
  -1   0  -1    0.04    0.06
  -1   0   1   -0.04    0.07
   1   0  -1    0.00    0.08
   1   0   1    0.09    0.06
  -1   0   1    0.11    0.09
   2   0  -1   20.55    0.96
   2   0  -1   22.47    0.96
  -2   0   1   20.01    1.00
  -2   0   1   20.86    0.94
   2   0  -1   21.12    1.05
  -2   0   1   21.57    0.97
   2   0   1   22.17    0.98
  -2   0  -1   21.44    0.92
   2   0   1   21.52    0.98
   2   0  -1   21.76    0.97
  -2   0   1   18.75    0.99
  -2   0  -1   19.58    1.03
  -2   0  -1   20.49    1.00
  -2   0   1   20.77    1.00
  -2   0   1   21.03    0.98
   2   0  -1   20.20    0.95
   2   0  -1   21.42    0.94
  -2   0   1   21.48    1.02
  -2   0  -1   22.17    1.28
   2   0  -1   20.77    0.98
  -2   0  -1   21.56    1.07
  -2   0   1   20.44    1.01
   2   0  -1   20.71    0.94
   2   0   1   22.03    1.08
   2   0  -1   21.13    1.00
   2   0   1   21.69    1.05
  -2   0   1   22.09    0.95
   2   0   1   21.12    0.96
   2   0   1   21.71    1.06
   2   0   1   22.02    1.01
  -2   0   1   21.52    0.98
  -2   0   1   18.70    1.11
   2   0   1   21.39    1.04
  -2   0  -1   22.34    1.06
  -2   0  -1   21.58    1.05
  -2   0  -1   21.35    1.07
   2   0   1   21.30    0.98
  -2   0  -1   21.88    1.02
   2   0   1   22.76    1.06
   2   0   1   21.14    1.01
  -2   0  -1   21.61    0.98
   2   0  -1   21.00    0.99
  -2   0   1   22.18    0.97
  -2   0  -1   19.98    1.00
   3   0   1    0.07    0.05
   3   0   1    0.01    0.03
   3   0   1   -0.03    0.11
   3   0  -1    0.02    0.04
   3   0   1    0.07    0.15
   3   0  -1    0.04    0.05
   3   0  -1    0.00    0.02
   3   0   1   -0.06    0.06
   3   0  -1    0.07    0.12
  -3   0  -1    0.13    0.07
   3   0   1    0.14    0.09
   3   0   1    0.02    0.07
   3   0  -1   -0.04    0.05
   3   0   1   -0.01    0.11
  -3   0   1   -0.03    0.07
  -3   0   1    0.09    0.10
  -3   0  -1   -0.01    0.11
   3   0  -1   -0.02    0.05
   3   0  -1   -0.01    0.09
  -3   0   1    0.01    0.10
   3   0   1    0.24    0.12
   3   0  -1    0.01    0.02
   3   0   1   -0.03    0.07
  -3   0   1    0.01    0.12
  -3   0   1    0.04    0.09
  -3   0  -1    0.10    0.10
  -3   0  -1   -0.06    0.11
  -3   0  -1    0.07    0.15
  -3   0   1    0.03    0.09
   3   0   1    0.05    0.07
   3   0  -1    0.03    0.06
   3   0   1    0.01    0.04
   3   0   1   -0.05    0.08
   3   0  -1   -0.13    0.08
   3   0   1    0.02    0.05
   3   0  -1   -0.01    0.08
  -3   0  -1   -0.04    0.07
   4   0   1    1.85    0.29
  -4   0   1    1.68    0.24
   4   0   1    1.45    0.10
  -4   0  -1    1.52    0.25
  -4   0   1    1.31    0.20
   4   0  -1    1.34    0.11
   4   0   1    1.59    0.23
  -4   0  -1    1.42    0.09
   4   0   1    1.45    0.09
   4   0   1    1.48    0.17
  -4   0  -1    1.41    0.19
   4   0   1    1.57    0.20
   4   0  -1    1.74    0.11
   4   0   1    1.55    0.11
   4   0  -1    1.91    0.27
   4   0  -1    1.43    0.11
  -4   0   1    1.56    0.20
   4   0   1    1.42    0.18
  -4   0   1    1.62    0.24
   4   0  -1    1.70    0.19
   4   0   1    1.38    0.11
  -4   0  -1    1.64    0.22
   4   0  -1    1.51    0.10
   4   0   1    1.38    0.10
  -4   0  -1    1.24    0.23
   4   0   1    1.29    0.17
   4   0  -1    1.45    0.11
   4   0   1    1.69    0.17
   4   0   1    1.49    0.17
  -4   0  -1    1.93    0.30
  -4   0   1    1.87    0.28
   4   0  -1    1.48    0.11
   4   0  -1    1.90    0.24
   4   0   1    1.46    0.09
   4   0   1    1.53    0.12
   4   0   1    1.46    0.08
   5   0   1    0.02    0.03
   5   0  -1    0.03    0.04
   5   0  -1    0.04    0.04
   5   0   1    0.06    0.08
  -5   0  -1   -0.14    0.09
  -5   0   1   -0.04    0.10
   5   0  -1    0.01    0.03
   5   0   1    0.03    0.01
   5   0   1    0.13    0.09
   5   0   1   -0.12    0.05
   5   0  -1   -0.01    0.03
   5   0   1    0.02    0.02
   5   0  -1    0.00    0.04
   5   0   1    0.15    0.10
  -5   0   1   -0.20    0.12
  -5   0   1    0.22    0.14
   5   0  -1    0.12    0.09
  -5   0  -1    0.13    0.06
  -5   0  -1    0.01    0.06
   5   0   1   -0.14    0.12
   5   0  -1    0.13    0.15
  -5   0  -1    0.05    0.16
  -5   0  -1    0.04    0.04
   5   0   1    0.06    0.04
   5   0   1    0.01    0.04
   5   0  -1   -0.01    0.05
   5   0  -1    0.00    0.03
   5   0   1    0.01    0.05
   5   0   1   -0.01    0.03
   6   0   1   25.37    1.16
  -6   0  -1   27.65    1.53
   6   0   1   25.62    1.42
  -6   0   1   27.17    1.42
  -6   0   1   27.29    1.25
  -6   0   1   29.40    1.40
  -6   0  -1   27.30    1.47
   6   0  -1   25.22    1.15
   6   0   1   27.24    1.18
   6   0  -1   25.90    1.16
   6   0  -1   25.41    1.13
  -6   0   1   27.38    1.37
  -6   0  -1   27.08    1.33
   6   0   1   27.39    1.27
  -6   0   1   27.93    1.41
  -6   0  -1   27.10    1.15
   6   0   1   24.61    1.16
   6   0   1   26.16    1.28
   6   0   1   25.50    1.15
  -7   0   1    0.05    0.27
   7   0   1    0.02    0.04
   7   0  -1   -0.02    0.03
  -7   0  -1   -0.09    0.27
  -7   0   1    0.08    0.25
  -7   0   1   -0.38    0.21
  -7   0   1    0.17    0.22
   7   0  -1   -0.02    0.04
   7   0   1   -0.33    0.27
  -7   0  -1   -0.03    0.22
   7   0   1   -0.01    0.20
  -7   0  -1    0.29    0.22
   7   0   1    0.02    0.04
   7   0   1    0.02    0.05
   7   0   1   -0.01    0.04
   7   0   1   -0.15    0.15
   7   0  -1   -0.08    0.04
   7   0  -1   -0.03    0.04
   7   0  -1   -0.01    0.03
  -7   0   1   -0.25    0.14
   7   0   1    0.16    0.22
   8   0  -1    9.92    0.49
   8   0   1   10.35    0.89
   8   0   1   10.68    0.67
   8   0   1   10.25    0.50
  -8   0  -1   10.88    0.97
  -8   0   1   10.58    0.85
   8   0   1   11.02    0.54
   8   0  -1   10.18    0.50
  -8   0  -1   10.09    1.04
  -8   0   1   10.26    1.01
   8   0  -1   10.29    0.50
   9   0   1    0.03    0.04
  -9   0  -1    0.10    0.10
   9   0   1   -0.09    0.06
   9   0  -1    0.02    0.04
   9   0   1   -0.02    0.06
   9   0  -1    0.01    0.03
   9   0   1    0.01    0.03
 -10   0  -1    1.84    0.21
  10   0   1    1.51    0.10
  10   0   1    1.33    0.16
  10   0   1    1.61    0.09
  10   0   1    1.61    0.19
  11   0   1   -0.02    0.03
  11   0   1   -0.02    0.04
  12   0   1    0.45    0.05
  12   0   1    0.48    0.05
  13   0   1   -0.01    0.03
   0  -1   1   -0.04    0.08
   0  -1   1    0.07    0.08
   0   1   1   -0.02    0.06
   0  -1   1   -0.05    0.06
   0  -1  -1    0.00    0.06
   0  -1  -1    0.10    0.07
   0   1   1    0.00    0.06
   0  -1  -1    0.04    0.06
   0   1   1   -0.10    0.07
   0  -1  -1   -0.03    0.07
   0  -1  -1    0.02    0.06
   0   1  -1    0.03    0.05
   0   1   1    0.02    0.08
   0   1  -1   -0.05    0.05
   0   1  -1   -0.05    0.07
   0  -1  -1    0.09    0.06
   0  -1   1   -0.04    0.05
   0  -1  -1    0.04    0.08
   0   1   1   -0.07    0.07
   0   1  -1   -0.02    0.07
   0   1   1    0.00    0.05
   0   1  -1   -0.01    0.06
   0   1   1    0.03    0.06
   0  -1   1    0.04    0.07
   0   1  -1    0.03    0.06
   0   1  -1    0.07    0.07
   0   1   1    0.08    0.09
   0  -1  -1    0.00    0.07
   0   1  -1    0.02    0.09
   0   1  -1    0.00    0.05
   0   1   1   -0.05    0.06
   0  -1   1    0.01    0.06
   0   1  -1   -0.03    0.06
   0  -1  -1   -0.02    0.06
   0   1   1   -0.04    0.06
   0  -1  -1    0.00    0.05
   0   1   1   -0.02    0.05
   0   1   1    0.00    0.06
   0  -1   1    0.01    0.06
   0  -1   1   -0.05    0.09
   0  -1   1    0.01    0.06
   0  -1   1   -0.05    0.06
   0  -1  -1    0.05    0.05
   0   1   1   -0.01    0.07
   0   1  -1    0.12    0.09
   0  -1   1    0.03    0.05
   0  -1   1    0.08    0.06
   0  -1  -1   -0.01    0.09
   0  -1   1    0.01    0.07
  -1   1   1   14.27    0.74
   1  -1   1   15.02    0.74
  -1   1   1   15.33    0.75
   1  -1   1   15.53    0.74
   1   1  -1   16.53    0.66
  -1  -1  -1   15.32    0.75
  -1   1   1   15.01    0.71
  -1  -1  -1   15.22    0.78
   1  -1   1   14.50    0.77
   1  -1   1   14.97    0.73
   1  -1   1   14.87    0.72
   1  -1   1   15.19    0.77
  -1  -1  -1   15.20    0.73
  -1  -1  -1   15.31    0.80
   1  -1   1   15.56    0.77
  -1  -1  -1   14.70    0.75
  -1   1   1   16.06    0.74
  -1   1   1   16.11    0.74
   1  -1   1   15.12    0.76
   1  -1   1   14.83    0.77
   1   1  -1   15.51    0.75
   1   1  -1   15.14    0.77
  -1  -1  -1   15.65    0.76
   1  -1   1   15.22    0.72
  -1   1   1   15.77    0.77
   1   1  -1   15.85    0.77
  -1   1   1   15.26    0.78
   1   1  -1   15.09    0.77
  -1  -1  -1   15.59    0.70
   1   1  -1   15.55    0.71
  -1  -1  -1   15.51    0.76
   1   1  -1   15.05    0.74
  -1  -1  -1   14.74    0.72
   1  -1   1   15.91    0.67
  -1  -1  -1   15.13    0.80
  -1   1   1   15.92    0.69
  -1  -1  -1   15.05    0.73
   1   1  -1   14.95    0.66
  -1  -1  -1   14.82    0.79
   1  -1   1   15.06    0.67
  -1  -1  -1   15.27    0.76
  -1   1   1   14.95    0.73
  -1   1   1   14.57    0.76
  -1   1   1   15.46    0.74
   1   1   1   15.79    0.80
  -1   1  -1   14.61    0.68
  -1   1  -1   14.79    0.72
  -1   1  -1   15.12    0.72
   1  -1  -1   15.02    0.71
  -1   1  -1   15.66    0.71
  -1   1  -1   15.73    0.69
  -1   1  -1   15.28    0.79
   1   1   1   16.09    0.68
   1  -1  -1   14.72    0.73
   1   1   1   14.81    0.72
   1   1   1   16.02    0.73
  -1  -1   1   14.98    0.69
   1   1   1   15.36    0.77
   1   1   1   15.68    0.73
  -1  -1   1   15.46    0.72
  -1  -1   1   15.38    0.76
  -1  -1   1   15.49    0.70
  -1  -1   1   14.97    0.77
  -1  -1   1   14.61    0.74
   1   1   1   15.53    0.72
   1   1   1   15.96    0.75
  -1  -1   1   15.15    0.74
  -1   1  -1   15.22    0.78
  -1   1  -1   13.99    0.74
  -1  -1   1   15.93    0.73
   1   1   1   15.10    0.74
  -1  -1   1   15.16    0.74
  -1   1  -1   15.34    0.77
   1  -1  -1   14.72    0.73
  -1  -1   1   13.68    0.73
   1  -1  -1   16.83    0.65
  -1  -1   1   15.41    0.75
   1  -1  -1   16.00    0.74
   1  -1  -1   15.22    0.76
   1  -1  -1   16.01    0.74
   1   1   1   15.64    0.79
  -1   1  -1   15.01    0.74
   1   1   1   15.25    0.75
  -1   1  -1   14.89    0.76
   1  -1  -1   15.78    0.74
  -1   1  -1   14.46    0.76
  -1  -1   1   14.54    0.75
  -1   1  -1   15.15    0.76
  -2   1   1  174.49    7.41
   2  -1   1  179.49    7.48
  -2  -1  -1  183.26    7.54
   2  -1   1  175.46    7.38
  -2  -1  -1  174.38    7.42
   2  -1   1  174.38    7.36
   2  -1   1  183.07    7.37
   2   1  -1  177.95    7.36
  -2  -1  -1  171.39    7.49
  -2  -1  -1  188.28    7.36
  -2  -1  -1  178.89    7.49
   2   1  -1  171.41    7.41
  -2   1   1  173.09    7.30
   2  -1   1  171.21    7.35
  -2   1   1  169.72    7.39
  -2  -1  -1  172.73    7.52
  -2   1   1  168.44    7.40
   2   1  -1  160.67    7.40
   2   1  -1  178.97    7.39
   2  -1   1  174.11    7.38
  -2  -1  -1  169.36    7.34
  -2  -1  -1  171.12    7.43
   2  -1   1  179.51    7.46
  -2  -1  -1  177.95    7.37
  -2  -1  -1  191.11    7.58
   2  -1   1  178.15    7.43
   2   1  -1  175.85    7.41
  -2  -1  -1  164.53    7.45
  -2   1   1  165.79    7.45
  -2   1   1  179.11    7.30
   2   1  -1  168.96    7.42
  -2  -1  -1  172.04    7.50
   2   1  -1  170.43    7.48
   2   1  -1  176.37    7.37
   2  -1   1  176.80    7.42
   2  -1   1  170.59    7.46
   2   1  -1  170.71    7.38
  -2   1   1  165.50    7.41
  -2  -1  -1  165.42    7.42
  -2   1   1  172.35    7.38
  -2   1   1  176.78    7.38
   2   1  -1  171.24    7.43
  -2   1   1  170.53    7.42
   2  -1   1  182.51    7.46
  -2   1   1  175.55    7.36
  -2   1  -1  175.57    7.36
  -2  -1   1  170.81    7.41
  -2   1  -1  176.48    7.51
   2  -1  -1  180.58    7.38
  -2   1  -1  175.92    7.49
   2   1   1  180.04    7.44
  -2  -1   1  160.99    7.40
  -2   1  -1  173.08    7.51
   2  -1  -1  175.07    7.41
  -2  -1   1  167.98    7.38
   2  -1  -1  171.66    7.42
  -2  -1   1  164.77    7.35
  -2  -1   1  172.51    7.38
   2  -1  -1  176.55    7.42
  -2  -1   1  175.23    7.32
   2  -1  -1  173.35    7.41
  -2  -1   1  171.06    7.41
   2   1   1  181.01    7.44
   2  -1  -1  185.01    7.43
   2   1   1  173.06    7.45
   2   1   1  176.58    7.40
  -2   1  -1  172.95    7.45
  -2   1  -1  173.26    7.46
  -2   1  -1  177.78    7.50
  -2   1  -1  173.88    7.40
  -2  -1   1  167.78    7.38
   2  -1  -1  177.67    7.39
   2   1   1  173.82    7.36
  -2  -1   1  177.77    7.46
  -2   1  -1  180.63    7.38
  -2   1  -1  176.37    7.45
  -2   1  -1  182.05    7.34
   2   1   1  177.53    7.32
  -2   1  -1  170.02    7.45
  -2  -1   1  169.61    7.40
   2   1   1  183.71    7.38
   2  -1  -1  177.78    7.39
   2   1   1  179.19    7.41
   2   1   1  175.67    7.32
   2  -1  -1  175.54    7.45
   2   1   1  178.18    7.38
  -2   1  -1  170.46    7.35
  -3  -1  -1    0.13    0.17
   3  -1   1    0.15    0.08
   3  -1   1    0.02    0.05
   3  -1   1    0.00    0.04
  -3   1   1    0.00    0.09
  -3  -1  -1    0.14    0.14
   3   1  -1    0.02    0.05
   3   1  -1    0.03    0.06
   3   1  -1    0.06    0.09
  -3   1   1   -0.01    0.09
  -3   1   1    0.02    0.06
  -3   1   1    0.07    0.08
   3   1  -1   -0.04    0.04
   3   1  -1    0.14    0.13
   3  -1   1    0.01    0.04
  -3   1   1    0.05    0.11
   3   1  -1    0.12    0.07
  -3  -1  -1    0.13    0.11
  -3   1   1    0.09    0.10
  -3   1   1    0.02    0.08
   3   1  -1    0.00    0.08
   3   1  -1    0.05    0.09
   3  -1   1    0.08    0.14
   3  -1   1    0.03    0.03
   3   1  -1    0.05    0.03
  -3  -1  -1    0.01    0.03
   3   1  -1    0.06    0.07
   3  -1   1    0.12    0.08
   3   1  -1    0.03    0.04
  -3  -1  -1    0.05    0.11
   3  -1   1    0.17    0.09
   3  -1   1   -0.05    0.07
  -3  -1  -1    0.14    0.08
   3  -1   1   -0.13    0.12
   3  -1   1    0.01    0.12
   3  -1   1    0.15    0.11
   3  -1   1   -0.01    0.05
   3   1  -1    0.04    0.06
   3   1  -1    0.05    0.02
   3  -1   1   -0.03    0.07
   3  -1   1    0.01    0.04
  -3  -1  -1    0.08    0.06
   3   1   1    0.06    0.10
  -3  -1   1    0.08    0.10
  -3   1  -1   -0.10    0.11
   3  -1  -1    0.04    0.06
   3  -1  -1    0.06    0.07
   3  -1  -1   -0.04    0.09
   3   1   1    0.05    0.08
  -3   1  -1   -0.12    0.09
   3   1   1   -0.06    0.05
   3  -1  -1    0.06    0.04
   3   1   1   -0.01    0.11
   3   1   1    0.03    0.04
   3   1   1    0.06    0.07
   3   1   1    0.16    0.10
  -3  -1   1    0.07    0.06
  -3   1  -1    0.19    0.17
  -3  -1   1    0.19    0.10
  -3  -1   1   -0.02    0.10
   3  -1  -1    0.08    0.09
  -3  -1   1    0.08    0.11
   3  -1  -1    0.12    0.11
   3   1   1    0.10    0.13
  -3   1  -1    0.01    0.07
  -3  -1   1    0.17    0.15
   3  -1  -1    0.03    0.04
  -3   1  -1    0.07    0.09
   3   1   1    0.02    0.08
   3   1   1    0.06    0.04
   3   1   1   -0.03    0.06
  -3  -1   1   -0.04    0.12
  -3  -1   1    0.01    0.08
   3  -1  -1    0.00    0.03
   3  -1  -1    0.02    0.05
   3   1   1    0.00    0.05
   3  -1  -1   -0.01    0.03
   3   1   1    0.11    0.09
   3   1   1    0.06    0.05
   4  -1   1    5.57    0.29
   4   1  -1    6.48    0.31
  -4   1   1    5.94    0.41
  -4  -1  -1    5.74    0.29
   4  -1   1    5.88    0.38
  -4   1   1    5.83    0.41
   4  -1   1    5.31    0.28
   4  -1   1    6.10    0.33
   4  -1   1    5.65    0.27
  -4  -1  -1    5.62    0.41
   4   1  -1    6.30    0.36
  -4   1   1    6.63    0.41
   4  -1   1    5.36    0.28
   4   1  -1    5.85    0.28
  -4  -1  -1    5.91    0.40
   4   1  -1    5.84    0.30
  -4   1   1    6.24    0.38
  -4  -1  -1    5.65    0.40
   4  -1   1    5.41    0.36
   4   1  -1    6.34    0.28
  -4  -1  -1    5.84    0.49
   4  -1   1    6.29    0.36
   4   1  -1    6.34    0.30
   4  -1   1    6.20    0.55
   4  -1   1    5.55    0.26
  -4  -1  -1    5.24    0.42
  -4   1   1    6.43    0.45
   4   1  -1    6.20    0.30
   4  -1   1    5.57    0.29
   4  -1   1    5.78    0.44
  -4  -1  -1    5.54    0.35
   4  -1   1    5.50    0.45
   4  -1   1    6.39    0.39
   4   1  -1    6.93    0.50
  -4   1   1    5.89    0.42
   4   1   1    5.96    0.34
  -4  -1   1    6.06    0.43
  -4   1  -1    5.55    0.30
  -4   1  -1    5.08    0.35
   4  -1  -1    6.12    0.37
   4   1   1    5.56    0.40
   4   1   1    5.63    0.34
  -4  -1   1    6.16    0.40
   4   1   1    5.59    0.26
  -4   1  -1    5.87    0.37
   4   1   1    5.58    0.37
   4  -1  -1    6.25    0.35
  -4  -1   1    5.97    0.42
   4  -1  -1    6.36    0.29
  -4   1  -1    5.73    0.29
   4  -1  -1    6.34    0.29
  -4  -1   1    6.75    0.37
   4   1   1    5.50    0.26
   4  -1  -1    5.93    0.29
   4   1   1    6.40    0.37
  -4   1  -1    5.97    0.31
   4  -1  -1    6.30    0.45
   4   1   1    5.49    0.28
  -4  -1   1    5.96    0.45
   4   1   1    6.01    0.29
   4  -1  -1    5.87    0.28
   4  -1  -1    6.70    0.31
  -4   1  -1    5.91    0.50
   4   1   1    6.17    0.37
  -4   1  -1    5.38    0.53
   5  -1   1   28.99    1.29
  -5   1   1   31.71    1.51
  -5   1   1   32.38    1.44
   5  -1   1   29.99    1.27
   5  -1   1   29.93    1.25
   5   1  -1   28.56    1.31
   5  -1   1   29.06    1.30
   5  -1   1   30.67    1.33
   5  -1   1   29.75    1.36
   5   1  -1   30.21    1.29
   5  -1   1   28.25    1.26
   5  -1   1   29.45    1.40
  -5  -1  -1   31.10    1.62
   5   1  -1   30.84    1.56
   5   1  -1   30.08    1.30
   5  -1   1   30.30    1.34
   5   1  -1   29.80    1.31
   5   1  -1   30.43    1.38
  -5   1   1   30.07    1.47
   5   1  -1   30.00    1.30
  -5  -1  -1   30.76    1.31
   5  -1   1   26.98    1.25
   5   1  -1   28.58    1.30
   5  -1   1   28.95    1.39
   5   1  -1   31.41    1.32
  -5   1   1   31.72    1.47
   5  -1   1   30.87    1.30
  -5  -1  -1   31.45    1.46
   5   1   1   26.37    1.25
   5   1   1   27.81    1.32
  -5   1  -1   32.73    1.63
   5   1   1   28.71    1.25
   5  -1  -1   28.23    1.31
  -5  -1   1   31.82    1.42
   5   1   1   31.25    1.27
  -5   1  -1   31.92    1.33
  -5  -1   1   31.69    1.49
   5   1   1   29.47    1.29
  -5   1  -1   31.11    1.57
  -5   1  -1   30.16    1.41
  -5   1  -1   29.38    1.31
   5   1   1   30.30    1.37
   5  -1  -1   31.83    1.56
  -5  -1   1   31.44    1.48
   5  -1  -1   32.48    1.33
   5   1   1   26.43    1.28
  -5  -1   1   31.51    1.48
  -5   1  -1   30.18    1.31
  -5   1  -1   26.64    1.46
   5  -1  -1   28.50    1.30
   5  -1  -1   30.51    1.41
   5  -1  -1   32.12    1.31
   5  -1  -1   28.31    1.32
   5  -1  -1   29.46    1.30
   6  -1   1   41.58    1.82
   6  -1   1   37.14    1.70
  -6   1   1   40.72    1.99
  -6  -1  -1   40.50    1.89
   6  -1   1   40.11    1.98
   6   1  -1   38.48    1.69
   6  -1   1   39.95    1.82
  -6   1   1   39.98    1.94
  -6   1   1   39.96    1.93
  -6   1   1   40.07    1.77
   6  -1   1   37.64    1.72
  -6  -1  -1   39.97    2.08
   6   1  -1   37.88    1.68
   6  -1   1   39.49    1.72
   6   1  -1   38.72    1.72
   6  -1   1   39.00    1.81
  -6  -1  -1   39.24    1.69
  -6   1   1   39.33    1.88
  -6   1  -1   40.62    1.83
   6   1   1   35.62    1.71
  -6  -1   1   40.52    2.05
   6   1   1   41.47    1.81
  -6  -1   1   40.14    1.92
   6  -1  -1   37.56    1.70
   6  -1  -1   39.71    1.83
   6  -1  -1   42.18    1.73
   6  -1  -1   40.28    1.71
   6  -1  -1   40.39    1.70
  -6  -1   1   38.59    1.80
   6   1   1   38.21    1.69
  -6   1  -1   39.46    2.00
  -6   1  -1   42.04    2.08
   6  -1  -1   38.95    1.69
   6  -1  -1   35.39    1.75
  -6  -1   1   41.72    1.88
   6   1   1   40.19    1.72
  -6  -1   1   39.49    1.94
   6   1   1   38.80    1.81
   6   1   1   39.65    1.97
   7  -1   1    3.57    0.21
   7   1  -1    3.40    0.24
  -7   1   1    4.14    0.48
   7   1  -1    3.55    0.22
  -7   1   1    3.64    0.35
   7  -1   1    3.70    0.24
  -7  -1  -1    2.93    0.55
   7   1  -1    3.57    0.20
  -7  -1  -1    3.61    0.51
   7   1  -1    3.55    0.22
  -7   1   1    2.98    0.54
   7   1  -1    3.52    0.21
  -7  -1  -1    3.66    0.22
  -7   1   1    3.46    0.51
   7  -1   1    3.24    0.21
   7  -1   1    3.79    0.35
  -7  -1  -1    4.17    0.47
   7  -1   1    3.80    0.52
   7  -1   1    3.58    0.23
  -7  -1  -1    4.11    0.50
   7  -1  -1    3.50    0.21
  -7  -1   1    3.40    0.51
  -7  -1   1    3.41    0.52
   7  -1  -1    4.20    0.63
   7  -1  -1    3.99    0.22
   7   1   1    3.38    0.47
   7   1   1    3.33    0.20
  -7  -1   1    3.84    0.37
   7   1   1    3.64    0.21
   7  -1  -1    3.87    0.21
  -7   1  -1    3.92    0.58
   7   1   1    4.04    0.49
  -7  -1   1    3.53    0.44
   7  -1  -1    3.75    0.22
   7   1   1    3.84    0.24
  -7  -1   1    3.50    0.43
   7   1   1    3.70    0.34
  -7   1  -1    4.02    0.53
   7  -1  -1    4.34    0.28
   8   1  -1    1.07    0.13
  -8   1   1    1.19    0.52
  -8  -1  -1    0.51    0.45
  -8  -1  -1    1.37    0.40
   8  -1   1    1.67    0.31
   8  -1   1    1.49    0.16
   8  -1   1    1.09    0.42
   8   1  -1    0.93    0.11
  -8   1   1    0.97    0.42
   8  -1   1    1.29    0.13
  -8   1  -1    1.09    0.46
  -8   1  -1    1.52    0.18
   8  -1  -1    1.19    0.13
  -8   1  -1    1.20    0.46
   8   1   1    1.64    0.25
   8   1   1    1.36    0.15
   8  -1  -1    1.06    0.10
   8  -1  -1    1.15    0.11
   8   1   1    1.32    0.13
  -8  -1   1    0.64    0.41
   8  -1  -1    1.16    0.12
   9  -1   1    1.03    0.07
   9  -1   1    0.99    0.08
   9  -1   1    1.20    0.09
   9  -1   1    0.99    0.12
   9   1  -1    1.02    0.08
   9  -1   1    1.24    0.16
   9  -1  -1    0.98    0.14
   9   1   1    1.16    0.15
  -9   1  -1    1.16    0.17
   9  -1  -1    1.05    0.10
   9   1   1    1.11    0.07
   9  -1  -1    1.05    0.07
   9  -1  -1    1.08    0.07
   9   1   1    0.95    0.13
   9  -1  -1    1.10    0.08
   9  -1  -1    1.06    0.12
   9   1   1    1.09    0.09
  10  -1   1    0.80    0.13
 -10  -1  -1    0.76    0.14
  10  -1   1    0.66    0.08
  10  -1   1    0.67    0.07
  10  -1   1    0.75    0.06
  10  -1  -1    0.71    0.07
  10  -1  -1    0.83    0.08
  10   1   1    0.70    0.06
  10   1   1    0.72    0.11
  10   1   1    0.71    0.13
  10  -1  -1    0.54    0.06
  10   1   1    0.71    0.07
  11  -1   1   13.37    0.57
  11   1   1   12.33    0.56
  11   1   1   13.68    0.57
  11  -1  -1    9.66    0.43
  12  -1   1    4.98    0.22
  12  -1   1    4.68    0.22
  12   1   1    4.78    0.21
  12   1   1    4.91    0.22
  13  -1   1    1.30    0.09
   0  -2   1    0.07    0.10
   0   2   1    0.05    0.10
   0   2   1   -0.08    0.08
   0   2  -1   -0.02    0.08
   0  -2  -1    0.07    0.08
   0   2  -1    0.09    0.07
   0  -2  -1    0.09    0.07
   0  -2  -1    0.04    0.06
   0   2  -1   -0.01    0.08
   0   2   1    0.06    0.08
   0  -2  -1    0.00    0.09
   0   2  -1   -0.02    0.08
   0  -2   1    0.02    0.08
   0   2   1   -0.03    0.06
   0   2   1   -0.07    0.06
   0  -2  -1   -0.03    0.09
   0   2   1   -0.02    0.06
   0   2   1   -0.07    0.06
   0   2   1    0.11    0.09
   0  -2  -1   -0.01    0.08
   0  -2   1   -0.07    0.06
   0  -2  -1   -0.08    0.06
   0  -2  -1    0.01    0.07
   0  -2   1   -0.09    0.10
   0  -2   1   -0.01    0.07
   0   2  -1    0.05    0.06
   0  -2  -1    0.06    0.10
   0  -2   1    0.01    0.06
   0   2  -1    0.02    0.09
   0  -2   1   -0.02    0.09
   0   2   1    0.09    0.08
   0  -2   1   -0.05    0.07
   0   2  -1   -0.06    0.07
   0   2   1    0.03    0.10
   0   2  -1   -0.03    0.11
   0  -2   1    0.07    0.09
   0   2  -1    0.00    0.06
   0   2   1   -0.06    0.10
   0  -2   1    0.01    0.07
   0   2   1    0.00    0.07
   0   2   1   -0.06    0.07
   0  -2  -1    0.10    0.07
   0  -2  -1   -0.09    0.10
   0   2  -1   -0.02    0.07
   0   2  -1   -0.06    0.09
   0  -2   1    0.00    0.08
   1   2  -1  103.37    4.49
  -1  -2  -1  103.82    4.59
  -1  -2  -1  106.18    4.55
   1  -2   1  104.55    4.54
  -1   2   1  100.88    4.51
   1  -2   1  102.73    4.59
   1   2  -1  103.60    4.50
  -1   2   1  106.46    4.51
  -1  -2  -1  104.97    4.52
   1   2  -1  106.93    4.55
   1  -2   1  100.58    4.49
  -1   2   1  106.26    4.52
  -1  -2  -1  107.10    4.47
   1   2  -1  115.62    4.44
   1   2  -1  101.32    4.55
  -1  -2  -1   98.51    4.54
  -1  -2  -1  103.57    4.54
  -1  -2  -1  104.51    4.51
   1   2  -1  115.40    4.53
  -1   2   1  102.77    4.55
   1  -2   1  101.03    4.51
   1   2  -1  104.62    4.49
   1  -2   1  102.54    4.53
  -1   2   1  106.48    4.51
  -1  -2  -1  106.72    4.49
   1  -2   1  105.44    4.49
   1   2  -1  103.61    4.53
   1  -2   1  105.40    4.48
  -1   2   1  110.61    4.50
  -1   2   1  107.38    4.46
  -1  -2  -1  104.20    4.52
   1  -2   1  102.79    4.56
  -1   2   1  104.02    4.48
   1  -2   1  111.96    4.59
  -1   2   1  106.21    4.53
  -1   2   1  100.85    4.49
  -1   2   1  102.78    4.54
   1  -2   1  106.62    4.45
  -1  -2  -1  104.98    4.55
  -1  -2  -1  102.57    4.47
   1  -2   1  110.44    4.45
   1   2  -1  108.82    4.61
  -1  -2  -1  101.51    4.49
   1  -2   1  105.11    4.56
  -1  -2   1  103.34    4.49
   1   2   1  105.53    4.45
   1   2   1  106.40    4.54
   1   2   1  108.04    4.50
  -1  -2   1  101.57    4.51
   1   2   1  113.67    4.56
   1   2   1  104.53    4.52
  -1   2  -1  106.19    4.56
  -1  -2   1  103.96    4.42
  -1  -2   1  103.79    4.53
  -1  -2   1  104.49    4.50
  -1  -2   1  102.52    4.50
   1  -2  -1  102.68    4.49
  -1   2  -1   97.29    4.47
   1   2   1  109.39    4.58
  -1   2  -1  108.77    4.49
   1  -2  -1  110.32    4.52
   1   2   1  103.53    4.57
   1  -2  -1  107.27    4.55
   1  -2  -1  106.81    4.51
  -1   2  -1  102.86    4.53
   1   2   1  108.83    4.48
  -1   2  -1  118.10    4.69
   1   2   1  107.70    4.49
  -1   2  -1  104.67    4.54
  -1  -2   1  104.70    4.54
  -1  -2   1  103.64    4.48
   1  -2  -1  111.91    4.55
  -1  -2   1  102.92    4.52
   1  -2  -1  104.54    4.53
  -1   2  -1  106.18    4.49
   1   2   1  104.39    4.49
  -1   2  -1  103.23    4.55
  -1  -2   1  104.96    4.48
   1  -2  -1  104.43    4.50
  -1  -2   1  102.55    4.46
   1   2   1  104.47    4.50
   1  -2  -1  105.41    4.50
   1  -2  -1  105.55    4.53
  -1   2  -1  102.50    4.51
  -1   2  -1  103.37    4.54
   1   2   1  106.86    4.52
  -1   2  -1  101.58    4.58
  -1   2  -1  103.70    4.51
   1  -2  -1  104.39    4.57
  -1  -2   1  103.73    4.52
   1  -2  -1  110.76    4.45
   2   2  -1   12.19    0.66
   2   2  -1   12.95    0.60
  -2  -2  -1   12.37    0.75
   2  -2   1   12.28    0.63
  -2   2   1   12.66    0.69
   2  -2   1   12.30    0.60
   2  -2   1   12.73    0.62
   2   2  -1   12.46    0.70
   2  -2   1   12.72    0.67
  -2   2   1   12.06    0.70
  -2  -2  -1   13.01    0.70
  -2   2   1   12.49    0.64
  -2  -2  -1   12.30    0.57
  -2   2   1   13.07    0.64
   2   2  -1   12.93    0.62
  -2   2   1   13.43    0.63
  -2  -2  -1   12.44    0.72
  -2   2   1   13.21    0.69
  -2  -2  -1   12.35    0.64
  -2   2   1   11.97    0.58
  -2  -2  -1   12.58    0.64
   2   2  -1   12.43    0.63
  -2  -2  -1   12.26    0.70
  -2  -2  -1   11.39    0.67
   2  -2   1   12.60    0.71
  -2  -2  -1   11.51    0.61
  -2  -2  -1   12.79    0.62
  -2  -2  -1   11.80    0.60
   2   2  -1   12.23    0.63
   2   2  -1   13.10    0.60
   2  -2   1   11.86    0.71
   2   2  -1   12.71    0.63
  -2   2   1   12.38    0.67
   2  -2   1   12.60    0.59
   2   2  -1   12.70    0.61
  -2   2   1   12.79    0.68
   2  -2   1   12.99    0.68
  -2   2   1   12.51    0.57
   2  -2   1   12.72    0.72
  -2   2   1   12.09    0.63
   2  -2   1   12.51    0.72
   2  -2   1   12.54    0.58
  -2  -2  -1   12.52    0.67
   2   2  -1   11.48    0.67
  -2  -2   1   11.88    0.65
  -2  -2   1   12.60    0.69
   2   2   1   13.08    0.59
  -2   2  -1   13.05    0.58
   2   2   1   12.23    0.63
  -2  -2   1   12.15    0.65
   2  -2  -1   12.95    0.60
  -2  -2   1   12.73    0.68
   2  -2  -1   12.79    0.67
   2  -2  -1   12.84    0.63
   2   2   1   12.63    0.68
  -2   2  -1   12.86    0.71
   2  -2  -1   13.32    0.67
   2   2   1   12.43    0.59
  -2   2  -1   11.66    0.71
   2  -2  -1   12.46    0.64
   2   2   1   12.42    0.64
  -2   2  -1   11.89    0.68
  -2   2  -1   12.83    0.60
  -2  -2   1   12.67    0.66
  -2   2  -1   12.61    0.70
   2  -2  -1   12.18    0.69
   2   2   1   12.78    0.64
  -2   2  -1   12.15    0.57
   2  -2  -1   13.02    0.61
  -2   2  -1   12.36    0.58
  -2   2  -1   11.87    0.63
  -2   2  -1   11.55    0.66
  -2   2  -1   12.29    0.72
  -2  -2   1   12.09    0.68
  -2  -2   1   12.51    0.60
  -2  -2   1   11.32    0.62
   2   2   1   11.80    0.70
   2   2   1   12.01    0.65
   2   2   1   12.24    0.61
  -2   2  -1   11.59    0.67
   2   2   1   11.89    0.58
   2   2   1   12.88    0.68
   3  -2   1    2.26    0.30
  -3  -2  -1    2.45    0.30
  -3   2   1    1.92    0.22
   3   2  -1    2.07    0.20
   3  -2   1    2.17    0.14
   3  -2   1    2.18    0.29
   3   2  -1    2.09    0.28
   3   2  -1    2.15    0.17
   3   2  -1    2.25    0.16
  -3  -2  -1    2.60    0.26
  -3  -2  -1    2.27    0.24
   3  -2   1    2.16    0.12
   3   2  -1    2.27    0.13
  -3   2   1    2.52    0.34
  -3  -2  -1    2.45    0.27
   3  -2   1    2.37    0.20
   3   2  -1    2.36    0.18
   3   2  -1    2.37    0.19
  -3  -2  -1    2.34    0.16
   3  -2   1    2.06    0.19
   3  -2   1    2.06    0.22
   3  -2   1    2.29    0.24
   3  -2   1    1.99    0.24
   3   2  -1    2.03    0.24
  -3   2   1    2.33    0.27
   3  -2   1    2.16    0.14
   3  -2   1    2.22    0.14
  -3   2   1    2.04    0.15
   3  -2   1    1.84    0.24
   3  -2   1    2.29    0.31
  -3  -2  -1    1.95    0.21
   3  -2   1    2.04    0.13
   3  -2   1    2.13    0.15
  -3   2   1    1.97    0.26
  -3   2   1    2.17    0.22
   3   2  -1    2.15    0.19
  -3   2   1    2.14    0.23
  -3  -2  -1    2.09    0.15
   3  -2   1    2.00    0.13
  -3   2   1    2.38    0.22
   3   2  -1    2.13    0.14
   3   2  -1    2.38    0.30
   3   2  -1    1.75    0.19
  -3  -2   1    2.27    0.21
  -3   2  -1    2.32    0.30
  -3   2  -1    2.24    0.15
  -3  -2   1    2.17    0.26
   3  -2  -1    2.41    0.25
   3  -2  -1    1.92    0.13
   3  -2  -1    1.86    0.25
  -3   2  -1    2.11    0.15
  -3  -2   1    2.62    0.20
   3  -2  -1    2.02    0.15
   3   2   1    2.35    0.14
   3   2   1    2.29    0.20
   3   2   1    1.99    0.26
   3   2   1    2.18    0.22
  -3  -2   1    2.06    0.15
   3  -2  -1    2.30    0.22
   3  -2  -1    2.36    0.27
  -3   2  -1    2.27    0.28
  -3   2  -1    2.94    0.36
  -3  -2   1    1.57    0.25
  -3  -2   1    2.17    0.25
   3  -2  -1    2.12    0.18
   3  -2  -1    2.27    0.20
   3  -2  -1    2.22    0.13
   3   2   1    2.05    0.19
   3   2   1    1.96    0.14
   3  -2  -1    2.34    0.18
   3  -2  -1    2.17    0.13
   3  -2  -1    2.06    0.14
   3   2   1    2.33    0.30
  -3  -2   1    2.27    0.25
   3   2   1    1.99    0.23
   3   2   1    1.98    0.12
   3   2   1    2.18    0.19
   3  -2  -1    2.27    0.21
  -3   2  -1    2.18    0.18
   3   2   1    2.32    0.24
   3   2   1    1.99    0.14
  -3  -2   1    2.22    0.24
  -3   2  -1    1.95    0.21
   3  -2  -1    2.48    0.15
  -3  -2   1    2.40    0.29
   3  -2  -1    2.08    0.11
   3   2   1    2.21    0.21
   3   2   1    2.27    0.12
   3   2   1    2.29    0.18
   4   2  -1    1.43    0.14
   4   2  -1    1.43    0.17
   4   2  -1    1.44    0.26
  -4  -2  -1    1.36    0.16
  -4   2   1    1.32    0.20
   4  -2   1    1.53    0.10
   4  -2   1    2.04    0.31
   4   2  -1    1.46    0.11
   4   2  -1    1.36    0.09
  -4  -2  -1    1.23    0.22
   4  -2   1    1.38    0.10
   4  -2   1    1.60    0.32
  -4  -2  -1    1.33    0.15
  -4  -2  -1    1.61    0.23
   4  -2   1    1.44    0.21
   4   2  -1    1.41    0.15
   4  -2   1    1.34    0.11
   4  -2   1    1.28    0.21
   4  -2   1    1.32    0.11
  -4   2   1    1.66    0.25
   4  -2   1    1.58    0.27
  -4  -2  -1    1.39    0.26
   4  -2   1    1.38    0.12
   4  -2   1    1.21    0.11
   4  -2   1    1.43    0.19
   4  -2   1    1.45    0.16
   4   2  -1    1.37    0.09
  -4   2   1    1.21    0.16
   4   2  -1    1.44    0.11
   4  -2   1    1.30    0.08
   4   2  -1    1.48    0.07
   4  -2   1    1.78    0.23
  -4  -2   1    1.48    0.22
   4  -2  -1    1.46    0.09
   4   2   1    1.66    0.26
   4   2   1    1.34    0.09
   4   2   1    1.44    0.15
   4  -2  -1    1.34    0.08
  -4   2  -1    1.65    0.27
  -4   2  -1    1.26    0.16
   4   2   1    1.30    0.18
   4  -2  -1    1.39    0.11
   4  -2  -1    1.35    0.09
   4   2   1    1.31    0.20
   4   2   1    1.15    0.12
   4  -2  -1    1.68    0.24
   4  -2  -1    1.72    0.21
  -4   2  -1    1.39    0.19
   4  -2  -1    1.46    0.10
  -4   2  -1    1.98    0.37
   4  -2  -1    1.48    0.11
   4   2   1    1.40    0.11
   4  -2  -1    1.44    0.16
  -4   2  -1    1.61    0.29
  -4  -2   1    1.24    0.22
   4  -2  -1    1.49    0.22
  -4  -2   1    1.50    0.19
   4   2   1    1.39    0.20
  -4  -2   1    1.62    0.19
   4  -2  -1    1.53    0.25
   4   2   1    1.29    0.08
   4  -2  -1    1.41    0.10
   4   2   1    1.41    0.09
   4   2   1    1.52    0.19
   4  -2  -1    1.10    0.14
   4   2   1    1.54    0.17
   4   2   1    1.57    0.27
   4  -2  -1    1.51    0.15
   4  -2  -1    1.35    0.15
  -4   2  -1    1.45    0.14
  -4  -2   1    1.65    0.23
   4   2   1    1.35    0.11
   5   2  -1    5.51    0.26
   5  -2   1    5.47    0.27
  -5  -2  -1    4.93    0.33
   5  -2   1    5.50    0.40
  -5   2   1    5.69    0.38
   5  -2   1    5.85    0.25
   5  -2   1    5.68    0.37
  -5  -2  -1    4.90    0.39
   5   2  -1    5.84    0.35
   5  -2   1    5.26    0.59
   5   2  -1    5.29    0.26
   5  -2   1    5.16    0.35
   5   2  -1    6.46    0.51
  -5   2   1    4.68    0.46
   5  -2   1    5.60    0.31
  -5   2   1    6.39    0.51
   5  -2   1    5.26    0.40
  -5   2   1    6.51    0.57
  -5  -2  -1    6.03    0.44
  -5   2   1    5.97    0.48
   5  -2   1    5.39    0.33
   5  -2   1    4.88    0.41
   5  -2   1    5.13    0.29
   5  -2   1    5.40    0.26
   5   2  -1    5.37    0.28
   5  -2   1    4.77    0.24
  -5  -2  -1    4.47    0.62
   5  -2   1    5.40    0.46
  -5  -2  -1    5.85    0.54
  -5   2   1    5.26    0.38
   5   2  -1    5.28    0.31
   5   2   1    5.64    0.38
   5   2   1    4.81    0.24
   5   2   1    5.58    0.25
  -5   2  -1    5.12    0.31
   5  -2  -1    5.37    0.27
  -5  -2   1    5.77    0.44
  -5   2  -1    5.63    0.52
  -5  -2   1    5.50    0.37
   5   2   1    5.42    0.32
   5   2   1    5.16    0.35
  -5  -2   1    6.13    0.38
   5  -2  -1    5.36    0.49
   5   2   1    5.30    0.24
   5  -2  -1    5.36    0.33
  -5   2  -1    5.31    0.37
   5   2   1    5.48    0.26
  -5  -2   1    5.35    0.43
   5   2   1    5.69    0.29
  -5   2  -1    5.56    0.50
   5  -2  -1    5.82    0.28
   5   2   1    5.44    0.40
   6   2  -1   13.66    0.67
   6  -2   1   14.65    0.68
  -6  -2  -1   14.05    0.86
  -6   2   1   14.24    0.70
   6   2  -1   14.26    0.67
   6   2  -1   13.55    0.64
   6  -2   1   13.77    0.67
   6  -2   1   14.00    0.66
  -6   2   1   14.93    0.93
   6   2  -1   14.89    0.69
   6  -2   1   13.96    0.68
   6   2  -1   14.56    0.96
   6  -2   1   13.85    0.80
   6  -2   1   14.69    1.09
  -6  -2  -1   14.79    1.02
  -6  -2  -1   14.88    0.78
   6  -2   1   15.39    0.94
   6   2  -1   14.02    0.64
  -6   2   1   14.91    0.82
  -6   2   1   15.48    0.93
  -6  -2   1   14.99    0.86
   6   2   1   14.44    0.77
  -6  -2   1   15.31    0.93
  -6   2  -1   15.02    0.72
  -6  -2   1   14.68    0.81
   6  -2  -1   15.22    0.66
   6   2   1   14.32    0.66
  -6   2  -1   15.50    1.02
   6   2   1   14.31    0.65
  -6  -2   1   14.44    0.91
   6  -2  -1   15.43    0.79
   6   2   1   14.06    0.67
   6  -2  -1   14.78    0.68
   6  -2  -1   13.53    0.65
   6   2   1   14.48    0.84
   6  -2  -1   14.96    0.81
  -6   2  -1   14.35    0.94
   6   2   1   14.86    0.91
   6  -2  -1   14.78    0.66
   6  -2  -1   14.27    0.68
  -6  -2   1   15.05    0.78
   6  -2  -1   14.51    1.16
  -7   2   1   11.76    0.85
  -7  -2  -1   11.86    0.57
   7   2  -1   11.68    0.59
   7  -2   1   12.47    0.72
   7  -2   1   10.99    0.87
   7  -2   1   11.39    0.57
  -7  -2  -1   11.96    0.84
   7   2  -1   12.02    0.58
   7  -2   1   12.15    0.60
   7   2  -1   12.28    0.55
  -7  -2  -1   12.05    1.01
   7  -2   1   11.66    0.55
   7  -2   1   11.80    0.59
   7   2  -1   12.34    0.59
  -7   2   1   12.24    0.94
  -7   2   1   11.79    0.90
  -7  -2  -1   12.68    0.93
   7   2   1   11.47    0.55
  -7  -2   1   12.41    0.89
  -7  -2   1   12.96    0.87
   7   2   1   12.13    0.58
   7   2   1   12.11    0.55
  -7  -2   1   11.96    0.78
   7   2   1   11.12    0.85
   7  -2  -1   12.78    0.58
  -7   2  -1   12.32    0.93
  -7   2  -1   11.91    0.60
   7  -2  -1   12.56    0.58
   7   2   1   11.81    0.68
   7  -2  -1   12.54    0.57
   7  -2  -1   11.93    0.66
  -7   2  -1   13.09    0.99
   7  -2  -1   11.57    0.56
   7  -2  -1   11.78    1.07
   7   2   1   12.22    0.84
   8   2  -1    0.02    0.05
   8  -2   1   -0.16    0.39
   8  -2   1    0.11    0.06
  -8   2   1    0.29    0.51
   8   2  -1   -0.05    0.05
  -8   2   1    0.07    0.42
   8  -2   1    0.04    0.05
   8  -2   1    0.02    0.05
   8  -2   1    0.18    0.23
  -8  -2  -1    0.50    0.37
  -8  -2  -1   -0.06    0.50
  -8  -2  -1    0.07    0.06
   8  -2   1    0.08    0.07
  -8   2  -1    0.00    0.42
  -8   2  -1   -0.18    0.31
   8   2   1    0.00    0.06
   8   2   1    0.17    0.58
  -8   2  -1    0.04    0.07
  -8   2  -1    0.78    0.44
   8  -2  -1    0.05    0.05
   8  -2  -1    0.04    0.05
   8  -2  -1    0.02    0.06
  -8  -2   1    0.00    0.30
   8  -2  -1   -0.24    0.24
   8  -2  -1    0.04    0.05
   8   2   1    0.09    0.07
   8  -2  -1   -0.03    0.13
   8   2   1    0.21    0.21
   8   2   1    0.07    0.06
   9  -2   1    1.38    0.17
   9  -2   1    1.12    0.08
   9  -2   1    1.19    0.09
   9  -2   1    0.82    0.14
   9  -2   1    1.08    0.07
   9  -2   1    1.15    0.13
   9   2  -1    0.99    0.07
   9   2  -1    1.06    0.07
   9  -2   1    1.00    0.08
   9   2   1    0.99    0.13
  -9   2  -1    1.21    0.17
   9  -2  -1    0.96    0.14
   9   2   1    1.04    0.08
   9   2   1    1.16    0.07
   9  -2  -1    1.04    0.07
   9  -2  -1    1.14    0.07
   9  -2  -1    1.07    0.13
   9  -2  -1    1.08    0.08
   9  -2  -1    1.03    0.06
   9   2   1    0.95    0.13
   9   2   1    1.20    0.09
  10  -2   1    0.42    0.05
  10  -2   1    0.57    0.12
  10  -2   1    0.46    0.04
  10   2  -1    0.39    0.04
  10  -2   1    0.47    0.05
  10   2  -1    0.45    0.05
  10  -2   1    0.39    0.05
  10   2   1    0.49    0.04
  10   2   1    0.45    0.05
  10  -2  -1    0.43    0.05
  10  -2  -1    0.48    0.04
  10   2   1    0.45    0.10
  10  -2  -1    0.49    0.05
  11  -2   1    4.35    0.32
  11  -2   1    4.08    0.21
  11  -2   1    4.77    0.23
  11  -2   1    4.85    0.21
  11   2   1    4.48    0.21
  11  -2  -1    3.59    0.19
  12  -2   1    0.26    0.04
  12  -2   1    0.24    0.04
  12  -2   1    0.19    0.04
  12  -2  -1    0.17    0.04
  12   2   1    0.22    0.03
  12  -2  -1    0.22    0.05
  13  -2   1    0.74    0.08
  13   2   1    0.56    0.04
   0  -3  -1   -0.01    0.10
   0   3   1    0.07    0.11
   0  -3  -1    0.15    0.13
   0   3   1    0.05    0.09
   0   3  -1    0.04    0.13
   0   3   1    0.09    0.08
   0  -3  -1   -0.02    0.09
   0  -3   1    0.10    0.10
   0   3   1    0.08    0.12
   0  -3  -1   -0.26    0.13
   0  -3  -1    0.12    0.12
   0  -3   1    0.08    0.09
   0   3   1    0.03    0.09
   0   3   1    0.00    0.10
   0   3   1    0.09    0.10
   0  -3   1    0.14    0.12
   0   3   1    0.09    0.11
   0   3  -1    0.04    0.09
   0   3  -1    0.10    0.09
   0  -3   1    0.09    0.09
   0  -3   1   -0.03    0.09
   0  -3  -1    0.06    0.09
   0   3   1   -0.01    0.14
   0  -3   1    0.03    0.09
   0  -3   1    0.16    0.11
   0   3   1    0.06    0.14
   0  -3  -1   -0.09    0.09
   0   3  -1    0.05    0.12
   0  -3  -1    0.16    0.10
   0   3  -1    0.14    0.11
   0  -3   1    0.06    0.10
   0   3   1   -0.04    0.10
   0   3  -1    0.16    0.10
   0   3  -1   -0.02    0.11
   0  -3   1    0.14    0.10
   0  -3  -1   -0.03    0.08
   0  -3  -1   -0.10    0.11
   0   3  -1   -0.11    0.09
   0  -3  -1    0.05    0.15
   0   3  -1    0.13    0.15
   0   3  -1    0.07    0.09
   0  -3   1    0.08    0.13
   0  -3   1    0.15    0.11
   0   3   1    0.11    0.10
   0   3  -1    0.02    0.10
   1   3  -1    5.02    0.39
   1   3  -1    5.36    0.37
  -1   3   1    4.77    0.32
   1   3  -1    4.65    0.36
  -1  -3  -1    4.71    0.28
  -1   3   1    5.06    0.31
  -1   3   1    4.64    0.32
   1  -3   1    4.11    0.37
   1  -3   1    4.53    0.36
  -1  -3  -1    3.81    0.35
  -1   3   1    5.30    0.43
   1   3  -1    4.57    0.35
   1   3  -1    4.94    0.35
   1  -3   1    4.73    0.32
  -1   3   1    4.38    0.33
   1  -3   1    4.44    0.29
   1  -3   1    4.40    0.32
   1  -3   1    4.60    0.29
   1   3  -1    4.81    0.29
   1   3  -1    4.36    0.34
  -1  -3  -1    4.84    0.28
  -1   3   1    5.24    0.40
   1   3  -1    4.52    0.31
  -1   3   1    5.22    0.35
  -1   3   1    5.11    0.36
  -1   3   1    4.26    0.38
   1  -3   1    4.26    0.36
   1   3  -1    4.80    0.35
  -1  -3  -1    4.86    0.41
  -1   3   1    4.73    0.30
   1   3  -1    4.77    0.36
   1  -3   1    4.46    0.36
   1   3  -1    4.89    0.31
  -1   3   1    5.01    0.36
   1  -3   1    4.66    0.29
   1  -3   1    4.48    0.32
  -1   3   1    4.51    0.36
   1  -3   1    4.63    0.38
   1   3  -1    4.47    0.33
  -1   3   1    4.91    0.35
   1   3  -1    4.79    0.29
   1  -3   1    4.56    0.39
  -1  -3  -1    4.74    0.35
  -1  -3  -1    4.50    0.33
  -1  -3  -1    4.37    0.29
  -1  -3  -1    4.74    0.36
   1  -3   1    4.48    0.29
  -1  -3  -1    4.31    0.33
  -1  -3  -1    4.62    0.42
  -1  -3  -1    4.09    0.27
  -1  -3   1    4.98    0.33
   1  -3  -1    4.83    0.35
   1   3   1    4.36    0.30
   1   3   1    4.67    0.35
   1   3   1    4.22    0.31
   1   3   1    4.84    0.41
  -1  -3   1    4.37    0.34
   1  -3  -1    4.84    0.38
   1  -3  -1    4.80    0.29
   1   3   1    4.49    0.33
  -1  -3   1    4.62    0.31
  -1   3  -1    4.75    0.34
  -1   3  -1    4.07    0.33
   1   3   1    4.48    0.32
  -1  -3   1    4.74    0.32
   1  -3  -1    4.76    0.27
   1  -3  -1    5.01    0.30
   1   3   1    4.68    0.33
  -1   3  -1    4.53    0.30
   1  -3  -1    4.89    0.40
   1   3   1    5.02    0.32
  -1  -3   1    4.78    0.32
  -1  -3   1    4.94    0.26
   1  -3  -1    4.90    0.33
   1  -3  -1    4.41    0.31
  -1   3  -1    4.62    0.33
   1   3   1    4.17    0.32
  -1  -3   1    4.42    0.26
  -1  -3   1    4.91    0.30
   1   3   1    4.83    0.31
  -1   3  -1    4.18    0.28
  -1  -3   1    4.43    0.35
   1  -3  -1    4.97    0.31
  -1   3  -1    4.64    0.33
  -1  -3   1    4.87    0.34
   1  -3  -1    4.51    0.39
  -1   3  -1    4.63    0.37
   1   3   1    4.93    0.36
  -1  -3   1    4.67    0.39
  -1   3  -1    4.33    0.40
  -1   3  -1    4.71    0.37
  -1  -3   1    4.87    0.36
   1   3   1    4.39    0.30
  -2  -3  -1    2.48    0.19
   2  -3   1    2.97    0.25
   2  -3   1    2.91    0.32
  -2   3   1    2.97    0.27
   2  -3   1    2.91    0.31
   2   3  -1    2.48    0.15
   2   3  -1    3.07    0.30
  -2   3   1    2.96    0.27
   2  -3   1    2.79    0.24
   2   3  -1    2.67    0.25
   2   3  -1    2.84    0.23
   2  -3   1    2.70    0.15
  -2   3   1    2.31    0.21
   2  -3   1    2.63    0.16
  -2  -3  -1    2.78    0.26
   2   3  -1    2.74    0.25
   2  -3   1    2.87    0.20
   2  -3   1    2.76    0.15
  -2  -3  -1    2.65    0.19
  -2   3   1    2.22    0.24
   2  -3   1    2.80    0.13
  -2   3   1    2.58    0.21
   2   3  -1    2.75    0.22
   2   3  -1    2.44    0.14
  -2  -3  -1    2.92    0.29
   2  -3   1    2.88    0.25
  -2  -3  -1    2.84    0.19
   2   3  -1    2.74    0.30
   2   3  -1    2.76    0.25
  -2  -3  -1    2.89    0.20
   2  -3   1    2.85    0.34
   2  -3   1    2.93    0.22
   2  -3   1    2.64    0.17
   2  -3   1    2.77    0.16
   2  -3   1    2.60    0.16
   2   3  -1    2.75    0.26
   2   3  -1    2.78    0.29
  -2   3   1    2.82    0.28
   2   3  -1    2.50    0.16
   2   3  -1    2.50    0.15
  -2   3   1    2.93    0.33
   2   3  -1    2.59    0.22
   2  -3   1    3.02    0.27
   2   3   1    3.02    0.22
  -2   3  -1    2.47    0.20
   2   3   1    3.05    0.28
  -2   3  -1    3.21    0.36
  -2   3  -1    3.15    0.21
  -2  -3   1    2.64    0.20
  -2   3  -1    2.75    0.25
  -2   3  -1    2.84    0.31
   2   3   1    3.03    0.27
   2  -3  -1    2.63    0.14
   2   3   1    2.81    0.16
  -2  -3   1    2.87    0.29
  -2  -3   1    2.77    0.22
   2   3   1    2.87    0.15
  -2  -3   1    2.94    0.32
   2  -3  -1    2.55    0.25
  -2   3  -1    2.64    0.28
  -2  -3   1    2.43    0.25
   2  -3  -1    2.81    0.15
   2  -3  -1    2.96    0.21
   2   3   1    2.60    0.15
   2  -3  -1    2.57    0.32
   2   3   1    2.79    0.23
  -2   3  -1    2.47    0.17
   2  -3  -1    2.80    0.19
   2   3   1    3.15    0.19
   2  -3  -1    2.49    0.14
  -2   3  -1    2.88    0.25
   2  -3  -1    2.79    0.19
   2  -3  -1    2.71    0.15
   2   3   1    2.70    0.15
   2   3   1    2.92    0.21
   2   3   1    2.79    0.24
   2  -3  -1    2.40    0.15
   2  -3  -1    2.77    0.24
   2  -3  -1    2.71    0.26
   2   3   1    2.69    0.22
  -2  -3   1    2.65    0.16
   2   3   1    2.50    0.32
   2   3   1    2.74    0.21
   2  -3  -1    2.90    0.22
   2   3   1    2.95    0.26
   2  -3  -1    2.37    0.16
   2   3   1    2.88    0.27
   2  -3  -1    2.78    0.24
   2   3   1    2.75    0.16
   3  -3   1    4.15    0.19
   3  -3   1    4.45    0.21
   3  -3   1    4.75    0.41
   3  -3   1    4.77    0.42
  -3   3   1    4.07    0.24
  -3   3   1    3.63    0.33
   3   3  -1    3.68    0.28
   3  -3   1    3.97    0.34
  -3   3   1    4.46    0.23
  -3   3   1    4.00    0.34
   3  -3   1    4.31    0.32
  -3  -3  -1    4.60    0.37
   3   3  -1    4.54    0.28
   3   3  -1    4.12    0.21
   3  -3   1    4.17    0.20
  -3   3   1    3.81    0.28
   3   3  -1    4.33    0.38
   3  -3   1    4.03    0.37
   3  -3   1    4.70    0.43
   3   3  -1    4.25    0.39
   3  -3   1    4.32    0.22
   3  -3   1    4.79    0.31
  -3   3   1    4.25    0.38
   3  -3   1    4.62    0.37
   3   3  -1    3.93    0.27
  -3  -3  -1    4.07    0.26
   3   3  -1    3.97    0.23
   3  -3   1    4.43    0.22
   3   3  -1    4.07    0.22
   3  -3   1    4.28    0.23
   3   3  -1    4.03    0.19
  -3  -3  -1    4.64    0.27
   3  -3   1    4.63    0.29
   3  -3   1    4.35    0.21
   3   3  -1    4.05    0.22
   3  -3   1    4.30    0.23
   3   3  -1    3.62    0.34
   3   3  -1    3.61    0.20
   3   3  -1    4.12    0.29
  -3  -3  -1    4.27    0.21
   3   3  -1    4.27    0.26
  -3  -3  -1    4.61    0.34
  -3  -3  -1    4.53    0.26
   3   3  -1    3.82    0.27
   3  -3   1    4.39    0.23
  -3   3   1    4.40    0.37
   3  -3  -1    4.60    0.38
   3   3   1    4.63    0.29
  -3   3  -1    4.06    0.27
  -3  -3   1    4.31    0.34
   3  -3  -1    3.90    0.21
   3   3   1    4.13    0.21
   3   3   1    4.35    0.40
   3  -3  -1    4.08    0.28
  -3  -3   1    4.23    0.31
   3  -3  -1    4.38    0.32
  -3  -3   1    3.50    0.33
  -3  -3   1    4.05    0.26
  -3   3  -1    4.13    0.26
   3   3   1    4.57    0.34
   3   3   1    4.27    0.28
   3  -3  -1    4.02    0.24
   3  -3  -1    4.17    0.20
   3  -3  -1    3.76    0.38
  -3  -3   1    3.71    0.25
   3   3   1    4.69    0.36
   3  -3  -1    4.68    0.27
   3   3   1    4.45    0.21
   3  -3  -1    4.36    0.30
  -3   3  -1    4.36    0.30
   3   3   1    4.62    0.31
   3  -3  -1    4.11    0.30
   3   3   1    4.50    0.31
   3   3   1    4.17    0.22
  -3   3  -1    4.53    0.27
  -3  -3   1    4.04    0.24
   3   3   1    4.95    0.34
   3  -3  -1    4.24    0.21
  -3   3  -1    4.75    0.38
   3  -3  -1    4.27    0.22
  -3   3  -1    5.04    0.48
   3   3   1    4.15    0.20
   3  -3  -1    4.69    0.28
   3   3   1    4.82    0.33
   3   3   1    4.26    0.23
   4   3  -1   11.02    0.52
  -4  -3  -1   10.66    0.55
   4  -3   1   11.38    0.56
   4   3  -1   11.30    0.71
  -4  -3  -1   12.19    0.69
   4  -3   1   10.35    0.47
   4  -3   1   10.78    0.50
   4   3  -1   11.49    0.62
   4   3  -1   11.93    0.74
  -4   3   1   11.67    0.72
   4   3  -1   11.59    0.57
   4  -3   1   10.69    0.68
   4  -3   1   11.59    0.62
  -4   3   1   11.10    0.55
   4   3  -1   11.60    0.48
  -4   3   1   10.63    0.58
   4  -3   1   11.33    0.49
  -4   3   1   10.14    0.62
   4   3  -1   10.47    0.57
   4   3  -1   10.47    0.49
   4  -3   1   11.15    0.51
   4   3  -1   10.99    0.55
   4  -3   1   10.92    0.48
   4  -3   1   11.11    0.51
  -4  -3  -1   10.24    0.52
  -4   3   1   10.17    0.63
   4  -3   1   11.28    0.62
   4   3  -1   11.11    0.52
   4   3  -1   10.65    0.49
  -4   3   1   12.75    0.72
  -4  -3  -1   11.12    0.65
  -4  -3  -1   10.78    0.69
  -4  -3  -1   10.85    0.58
   4  -3   1   10.64    0.62
   4  -3   1   11.02    0.52
   4   3  -1   11.51    0.57
   4  -3   1   11.56    0.81
  -4   3   1   11.17    0.55
   4   3  -1   10.95    0.50
   4  -3   1   11.48    0.78
   4   3  -1   11.11    0.52
   4   3   1   10.97    0.71
  -4   3  -1   11.43    0.72
  -4   3  -1   11.60    0.75
  -4   3  -1   11.26    0.56
   4  -3  -1   12.26    0.62
   4   3   1   11.07    0.63
   4  -3  -1   11.74    0.62
  -4  -3   1   10.43    0.55
   4  -3  -1   11.42    0.56
   4   3   1   11.05    0.62
   4  -3  -1   11.73    0.51
   4  -3  -1   11.57    0.58
  -4  -3   1   10.62    0.60
   4  -3  -1   11.13    0.64
   4  -3  -1   11.23    0.49
   4   3   1   10.77    0.49
   4   3   1    9.72    0.57
  -4  -3   1   11.24    0.56
   4   3   1   11.20    0.58
   4   3   1   10.71    0.51
   4   3   1   11.32    0.50
  -4   3  -1   11.68    0.85
  -4   3  -1   10.64    0.53
  -4   3  -1   10.31    0.59
   4  -3  -1   11.49    0.51
  -4  -3   1   11.45    0.63
   4  -3  -1   10.55    0.51
   4  -3  -1   11.07    0.56
  -4   3  -1   10.01    0.62
   4   3   1   11.89    0.56
   4  -3  -1   11.48    0.68
   4   3   1   10.73    0.62
   4   3   1   10.91    0.67
   4  -3  -1   11.12    0.55
   4  -3  -1   12.17    0.51
   4  -3  -1   10.91    0.48
   4   3   1   11.22    0.49
   4  -3  -1   10.93    0.51
   4   3   1   10.48    0.51
   5  -3   1    6.40    0.48
  -5   3   1    6.60    0.41
  -5   3   1    5.25    0.45
   5   3  -1    6.36    0.40
  -5  -3  -1    6.13    0.40
   5  -3   1    6.23    0.31
  -5  -3  -1    7.09    0.50
  -5  -3  -1    6.24    0.59
  -5  -3  -1    6.28    0.36
   5  -3   1    6.08    0.31
  -5   3   1    7.05    0.57
   5  -3   1    6.72    0.64
   5  -3   1    6.36    0.34
   5   3  -1    6.68    0.31
   5  -3   1    6.69    0.29
   5   3  -1    6.46    0.37
   5  -3   1    6.75    0.57
   5  -3   1    6.57    0.37
   5  -3   1    6.94    0.43
   5  -3   1    6.54    0.33
  -5  -3  -1    6.14    0.46
   5   3  -1    6.72    0.38
   5  -3   1    6.44    0.43
  -5   3   1    6.48    0.38
  -5   3   1    6.75    0.56
   5  -3   1    6.81    0.47
   5   3  -1    6.65    0.38
   5  -3   1    6.45    0.31
   5  -3  -1    6.77    0.39
   5  -3  -1    6.85    0.32
  -5   3  -1    5.57    0.36
   5  -3  -1    6.53    0.29
   5   3   1    6.18    0.41
  -5   3  -1    6.72    0.58
   5   3   1    6.45    0.44
   5  -3  -1    6.68    0.40
   5  -3  -1    6.75    0.45
   5  -3  -1    5.78    0.37
  -5  -3   1    6.95    0.47
   5   3   1    6.24    0.29
   5  -3  -1    6.39    0.29
   5  -3  -1    7.05    0.33
   5   3   1    6.51    0.33
   5   3   1    6.48    0.35
   5   3   1    6.36    0.38
   5  -3  -1    6.04    0.40
  -5   3  -1    6.31    0.37
  -5   3  -1    6.26    0.55
  -5  -3   1    6.44    0.48
  -5  -3   1    6.25    0.39
   5  -3  -1    7.09    0.57
   5   3   1    6.34    0.28
   5   3   1    5.94    0.40
   5   3   1    6.42    0.42
  -5  -3   1    6.30    0.43
   5   3   1    5.98    0.28
   5  -3  -1    6.39    0.29
  -5  -3   1    6.25    0.64
   5   3   1    6.43    0.52
   5   3   1    5.96    0.30
   5  -3  -1    6.37    0.36
   5   3   1    6.14    0.59
   5   3   1    6.35    0.31
   5  -3  -1    6.13    0.28
   6  -3   1    5.34    0.24
  -6  -3  -1    5.97    0.60
   6  -3   1    4.38    0.47
   6  -3   1    4.87    0.55
   6  -3   1    5.28    0.31
   6   3  -1    5.00    0.26
  -6  -3  -1    5.70    0.50
  -6   3   1    4.70    0.53
   6   3  -1    5.12    0.57
   6  -3   1    5.14    0.27
   6  -3   1    5.37    0.30
   6  -3   1    4.90    0.40
   6   3  -1    4.79    0.28
  -6   3   1    5.09    0.42
   6  -3   1    5.04    0.29
  -6   3   1    4.79    0.54
   6  -3   1    4.90    0.22
   6   3  -1    4.83    0.28
  -6  -3  -1    5.18    0.34
   6   3  -1    5.20    0.32
   6  -3   1    4.93    0.39
  -6  -3  -1    5.59    0.40
   6  -3   1    4.97    0.28
   6  -3   1    5.06    0.66
   6  -3  -1    4.87    0.26
   6   3   1    5.09    0.28
   6  -3  -1    4.90    0.38
   6  -3  -1    5.27    0.28
   6  -3  -1    5.24    0.27
   6  -3  -1    5.19    0.27
   6   3   1    5.22    0.47
   6  -3  -1    4.98    0.52
  -6  -3   1    5.24    0.45
   6  -3  -1    5.33    0.58
  -6  -3   1    5.10    0.39
  -6  -3   1    5.35    0.77
   6   3   1    4.40    0.39
  -6   3  -1    5.29    0.58
  -6   3  -1    5.18    0.30
   6   3   1    5.52    0.39
   6   3   1    5.22    0.26
  -6   3  -1    5.31    0.36
   6   3   1    5.03    0.27
  -6   3  -1    4.87    0.32
  -6  -3   1    5.71    0.42
  -6  -3   1    4.71    0.49
   7   3  -1    0.20    0.07
   7  -3   1    0.36    0.19
   7  -3   1    0.16    0.38
   7   3  -1    0.22    0.07
   7  -3   1    0.19    0.02
  -7  -3  -1    0.48    0.32
   7   3  -1    0.31    0.14
  -7  -3  -1    0.12    0.06
   7   3  -1    0.24    0.06
   7  -3   1    0.23    0.06
   7  -3   1    0.21    0.07
   7   3  -1    0.47    0.33
  -7   3   1    0.69    0.32
  -7  -3  -1    0.74    0.28
   7  -3   1    0.21    0.07
  -7   3   1    0.43    0.30
   7  -3   1    0.31    0.29
   7  -3   1    0.22    0.07
  -7  -3   1   -0.10    0.19
  -7   3  -1    0.62    0.25
  -7  -3   1    0.23    0.27
   7   3   1    0.52    0.17
   7  -3  -1    0.27    0.06
   7  -3  -1    0.18    0.06
   7   3   1    0.21    0.06
  -7   3  -1    0.51    0.31
   7   3   1    0.24    0.07
   7   3   1   -0.13    0.23
   7  -3  -1    0.18    0.08
   7  -3  -1    0.34    0.36
  -7   3  -1    0.18    0.07
   7  -3  -1    0.21    0.07
   7   3   1    0.20    0.23
  -8  -3  -1    5.45    0.30
   8   3  -1    4.55    0.29
   8  -3   1    4.70    0.72
   8   3  -1    5.03    0.31
  -8  -3  -1    4.51    0.78
  -8   3   1    5.84    0.87
   8  -3   1    5.73    0.25
   8  -3   1    5.21    0.25
  -8  -3  -1    6.76    0.90
  -8   3   1    6.55    0.98
  -8  -3  -1    5.57    0.79
  -8   3   1    5.38    0.30
   8  -3   1    5.38    0.26
   8  -3   1    5.70    0.33
   8  -3   1    5.28    0.29
   8   3  -1    5.83    0.30
   8  -3   1    5.31    0.34
   8  -3   1    5.18    0.31
  -8   3  -1    5.78    0.81
  -8   3  -1    5.45    0.33
   8  -3  -1    5.39    0.30
   8  -3  -1    4.74    0.23
   8  -3  -1    5.19    0.23
   8  -3  -1    5.46    0.31
   8  -3  -1    4.68    1.06
  -8  -3   1    5.82    0.70
   8   3   1    5.31    0.30
   8  -3  -1    4.98    0.27
   8   3   1    5.29    0.31
  -8   3  -1    5.30    0.76
   8   3   1    5.14    0.24
   8  -3  -1    5.19    0.30
   8   3   1    5.46    0.29
   8   3   1    4.64    0.85
   9   3  -1    0.12    0.03
  -9  -3  -1    0.10    0.08
   9  -3   1    0.16    0.04
   9  -3   1    0.23    0.04
   9   3  -1    0.19    0.03
   9  -3   1    0.18    0.04
   9  -3   1    0.21    0.04
   9  -3   1    0.26    0.03
  -9   3   1    0.20    0.09
   9   3  -1    0.14    0.03
   9  -3   1    0.21    0.09
   9   3  -1    0.16    0.08
   9   3   1    0.37    0.13
   9  -3  -1    0.11    0.07
   9  -3  -1    0.15    0.04
   9   3   1    0.17    0.03
   9   3   1    0.21    0.03
   9  -3  -1    0.21    0.03
   9  -3  -1    0.25    0.09
   9  -3  -1    0.19    0.03
   9  -3  -1    0.25    0.04
  -9   3  -1    0.30    0.09
   9  -3  -1    0.31    0.09
   9   3   1    0.25    0.04
   9   3   1    0.09    0.08
  10   3  -1    0.11    0.02
  10  -3   1    0.11    0.04
  10   3  -1    0.08    0.03
  10  -3   1    0.14    0.04
  10  -3   1    0.12    0.04
  10  -3   1    0.11    0.10
  10  -3   1    0.16    0.03
  10  -3   1    0.11    0.04
  10   3  -1    0.10    0.03
  10   3   1    0.13    0.08
  10   3   1    0.09    0.04
  10  -3  -1    0.10    0.04
  10  -3  -1    0.08    0.03
  10  -3  -1    0.03    0.08
  10  -3  -1    0.02    0.08
  10   3   1    0.16    0.03
  10  -3  -1    0.10    0.04
  10   3   1    0.12    0.03
  11  -3   1    2.35    0.23
  11   3  -1    2.40    0.12
  11  -3   1    2.46    0.11
  11  -3   1    2.37    0.14
  11  -3   1    2.66    0.14
  11  -3   1    2.22    0.13
  11  -3   1    2.35    0.12
 -11   3  -1    2.59    0.23
  11   3   1    2.07    0.13
  11  -3  -1    2.36    0.13
  12  -3   1    0.34    0.05
  12  -3   1    0.44    0.05
  12  -3   1    0.32    0.04
  12   3   1    0.33    0.04
  12   3   1    0.35    0.04
  12  -3  -1    0.37    0.04
  12  -3  -1    0.22    0.05
  13  -3   1    2.45    0.12
  13   3   1    2.06    0.10
   0  -4   1   -0.07    0.12
   0   4   1    0.00    0.08
   0   4  -1   -0.13    0.09
   0  -4   1    0.10    0.13
   0   4  -1   -0.10    0.11
   0   4   1    0.03    0.09
   0  -4   1    0.11    0.16
   0   4   1    0.28    0.12
   0   4  -1   -0.04    0.11
   0  -4  -1   -0.01    0.16
   0   4  -1    0.01    0.06
   0   4   1   -0.03    0.14
   0   4   1   -0.05    0.09
   0   4  -1   -0.02    0.10
   0   4   1    0.00    0.08
   0  -4   1    0.00    0.09
   0   4  -1   -0.04    0.10
   0  -4   1   -0.11    0.09
   0  -4   1    0.08    0.10
   0  -4  -1    0.06    0.09
   0   4   1    0.10    0.09
   0  -4  -1    0.10    0.11
   0   4  -1   -0.10    0.08
   0  -4  -1   -0.12    0.08
   0   4  -1   -0.03    0.09
   0  -4   1    0.07    0.11
   0   4   1   -0.02    0.11
   0  -4   1    0.06    0.09
   0   4  -1    0.02    0.10
   0  -4  -1    0.09    0.14
   0   4  -1    0.01    0.11
   0  -4  -1   -0.12    0.07
   0   4   1    0.01    0.07
   0  -4   1   -0.11    0.08
   0  -4   1    0.00    0.09
   0   4   1   -0.01    0.11
   0  -4  -1    0.08    0.12
   0  -4  -1   -0.04    0.15
   0   4  -1    0.06    0.14
   0  -4  -1   -0.02    0.09
   0   4   1   -0.02    0.14
   0   4  -1    0.14    0.15
   0  -4  -1    0.06    0.11
   0  -4  -1    0.01    0.10
   0  -4  -1   -0.04    0.09
   0   4   1    0.08    0.12
   1   4  -1    5.29    0.39
  -1  -4  -1    5.19    0.40
   1   4  -1    5.00    0.42
   1   4  -1    5.20    0.39
  -1   4   1    5.39    0.37
   1  -4   1    4.84    0.38
  -1   4   1    5.27    0.42
   1  -4   1    5.31    0.34
  -1   4   1    5.80    0.44
  -1  -4  -1    4.48    0.34
   1   4  -1    4.91    0.25
   1   4  -1    5.35    0.34
  -1  -4  -1    4.90    0.35
  -1   4   1    5.32    0.34
  -1   4   1    5.86    0.40
   1  -4   1    5.52    0.42
   1  -4   1    4.54    0.38
   1   4  -1    5.04    0.23
   1  -4   1    4.38    0.25
  -1   4   1    4.73    0.44
  -1   4   1    5.77    0.39
   1  -4   1    5.11    0.29
   1   4  -1    5.21    0.40
   1   4  -1    5.45    0.34
   1  -4   1    5.04    0.36
   1   4  -1    5.06    0.37
   1   4  -1    5.16    0.27
   1   4  -1    5.05    0.25
   1  -4   1    4.92    0.23
  -1  -4  -1    5.14    0.29
   1  -4   1    5.10    0.35
   1  -4   1    4.70    0.35
  -1   4   1    5.58    0.33
   1  -4   1    5.04    0.39
   1   4  -1    5.28    0.36
   1  -4   1    5.17    0.43
  -1  -4  -1    4.85    0.33
   1  -4   1    4.49    0.26
   1   4  -1    5.14    0.38
  -1   4   1    4.88    0.25
   1   4  -1    5.42    0.35
  -1   4   1    4.97    0.34
   1   4  -1    5.19    0.39
  -1  -4  -1    4.87    0.38
   1  -4   1    5.61    0.33
  -1  -4   1    4.74    0.24
  -1   4  -1    5.04    0.34
   1   4   1    4.86    0.33
   1   4   1    5.25    0.45
   1   4   1    4.59    0.33
  -1  -4   1    5.10    0.33
   1   4   1    4.50    0.23
  -1   4  -1    4.91    0.40
   1  -4  -1    5.37    0.37
  -1   4  -1    5.03    0.34
  -1  -4   1    5.12    0.31
  -1   4  -1    4.49    0.44
   1  -4  -1    6.04    0.37
  -1   4  -1    4.22    0.32
   1  -4  -1    5.28    0.32
  -1  -4   1    4.75    0.51
   1  -4  -1    4.94    0.35
   1  -4  -1    5.18    0.34
  -1  -4   1    5.33    0.35
  -1  -4   1    5.10    0.38
   1  -4  -1    5.49    0.34
   1  -4  -1    5.14    0.44
   1  -4  -1    4.73    0.25
  -1  -4   1    5.36    0.43
  -1  -4   1    5.48    0.34
   1   4   1    5.37    0.39
  -1   4  -1    4.56    0.38
  -1   4  -1    5.17    0.42
   1  -4  -1    5.87    0.43
   1   4   1    4.81    0.32
   1   4   1    4.75    0.25
   1   4   1    5.07    0.38
  -1  -4   1    5.03    0.33
   1   4   1    5.39    0.34
   1   4   1    4.64    0.32
  -1   4  -1    4.43    0.26
  -1   4  -1    5.26    0.37
   1  -4  -1    5.11    0.24
   1   4   1    4.47    0.23
  -1   4  -1    4.91    0.39
   1   4   1    5.13    0.34
   1   4   1    5.55    0.35
  -1   4  -1    5.01    0.37
   1  -4  -1    4.82    0.23
   1  -4  -1    5.45    0.32
   1   4   1    5.11    0.44
  -1  -4   1    4.54    0.30
   1   4   1    4.67    0.23
   1  -4  -1    5.71    0.39
   1   4   1    5.07    0.34
   1  -4  -1    5.25    0.37
  -1   4  -1    4.82    0.31
   2  -4   1   18.68    0.82
  -2   4   1   20.07    0.97
   2  -4   1   18.39    0.97
   2  -4   1   18.07    0.84
   2  -4   1   18.37    0.85
   2  -4   1   18.63    0.85
   2   4  -1   19.77    0.97
  -2   4   1   18.14    0.88
   2   4  -1   20.71    0.92
   2   4  -1   19.37    1.00
   2   4  -1   20.46    0.86
  -2   4   1   19.83    0.98
  -2   4   1   18.74    0.90
  -2  -4  -1   19.96    1.01
  -2  -4  -1   19.03    0.91
   2  -4   1   20.10    1.04
   2   4  -1   17.46    0.84
   2  -4   1   18.83    0.94
   2   4  -1   17.91    0.83
   2  -4   1   19.56    1.04
   2   4  -1   18.42    0.85
   2   4  -1   19.42    0.95
  -2  -4  -1   19.44    0.84
   2  -4   1   19.44    1.04
  -2  -4  -1   19.19    0.96
   2   4  -1   19.97    0.94
   2   4  -1   20.06    1.03
   2  -4   1   20.11    0.92
  -2   4   1   20.44    0.99
   2   4  -1   19.42    0.94
   2  -4   1   18.35    0.95
   2  -4   1   19.20    0.84
   2  -4   1   18.65    0.84
   2   4  -1   18.33    0.94
   2  -4   1   19.55    0.92
   2   4  -1   19.48    1.01
   2   4  -1   19.25    0.85
   2  -4   1   17.44    0.82
  -2   4   1   20.39    1.06
  -2  -4  -1   19.56    0.97
   2  -4   1   19.44    0.88
   2  -4  -1   21.18    0.97
  -2  -4   1   19.95    1.02
   2  -4  -1   20.17    0.93
   2   4   1   19.76    0.94
  -2  -4   1   20.48    0.92
   2   4   1   18.05    0.84
   2  -4  -1   20.71    0.94
   2   4   1   20.41    0.94
   2  -4  -1   19.55    0.84
   2  -4  -1   19.42    0.85
   2   4   1   18.85    0.85
   2   4   1   19.28    0.98
  -2   4  -1   19.49    1.00
   2  -4  -1   21.66    0.98
   2   4   1   20.20    0.83
  -2   4  -1   19.45    1.07
   2  -4  -1   18.04    0.84
   2  -4  -1   20.04    0.99
   2   4   1   19.68    1.09
   2   4   1   20.59    0.95
   2   4   1   18.61    0.83
  -2   4  -1   19.34    0.93
  -2  -4   1   19.33    0.88
  -2   4  -1   19.59    0.97
  -2   4  -1   18.34    0.92
  -2   4  -1   19.35    0.94
  -2  -4   1   17.76    0.87
   2   4   1   20.91    0.97
  -2  -4   1   19.75    0.95
  -2   4  -1   18.26    0.86
  -2   4  -1   20.06    1.04
  -2  -4   1   19.89    0.92
   2  -4  -1   18.10    0.85
   2  -4  -1   20.55    0.94
   2   4   1   17.53    0.92
   2   4   1   19.98    0.86
   2  -4  -1   19.76    0.91
   3  -4   1   10.81    0.64
  -3  -4  -1    9.30    0.66
   3   4  -1    9.97    0.61
  -3   4   1    9.56    0.46
   3   4  -1   10.27    0.47
   3   4  -1   10.65    0.54
   3  -4   1   10.78    0.57
  -3  -4  -1   10.04    0.52
   3  -4   1   10.55    0.70
   3  -4   1   10.46    0.57
   3  -4   1   10.38    0.48
  -3   4   1   10.44    0.53
   3  -4   1   10.75    0.81
   3   4  -1    9.64    0.63
   3  -4   1    9.96    0.47
   3   4  -1    9.50    0.45
   3  -4   1   10.22    0.59
   3  -4   1   10.99    0.57
   3   4  -1    9.77    0.57
  -3   4   1   10.24    0.51
   3  -4   1    9.87    0.44
   3  -4   1    9.79    0.44
   3   4  -1   10.32    0.74
  -3   4   1   10.41    0.69
   3  -4   1   10.19    0.47
  -3   4   1    9.38    0.60
  -3  -4  -1    9.80    0.59
   3   4  -1    9.86    0.43
   3   4  -1    8.87    0.51
   3   4  -1    9.16    0.44
  -3   4   1    9.74    0.60
  -3  -4  -1   11.16    0.50
   3   4  -1    9.64    0.46
   3   4  -1    9.59    0.46
   3  -4   1   10.38    0.45
   3  -4   1   10.36    0.61
   3   4  -1    9.91    0.54
   3  -4   1    9.91    0.47
  -3   4   1    9.07    0.50
   3  -4   1    9.78    0.63
  -3  -4  -1    9.86    0.63
   3   4  -1    9.89    0.51
   3  -4   1   10.84    0.69
  -3  -4   1    9.57    0.53
  -3  -4   1   10.06    0.59
   3  -4  -1    9.48    0.44
   3   4   1   10.65    0.59
  -3   4  -1   10.12    0.63
   3   4   1    9.78    0.44
   3  -4  -1   10.50    0.45
   3  -4  -1   10.62    0.52
   3   4   1   10.90    0.55
  -3  -4   1    9.63    0.51
   3   4   1   10.27    0.46
  -3   4  -1    9.43    0.52
   3   4   1   11.58    0.60
   3  -4  -1    9.16    0.45
   3   4   1    9.74    0.69
   3   4   1   10.31    0.47
   3  -4  -1    9.26    0.43
   3   4   1   10.45    0.59
   3  -4  -1   10.64    0.66
   3  -4  -1   10.19    0.67
  -3   4  -1    9.53    0.47
  -3  -4   1   10.44    0.51
   3   4   1    9.93    0.47
  -3   4  -1   10.79    0.67
   3  -4  -1   10.35    0.55
   3   4   1    9.67    0.58
   3   4   1    9.89    0.46
   3  -4  -1    9.48    0.56
   3  -4  -1   10.04    0.45
  -3   4  -1   11.15    0.74
   3  -4  -1   10.21    0.53
  -3   4  -1    9.70    0.56
  -3   4  -1   10.72    0.54
   3  -4  -1   10.33    0.46
  -3  -4   1    9.06    0.51
   3   4   1   10.12    0.45
   3  -4  -1   10.58    0.57
   3   4   1   10.74    0.58
   3  -4  -1    9.84    0.53
   3  -4  -1    9.31    0.46
   3   4   1   10.31    0.46
   3  -4  -1    9.94    0.52
   4  -4   1    0.79    0.21
  -4  -4  -1    0.43    0.11
  -4   4   1    0.62    0.21
  -4   4   1    0.38    0.09
   4  -4   1    0.66    0.07
   4   4  -1    0.53    0.10
  -4  -4  -1    0.64    0.07
   4  -4   1    0.50    0.16
   4   4  -1    0.68    0.16
   4   4  -1    0.44    0.19
  -4   4   1    0.51    0.13
  -4   4   1    0.57    0.10
   4   4  -1    0.55    0.07
  -4  -4  -1    0.35    0.26
  -4  -4  -1    0.84    0.18
  -4   4   1    0.73    0.09
   4   4  -1    0.68    0.09
   4  -4   1    0.63    0.13
   4  -4   1    0.75    0.19
   4  -4   1    0.65    0.18
   4  -4   1    0.70    0.09
  -4   4   1    0.33    0.09
   4   4  -1    0.44    0.13
  -4   4   1    0.51    0.19
   4  -4   1    0.62    0.22
   4  -4   1    0.53    0.04
   4   4  -1    0.66    0.07
   4   4  -1    0.73    0.11
   4  -4   1    0.57    0.08
   4   4   1    0.68    0.17
   4  -4  -1    0.31    0.14
  -4   4  -1    0.57    0.13
   4  -4  -1    0.64    0.16
   4   4   1    0.58    0.09
  -4   4  -1    0.65    0.20
  -4  -4   1    0.35    0.14
  -4   4  -1    0.27    0.38
  -4  -4   1    0.39    0.13
   4   4   1    0.49    0.06
   4   4   1    0.60    0.13
   4  -4  -1    0.52    0.07
   4  -4  -1    0.52    0.24
   4  -4  -1    0.58    0.09
   4  -4  -1    0.79    0.23
  -4  -4   1    0.46    0.17
  -4  -4   1    0.54    0.17
   4   4   1    0.35    0.11
  -4   4  -1    0.25    0.15
   4   4   1    0.66    0.26
   4  -4  -1    0.62    0.07
   4   4   1    0.57    0.16
  -4   4  -1    0.62    0.19
   4  -4  -1    0.80    0.09
  -4  -4   1    0.42    0.12
   4   4   1    0.41    0.06
   4   4   1    0.57    0.08
   4  -4  -1    0.51    0.14
   4   4   1    0.57    0.07
  -4   4  -1    0.71    0.11
   5  -4   1    6.32    0.28
  -5   4   1    5.93    0.57
   5   4  -1    6.38    0.28
   5   4  -1    6.39    0.35
   5   4  -1    6.37    0.28
   5  -4   1    6.24    0.32
  -5  -4  -1    6.43    0.52
   5  -4   1    6.20    0.61
   5   4  -1    6.52    0.42
   5   4  -1    6.69    0.41
  -5  -4  -1    6.68    0.30
  -5  -4  -1    6.14    0.61
   5  -4   1    6.48    0.34
   5   4  -1    5.86    0.62
   5  -4   1    6.72    0.44
   5  -4   1    5.85    0.52
   5  -4   1    5.88    0.50
   5   4  -1    6.42    0.28
   5   4  -1    6.54    0.35
  -5  -4  -1    6.12    0.39
   5   4  -1    6.60    0.34
  -5   4   1    6.20    0.55
   5  -4   1    6.32    0.30
   5  -4   1    5.41    0.28
   5  -4   1    6.66    0.30
   5  -4   1    6.17    0.38
   5   4  -1    5.31    0.57
   5   4  -1    6.33    0.39
   5  -4   1    5.93    0.46
  -5   4   1    6.64    0.31
   5   4  -1    6.73    0.37
   5  -4   1    6.18    0.32
   5  -4   1    6.39    0.65
   5   4   1    6.25    0.29
   5   4   1    6.50    0.30
  -5   4  -1    6.99    0.60
   5  -4  -1    5.93    0.38
   5   4   1    5.95    0.43
   5  -4  -1    6.44    0.29
   5   4   1    6.11    0.30
  -5  -4   1    6.27    0.44
   5  -4  -1    6.46    0.46
  -5   4  -1    6.07    0.55
   5  -4  -1    6.98    0.58
   5   4   1    5.81    0.28
   5  -4  -1    6.91    0.61
   5  -4  -1    5.90    0.30
   5   4   1    6.10    0.48
  -5  -4   1    6.49    0.42
   5   4   1    5.39    0.30
   5  -4  -1    6.88    0.40
   5   4   1    6.27    0.41
   5  -4  -1    5.99    0.44
   5   4   1    6.20    0.42
  -5  -4   1    6.06    0.44
  -5   4  -1    6.43    0.41
   5   4   1    5.37    0.47
  -5  -4   1    6.67    0.48
   5   4   1    6.04    0.56
   5   4   1    6.14    0.28
   5  -4  -1    6.37    0.41
   5  -4  -1    6.57    0.30
   5   4   1    6.06    0.36
   5   4   1    5.96    0.45
   5  -4  -1    6.55    0.47
  -5   4  -1    6.25    0.34
   5  -4  -1    6.74    0.32
   5  -4  -1    6.34    0.45
   5  -4  -1    6.08    0.29
   5   4   1    6.11    0.32
   5  -4  -1    6.66    0.33
   5   4   1    5.79    0.27
   5  -4  -1    6.84    0.33
   5  -4  -1    6.57    0.37
   5   4   1    5.77    0.30
  -5  -4   1    5.73    0.37
  -6   4   1    1.31    0.14
   6   4  -1    1.35    0.20
  -6   4   1    1.20    0.33
   6  -4   1    1.32    0.11
   6   4  -1    1.26    0.36
   6  -4   1    1.61    0.25
   6  -4   1    1.42    0.08
  -6  -4  -1    1.29    0.34
  -6   4   1    1.35    0.32
   6  -4   1    1.93    0.38
   6  -4   1    1.60    0.15
   6  -4   1    1.50    0.14
  -6  -4  -1    1.39    0.20
  -6  -4  -1    1.68    0.31
   6  -4   1    1.58    0.15
   6  -4   1    1.94    0.47
   6  -4   1    1.58    0.11
   6  -4   1    1.41    0.20
   6   4  -1    1.31    0.14
   6   4  -1    1.43    0.12
   6  -4   1    1.53    0.12
   6  -4   1    1.23    0.28
   6  -4   1    1.45    0.36
   6   4  -1    1.42    0.14
   6   4   1    1.41    0.13
   6  -4  -1    1.46    0.13
  -6   4  -1    1.52    0.33
   6  -4  -1    1.47    0.08
   6  -4  -1    1.48    0.12
  -6   4  -1    1.46    0.15
   6  -4  -1    1.90    0.39
  -6   4  -1    1.59    0.22
   6  -4  -1    1.47    0.13
   6  -4  -1    1.35    0.11
  -6  -4   1    1.50    0.27
   6   4   1    1.36    0.21
   6  -4  -1    2.02    0.32
   6   4   1    1.58    0.13
   6   4   1    1.45    0.13
   6   4   1    1.29    0.07
   6   4   1    1.01    0.27
  -6   4  -1    1.36    0.32
  -6  -4   1    1.13    0.21
   6  -4  -1    0.93    0.23
   7   4  -1    2.36    0.31
  -7   4   1    1.69    0.42
   7  -4   1    1.85    0.10
   7  -4   1    3.11    0.68
   7  -4   1    1.96    0.14
   7   4  -1    0.90    0.40
  -7  -4  -1    2.03    0.42
  -7  -4  -1    2.04    0.16
   7  -4   1    1.94    0.17
  -7   4   1    1.91    0.16
   7  -4   1    1.99    0.19
   7  -4   1    1.55    0.43
   7   4  -1    1.65    0.16
   7   4  -1    1.93    0.19
  -7   4   1    1.67    0.44
  -7  -4  -1    2.20    0.48
   7   4  -1    1.82    0.14
   7  -4   1    1.92    0.17
   7   4   1    1.52    0.17
  -7  -4   1    1.37    0.30
   7   4   1    1.88    0.15
   7  -4  -1    1.98    0.15
   7   4   1    1.86    0.29
  -7   4  -1    1.02    0.38
   7  -4  -1    1.83    0.16
  -7  -4   1    1.82    0.33
   7  -4  -1    1.99    0.17
   7  -4  -1    1.86    0.13
   7  -4  -1    1.96    0.24
  -7   4  -1    2.05    0.18
  -7   4  -1    1.34    0.37
   7  -4  -1    1.07    0.43
   7   4   1    2.43    0.45
   7   4   1    1.70    0.10
   8  -4   1    1.36    0.13
  -8   4   1    1.94    0.62
  -8  -4  -1    0.30    0.53
   8  -4   1    1.22    0.11
   8  -4   1    1.63    0.17
   8  -4   1    1.27    0.08
  -8   4   1    1.39    0.16
  -8  -4  -1    1.75    0.56
   8   4  -1    1.46    0.17
   8  -4   1    1.23    0.08
   8  -4   1    1.28    0.08
  -8  -4  -1    1.55    0.15
   8  -4   1    1.34    0.17
   8   4  -1    1.14    0.13
   8   4  -1    1.24    0.14
  -8  -4  -1    0.62    0.81
   8   4  -1    1.30    0.08
   8  -4   1    1.38    0.16
  -8  -4   1    1.91    0.45
  -8   4  -1    1.42    0.17
   8  -4  -1    1.52    0.74
   8  -4  -1    1.22    0.14
   8   4   1    1.22    0.08
  -8  -4   1    1.71    0.15
   8   4   1    1.35    0.08
  -8  -4   1    0.57    0.80
   8   4   1    1.43    0.14
   8  -4  -1    1.32    0.15
   8  -4  -1    1.43    0.15
   8  -4  -1    1.31    0.08
   8   4   1    2.28    0.64
   8   4   1    1.24    0.14
   8  -4  -1    1.34    0.09
  -8   4  -1    2.71    0.70
   8  -4  -1    1.35    0.08
   8   4   1    1.41    0.15
   9  -4   1    0.78    0.14
   9   4  -1    0.52    0.06
   9  -4   1    0.72    0.15
   9   4  -1    0.56    0.06
   9  -4   1    0.64    0.06
   9   4  -1    0.63    0.06
   9  -4   1    0.73    0.06
   9  -4   1    0.65    0.07
   9  -4   1    0.67    0.07
  -9   4   1    0.76    0.12
   9   4   1    0.63    0.06
   9  -4  -1    0.63    0.05
   9   4   1    0.60    0.06
   9  -4  -1    0.55    0.12
   9  -4  -1    0.51    0.06
   9   4   1    0.61    0.06
   9  -4  -1    0.55    0.06
   9  -4  -1    0.58    0.11
   9   4   1    0.39    0.15
   9   4   1    0.82    0.12
   9  -4  -1    0.55    0.05
  10  -4   1    0.30    0.11
  10  -4   1    0.23    0.05
  10   4  -1    0.27    0.04
  10  -4   1    0.29    0.04
  10   4  -1    0.20    0.03
  10  -4   1    0.36    0.05
  10  -4   1    0.31    0.04
  10  -4   1    0.39    0.05
  10   4  -1    0.28    0.04
  10   4   1    0.25    0.04
  10   4   1    0.37    0.10
  10  -4  -1    0.37    0.04
  10   4   1    0.24    0.05
  10  -4  -1    0.44    0.10
  10  -4  -1    0.33    0.10
  10  -4  -1    0.23    0.04
  10  -4  -1    0.30    0.05
  10   4   1    0.23    0.04
  11  -4   1    2.91    0.15
  11   4  -1    2.64    0.13
  11   4  -1    2.95    0.14
  11  -4   1    3.16    0.27
  11  -4   1    2.92    0.17
  11  -4   1    3.21    0.17
  11  -4   1    2.92    0.15
 -11   4  -1    2.60    0.24
  11  -4  -1    2.79    0.14
  11   4   1    2.97    0.14
  11  -4  -1    3.02    0.14
  11   4   1    2.85    0.15
  11  -4  -1    2.86    0.15
  11   4   1    2.85    0.15
  12  -4   1    0.15    0.04
  12  -4   1    0.20    0.04
  12  -4   1    0.15    0.03
  12   4  -1    0.19    0.03
  12  -4  -1    0.17    0.03
  12  -4  -1    0.21    0.05
  12   4   1    0.14    0.04
  13  -4   1    0.10    0.05
  13   4   1    0.09    0.02
  13  -4  -1    0.10    0.03
   0  -5  -1    0.12    0.13
   0  -5  -1    0.13    0.11
   0   5  -1   -0.01    0.10
   0   5  -1    0.09    0.12
   0   5   1    0.04    0.14
   0   5  -1   -0.16    0.15
   0   5   1   -0.04    0.04
   0  -5   1    0.02    0.10
   0   5   1   -0.06    0.10
   0   5   1    0.03    0.10
   0   5  -1    0.20    0.18
   0   5   1   -0.07    0.11
   0   5   1    0.13    0.13
   0  -5  -1    0.28    0.23
   0   5  -1    0.16    0.13
   0   5   1    0.09    0.16
   0   5   1   -0.01    0.03
   0  -5   1   -0.11    0.11
   0   5  -1    0.00    0.04
   0  -5   1   -0.10    0.09
   0  -5  -1    0.01    0.02
   0  -5   1   -0.21    0.15
   0  -5   1    0.17    0.11
   0  -5  -1    0.04    0.15
   0  -5   1    0.00    0.12
   0   5  -1   -0.06    0.10
   0  -5  -1   -0.04    0.07
   0   5   1    0.21    0.20
   0  -5  -1    0.14    0.10
   0  -5   1   -0.11    0.16
   0  -5   1    0.20    0.13
   0  -5   1   -0.04    0.08
   0  -5   1    0.07    0.10
   0   5   1   -0.02    0.10
   0   5  -1   -0.15    0.12
   0   5  -1    0.03    0.17
   0   5  -1   -0.12    0.11
   0  -5  -1   -0.14    0.11
   0  -5  -1   -0.07    0.11
   0   5   1   -0.18    0.13
   0   5  -1    0.12    0.11
   0   5   1    0.01    0.03
   0  -5  -1    0.05    0.04
   1  -5   1    2.64    0.26
   1   5  -1    3.35    0.32
   1  -5   1    3.00    0.32
  -1   5   1    2.81    0.28
  -1  -5  -1    2.59    0.31
   1  -5   1    2.96    0.26
  -1   5   1    3.09    0.24
   1  -5   1    2.63    0.34
   1   5  -1    3.16    0.27
  -1   5   1    2.38    0.21
   1  -5   1    2.52    0.38
   1   5  -1    2.59    0.28
   1   5  -1    2.65    0.14
  -1  -5  -1    2.73    0.31
   1   5  -1    3.07    0.33
   1   5  -1    2.35    0.19
   1  -5   1    2.73    0.15
   1  -5   1    2.89    0.28
   1   5  -1    2.92    0.19
   1  -5   1    2.76    0.15
   1   5  -1    3.44    0.31
   1   5  -1    2.78    0.31
   1   5  -1    2.96    0.32
   1  -5   1    2.98    0.22
   1   5  -1    2.72    0.27
   1  -5   1    3.06    0.35
  -1  -5  -1    2.60    0.16
  -1  -5  -1    2.95    0.26
   1   5  -1    2.65    0.16
   1   5  -1    3.11    0.32
  -1   5   1    2.95    0.28
   1   5  -1    2.58    0.37
  -1   5   1    2.87    0.17
  -1   5   1    3.02    0.37
  -1  -5  -1    2.72    0.37
  -1  -5  -1    3.00    0.19
  -1  -5  -1    2.98    0.23
  -1   5   1    2.04    0.33
   1  -5   1    2.75    0.14
   1  -5   1    2.96    0.16
   1  -5   1    2.10    0.31
   1   5  -1    3.51    0.34
   1  -5   1    2.84    0.17
  -1  -5  -1    2.64    0.28
   1   5  -1    2.74    0.16
  -1   5   1    2.79    0.30
  -1   5  -1    3.14    0.34
   1   5   1    2.44    0.30
   1   5   1    2.62    0.17
   1  -5  -1    2.80    0.15
   1  -5  -1    2.85    0.24
   1   5   1    2.10    0.29
   1  -5  -1    2.77    0.15
   1  -5  -1    2.66    0.31
   1  -5  -1    2.06    0.33
   1  -5  -1    2.92    0.23
   1  -5  -1    2.55    0.15
   1  -5  -1    2.16    0.29
   1   5   1    2.66    0.26
  -1   5  -1    2.76    0.37
  -1   5  -1    2.73    0.29
   1   5   1    2.87    0.26
   1   5   1    2.61    0.32
  -1   5  -1    2.42    0.32
   1  -5  -1    2.17    0.27
   1  -5  -1    2.55    0.16
   1   5   1    2.54    0.15
   1  -5  -1    2.67    0.13
  -1   5  -1    3.08    0.31
  -1   5  -1    2.82    0.40
   1   5   1    2.61    0.15
   1   5   1    3.10    0.27
  -1  -5   1    3.32    0.40
  -1   5  -1    2.93    0.27
   1   5   1    2.87    0.40
   1  -5  -1    2.86    0.30
  -1  -5   1    3.10    0.29
  -1  -5   1    2.81    0.16
   1  -5  -1    2.45    0.27
   1  -5  -1    2.58    0.17
   1  -5  -1    3.13    0.28
   1   5   1    2.26    0.26
  -1  -5   1    3.05    0.26
   1   5   1    3.03    0.38
   1   5   1    2.70    0.15
   1   5   1    3.13    0.28
   1  -5  -1    2.76    0.30
  -1  -5   1    2.59    0.24
   1  -5  -1    2.89    0.39
  -1  -5   1    2.95    0.26
   1  -5  -1    2.57    0.33
  -2  -5  -1   18.41    0.95
   2  -5   1   18.64    0.88
   2  -5   1   19.03    1.05
   2   5  -1   17.94    0.80
   2   5  -1   19.36    0.83
  -2  -5  -1   19.00    0.92
   2   5  -1   18.16    0.82
   2  -5   1   20.08    0.92
  -2   5   1   18.41    0.92
  -2   5   1   18.45    0.81
   2   5  -1   17.89    0.81
   2   5  -1   19.01    1.31
   2  -5   1   18.27    0.82
   2  -5   1   18.48    0.91
   2  -5   1   16.49    0.80
   2   5  -1   17.26    0.81
   2   5  -1   18.65    0.83
  -2   5   1   19.61    0.99
  -2   5   1   19.66    1.07
   2  -5   1   18.40    0.79
   2  -5   1   18.08    0.96
  -2  -5  -1   17.40    0.81
   2  -5   1   17.66    0.99
   2  -5   1   17.70    0.92
  -2   5   1   19.41    0.99
  -2  -5  -1   17.46    1.00
   2   5  -1   19.63    0.94
  -2  -5  -1   18.94    0.89
   2  -5   1   18.03    0.80
   2  -5   1   16.62    0.90
   2  -5   1   17.46    0.82
   2   5  -1   19.80    1.04
   2   5  -1   18.00    1.11
   2   5  -1   18.88    0.82
   2  -5   1   19.31    1.05
   2  -5   1   18.03    0.83
  -2   5   1   20.37    0.87
   2   5  -1   19.11    0.95
   2  -5   1   19.03    0.81
   2  -5   1   18.68    0.83
   2  -5   1   18.73    0.98
   2   5  -1   18.76    0.92
  -2  -5  -1   18.67    0.97
   2  -5   1   19.24    1.03
   2   5  -1   20.41    0.92
  -2   5   1   18.91    0.98
   2   5   1   19.32    0.97
   2   5   1   18.42    0.82
   2  -5  -1   19.81    0.94
  -2  -5   1   17.53    0.80
  -2  -5   1   18.45    0.89
  -2   5  -1   17.84    1.07
  -2   5  -1   18.59    0.93
   2  -5  -1   19.63    0.91
   2  -5  -1   19.75    0.97
  -2   5  -1   17.66    0.83
  -2   5  -1   17.95    0.93
   2  -5  -1   19.01    0.81
   2   5   1   19.39    0.99
   2  -5  -1   17.42    0.80
  -2  -5   1   19.61    0.93
   2   5   1   19.25    1.10
  -2   5  -1   18.69    1.01
  -2   5  -1   18.82    0.97
   2   5   1   17.43    1.05
   2   5   1   18.78    0.81
   2   5   1   17.48    0.92
   2   5   1   18.08    0.80
   2   5   1   19.09    0.94
   2  -5  -1   17.92    0.80
  -2  -5   1   19.29    0.90
   2   5   1   19.18    0.92
   2   5   1   17.38    0.82
   2  -5  -1   18.51    0.82
  -2   5  -1   18.63    1.02
  -2  -5   1   18.43    1.03
   2   5   1   18.92    0.93
   2   5   1   17.95    0.80
  -2  -5   1   19.47    0.94
   2  -5  -1   20.05    1.19
   2   5   1   18.13    0.80
   2   5   1   17.88    0.79
   2  -5  -1   18.68    1.06
  -2  -5   1   17.25    0.88
   2   5   1   19.19    0.83
   2  -5  -1   18.19    0.95
   2  -5  -1   20.69    0.92
   2  -5  -1   20.31    0.93
   2  -5  -1   19.51    0.82
   2  -5  -1   19.03    0.98
   2  -5  -1   17.70    0.82
   3   5  -1    1.04    0.14
   3  -5   1    1.30    0.09
   3   5  -1    0.92    0.07
   3   5  -1    0.84    0.16
  -3   5   1    1.08    0.13
   3   5  -1    1.01    0.13
   3   5  -1    0.97    0.09
   3   5  -1    1.53    0.29
   3   5  -1    0.88    0.19
   3  -5   1    1.06    0.17
  -3  -5  -1    1.15    0.17
   3   5  -1    0.84    0.15
   3  -5   1    1.08    0.29
  -3  -5  -1    1.16    0.21
  -3  -5  -1    1.20    0.18
  -3  -5  -1    0.84    0.23
   3   5  -1    1.43    0.22
   3   5  -1    0.99    0.10
   3  -5   1    1.55    0.32
   3  -5   1    1.28    0.07
  -3   5   1    1.12    0.27
  -3   5   1    1.03    0.26
   3   5  -1    1.32    0.28
   3  -5   1    1.35    0.11
  -3   5   1    0.92    0.22
   3  -5   1    1.29    0.11
   3   5  -1    1.20    0.22
   3  -5   1    1.10    0.18
   3  -5   1    1.61    0.31
  -3  -5  -1    1.48    0.25
   3  -5   1    1.18    0.10
   3   5  -1    1.05    0.12
   3  -5   1    1.25    0.23
   3  -5   1    1.65    0.22
   3  -5   1    1.19    0.12
   3   5  -1    1.36    0.20
   3   5   1    1.24    0.10
  -3  -5   1    1.10    0.32
   3   5   1    1.20    0.13
   3   5   1    0.80    0.15
   3  -5  -1    0.96    0.09
   3  -5  -1    1.03    0.23
   3  -5  -1    1.00    0.17
  -3   5  -1    1.18    0.12
   3  -5  -1    1.03    0.07
   3  -5  -1    1.18    0.19
   3  -5  -1    0.94    0.12
  -3   5  -1    1.76    0.35
   3   5   1    1.16    0.08
   3  -5  -1    1.12    0.17
   3   5   1    1.07    0.18
   3  -5  -1    1.18    0.11
  -3  -5   1    1.22    0.21
   3  -5  -1    1.12    0.21
   3  -5  -1    0.91    0.23
  -3   5  -1    1.41    0.20
   3   5   1    1.10    0.20
   3  -5  -1    1.18    0.10
   3   5   1    1.05    0.32
   3   5   1    0.91    0.16
  -3  -5   1    1.04    0.11
  -3   5  -1    1.53    0.25
   3  -5  -1    0.99    0.16
   3  -5  -1    1.01    0.09
   3   5   1    1.17    0.11
   3  -5  -1    1.24    0.30
   3  -5  -1    1.02    0.09
   3   5   1    1.19    0.22
  -3   5  -1    1.03    0.23
  -3  -5   1    0.85    0.17
   3  -5  -1    0.72    0.18
  -3   5  -1    0.99    0.36
   3  -5  -1    0.93    0.18
   3   5   1    1.24    0.21
  -3   5  -1    0.95    0.18
   4  -5   1    3.89    0.30
  -4   5   1    3.85    0.47
   4   5  -1    3.44    0.17
  -4  -5  -1    4.20    0.51
   4  -5   1    3.92    0.19
   4  -5   1    4.07    0.53
   4   5  -1    3.64    0.20
   4   5  -1    3.52    0.45
  -4   5   1    3.65    0.29
  -4  -5  -1    3.75    0.29
   4  -5   1    3.27    0.47
   4  -5   1    4.14    0.36
   4   5  -1    4.01    0.24
   4  -5   1    3.71    0.23
   4   5  -1    3.81    0.22
   4   5  -1    3.59    0.37
  -4   5   1    4.43    0.31
  -4  -5  -1    3.83    0.20
  -4   5   1    3.79    0.42
   4   5  -1    4.00    0.19
   4  -5   1    3.83    0.23
  -4   5   1    3.85    0.46
   4  -5   1    3.03    0.44
   4   5  -1    3.63    0.31
   4   5  -1    3.83    0.50
  -4   5   1    3.48    0.54
  -4  -5  -1    4.28    0.64
  -4  -5  -1    3.43    0.37
   4  -5   1    3.90    0.21
   4  -5   1    4.13    0.34
   4  -5   1    3.06    0.40
   4  -5   1    3.80    0.22
   4   5   1    4.02    0.31
   4  -5  -1    3.68    0.20
   4   5   1    4.22    0.35
   4  -5  -1    3.66    0.37
   4   5   1    4.02    0.39
  -4   5  -1    3.93    0.43
   4   5   1    3.71    0.21
   4   5   1    3.04    0.36
  -4   5  -1    3.69    0.60
  -4  -5   1    3.62    0.53
  -4  -5   1    3.22    0.33
  -4   5  -1    3.06    0.38
  -4   5  -1    3.58    0.23
   4  -5  -1    3.76    0.36
   4   5   1    3.63    0.22
  -4   5  -1    3.96    0.43
   4  -5  -1    3.78    0.30
   4   5   1    3.87    0.21
   4  -5  -1    3.99    0.30
   4   5   1    3.85    0.37
   4   5   1    3.49    0.54
   4   5   1    3.73    0.18
  -4   5  -1    3.63    0.31
   4   5   1    3.32    0.32
  -4  -5   1    4.32    0.36
  -4  -5   1    3.03    0.39
   4   5   1    3.77    0.21
   4  -5  -1    3.52    0.48
  -4  -5   1    3.52    0.31
   4  -5  -1    3.89    0.23
   4  -5  -1    4.31    0.41
   4   5   1    3.78    0.21
  -4  -5   1    3.92    0.32
   5   5  -1    0.68    0.28
   5  -5   1    0.33    0.35
   5  -5   1    0.91    0.10
   5  -5   1    1.26    0.30
   5   5  -1    0.96    0.09
   5   5  -1    0.68    0.21
   5  -5   1    0.98    0.12
  -5   5   1    0.70    0.29
  -5  -5  -1    0.95    0.09
   5  -5   1    1.08    0.12
   5   5  -1    1.00    0.11
   5   5  -1    1.12    0.21
  -5   5   1    1.17    0.13
  -5  -5  -1    1.05    0.25
   5  -5   1    1.24    0.29
   5   5  -1    0.93    0.07
   5   5  -1    0.98    0.09
   5   5  -1    0.92    0.06
   5  -5   1    1.05    0.14
  -5   5   1    0.64    0.26
   5  -5   1    0.93    0.11
   5   5  -1    1.01    0.08
   5  -5   1    1.09    0.18
   5  -5   1    1.04    0.09
   5   5  -1    1.38    0.34
   5   5  -1    0.93    0.25
   5   5  -1    1.02    0.12
   5   5  -1    0.97    0.12
   5  -5   1    1.08    0.33
   5  -5   1    1.08    0.13
   5  -5   1    1.43    0.27
   5  -5   1    0.99    0.28
   5   5  -1    0.89    0.22
  -5   5   1    1.15    0.21
   5   5  -1    0.76    0.15
   5  -5   1    0.95    0.07
   5  -5   1    0.92    0.21
   5  -5   1    0.84    0.27
  -5  -5  -1    1.02    0.17
   5   5   1    1.09    0.09
  -5  -5   1    1.12    0.22
  -5   5  -1    1.28    0.21
   5  -5  -1    0.93    0.21
   5   5   1    0.96    0.22
   5  -5  -1    0.87    0.20
   5  -5  -1    0.96    0.30
   5  -5  -1    1.02    0.09
   5   5   1    1.09    0.10
  -5   5  -1    1.27    0.29
   5   5   1    1.10    0.10
   5   5   1    1.16    0.11
   5   5   1    0.80    0.15
   5  -5  -1    1.05    0.11
   5  -5  -1    1.07    0.11
   5  -5  -1    1.11    0.26
   5  -5  -1    0.96    0.09
   5  -5  -1    1.03    0.09
   5   5   1    0.94    0.35
   5   5   1    0.65    0.20
  -5  -5   1    1.08    0.19
   5   5   1    0.79    0.20
   5  -5  -1    1.03    0.11
  -5   5  -1    0.58    0.23
   5  -5  -1    1.12    0.38
   5  -5  -1    0.86    0.19
   5  -5  -1    1.09    0.17
   5   5   1    0.87    0.22
   5   5   1    0.91    0.11
  -5  -5   1    1.13    0.35
   5  -5  -1    0.58    0.23
   5  -5  -1    1.13    0.13
   5  -5  -1    0.72    0.12
   5   5   1    1.07    0.14
  -5   5  -1    1.19    0.13
   5   5   1    0.99    0.27
   5   5   1    0.63    0.23
   5   5   1    1.06    0.12
   6  -5   1    2.50    0.13
   6  -5   1    3.04    0.51
   6  -5   1    2.62    0.16
  -6   5   1    2.15    0.42
   6  -5   1    2.56    0.17
   6  -5   1    2.61    0.19
   6  -5   1    3.04    0.35
  -6  -5  -1    2.64    0.41
   6   5  -1    2.55    0.32
  -6  -5  -1    2.51    0.48
   6  -5   1    2.62    0.19
   6   5  -1    2.51    0.19
   6  -5   1    2.30    0.28
   6  -5   1    2.73    0.57
   6   5  -1    2.77    0.20
   6  -5   1    2.42    0.44
   6   5  -1    1.54    0.56
   6  -5   1    2.67    0.21
  -6   5   1    2.48    0.19
   6   5  -1    2.50    0.17
  -6   5   1    2.20    0.43
   6  -5   1    2.49    0.17
   6  -5   1    2.71    0.42
   6  -5  -1    2.81    0.18
   6  -5  -1    2.42    0.15
   6   5   1    2.68    0.17
  -6   5  -1    2.49    0.20
   6  -5  -1    2.62    0.18
   6  -5  -1    3.01    0.33
   6   5   1    2.22    0.26
   6   5   1    2.46    0.40
   6   5   1    2.43    0.14
  -6   5  -1    2.96    0.35
   6  -5  -1    2.83    0.35
   6  -5  -1    2.33    0.14
   6  -5  -1    2.81    0.51
   6  -5  -1    2.68    0.14
   6   5   1    2.29    0.31
  -6  -5   1    2.41    0.40
   6  -5  -1    2.34    0.13
   6   5   1    2.55    0.42
   6   5   1    2.30    0.30
  -6  -5   1    2.61    0.37
  -6   5  -1    2.05    0.43
   6  -5  -1    2.90    0.19
   6   5   1    2.32    0.12
   6   5   1    2.37    0.34
   6   5   1    2.06    0.35
   6  -5  -1    3.27    0.40
   6   5   1    2.67    0.18
   6   5   1    2.66    0.14
   6   5   1    2.54    0.13
   6   5   1    2.36    0.13
   6  -5  -1    2.58    0.43
  -6   5  -1    1.90    0.36
   6  -5  -1    2.54    0.14
   6  -5  -1    2.52    0.16
  -6  -5   1    2.33    0.17
  -7   5   1    5.57    0.79
  -7  -5  -1    8.12    0.89
   7  -5   1    8.42    1.42
   7  -5   1    7.67    0.33
   7   5  -1    5.77    0.83
   7  -5   1    7.65    0.43
   7  -5   1    6.88    0.81
  -7   5   1    7.21    0.39
  -7   5   1    6.15    0.87
   7  -5   1    7.43    0.34
   7   5  -1    7.30    0.40
   7   5  -1    7.64    0.45
   7  -5   1    7.74    0.41
   7  -5   1    7.28    0.38
  -7  -5  -1    6.66    0.79
   7  -5   1    8.04    0.62
   7  -5   1    7.69    0.41
   7   5  -1    8.18    0.46
   7  -5  -1    6.90    0.32
  -7   5  -1    6.36    0.78
   7   5   1    7.56    0.38
   7  -5  -1    7.41    0.39
   7  -5  -1    7.27    0.39
   7  -5  -1    7.20    0.38
   7   5   1    7.08    0.55
   7   5   1    6.35    0.73
  -7  -5   1    8.41    0.69
  -7   5  -1    7.52    0.40
  -7  -5   1    7.48    0.37
   7  -5  -1    6.38    0.47
  -7  -5   1    6.88    0.64
   7   5   1    7.15    0.34
   7  -5  -1    6.59    0.89
   7   5   1    7.71    0.39
  -7   5  -1    7.93    1.13
  -8   5   1    1.48    0.17
   8   5  -1    1.73    0.09
   8  -5   1    1.73    0.11
   8  -5   1    1.65    0.18
   8   5  -1    2.03    0.19
   8   5  -1    1.70    0.16
   8   5  -1    1.68    0.17
   8  -5   1    1.78    0.15
   8  -5   1    1.68    0.10
  -8  -5  -1    1.84    0.17
   8   5  -1    1.80    0.10
   8  -5   1    1.93    0.11
   8  -5   1    1.79    0.11
   8  -5   1    1.97    0.19
   8  -5   1    1.83    0.12
   8  -5   1    1.71    0.19
   8   5   1    1.70    0.11
  -8  -5   1    0.42    0.67
   8  -5  -1    1.79    0.18
   8  -5  -1    1.78    0.10
   8  -5  -1    1.82    0.10
  -8   5  -1    1.89    0.18
   8  -5  -1    1.66    0.09
  -8  -5   1    1.89    0.17
   8   5   1    2.08    0.18
   8   5   1    1.79    0.11
   8  -5  -1    1.62    0.09
   8  -5  -1    1.76    0.19
   8   5   1    1.71    0.16
   8   5   1    1.77    0.10
   8  -5  -1    1.82    0.17
  -9   5   1    5.36    0.35
   9   5  -1    5.74    0.26
   9  -5   1    5.77    0.26
   9   5  -1    5.74    0.26
   9  -5   1    5.73    0.37
   9  -5   1    6.20    0.40
  -9  -5  -1    6.12    0.35
   9  -5   1    6.13    0.28
   9   5  -1    5.53    0.26
   9  -5   1    6.27    0.28
   9   5  -1    6.00    0.37
   9  -5   1    6.03    0.27
   9  -5   1    6.56    0.38
   9  -5   1    6.14    0.29
   9  -5  -1    6.01    0.26
   9   5   1    6.17    0.27
   9   5   1    5.79    0.29
   9   5   1    5.91    0.27
   9  -5  -1    6.24    0.36
   9  -5  -1    5.71    0.26
   9   5   1    6.05    0.27
   9  -5  -1    5.86    0.27
   9  -5  -1    5.36    0.26
   9  -5  -1    6.27    0.27
   9   5   1    6.11    0.37
   9  -5  -1    6.24    0.38
   9   5   1    6.48    0.34
   9  -5  -1    6.24    0.36
  10  -5   1    0.65    0.08
  10  -5   1    0.72    0.13
  10  -5   1    0.66    0.07
  10  -5   1    0.64    0.08
  10  -5   1    0.45    0.14
 -10   5   1    0.31    0.14
  10  -5   1    0.59    0.07
  10   5  -1    0.64    0.05
  10   5  -1    0.55    0.06
  10   5  -1    0.59    0.06
  10  -5   1    0.75    0.05
  10  -5  -1    0.62    0.07
  10  -5  -1    0.57    0.06
  10  -5  -1    0.54    0.12
  10   5   1    0.55    0.13
  10  -5  -1    0.58    0.13
  10   5   1    0.63    0.06
  10   5   1    0.63    0.06
  10  -5  -1    0.71    0.07
  10   5   1    0.61    0.09
  10  -5  -1    0.68    0.07
  10   5   1    0.58    0.06
  11  -5   1    0.01    0.04
  11  -5   1    0.04    0.05
  11  -5   1    0.02    0.03
  11   5  -1   -0.03    0.03
  11   5  -1    0.02    0.03
  11  -5   1   -0.01    0.04
  11   5   1    0.03    0.03
  11  -5  -1    0.01    0.03
  11   5   1    0.01    0.03
  11  -5  -1    0.02    0.04
  11   5   1   -0.02    0.03
  11  -5  -1    0.15    0.17
  11  -5  -1    0.03    0.04
 -11   5  -1   -0.11    0.11
  12  -5   1    0.09    0.04
  12   5  -1    0.03    0.03
  12  -5   1    0.02    0.03
  12  -5   1    0.02    0.03
  12   5   1   -0.01    0.02
  12  -5  -1    0.01    0.05
  12  -5  -1    0.08    0.03
  13   5   1    1.44    0.08
   0  -6  -1    0.07    0.13
   0  -6  -1   -0.01    0.02
   0   6   1    0.15    0.14
   0  -6  -1   -0.11    0.09
   0   6  -1    0.40    0.16
   0  -6   1    0.01    0.12
   0   6  -1    0.03    0.06
   0  -6   1    0.13    0.11
   0   6  -1   -0.05    0.13
   0   6  -1    0.01    0.05
   0   6   1    0.03    0.11
   0   6   1    0.02    0.06
   0   6  -1    0.01    0.04
   0   6   1   -0.02    0.13
   0   6  -1    0.16    0.21
   0   6   1    0.00    0.04
   0   6  -1    0.10    0.15
   0   6   1    0.11    0.28
   0   6  -1   -0.08    0.11
   0  -6   1   -0.04    0.12
   0  -6  -1    0.06    0.05
   0   6   1   -0.08    0.05
   0   6   1    0.09    0.18
   0  -6   1   -0.07    0.03
   0  -6   1   -0.08    0.05
   0  -6   1    0.03    0.04
   0  -6  -1    0.09    0.14
   0   6  -1    0.27    0.25
   0   6   1    0.14    0.13
   0   6  -1   -0.04    0.06
   0  -6  -1    0.09    0.08
   0  -6   1   -0.34    0.19
   0  -6   1    0.01    0.05
   0  -6   1    0.09    0.11
   0  -6  -1    0.06    0.16
   0   6   1   -0.05    0.03
   0  -6   1   -0.01    0.04
   0  -6  -1    0.05    0.11
   0   6   1    0.14    0.17
   0  -6  -1    0.20    0.30
   0   6   1    0.09    0.11
   0   6  -1    0.00    0.04
   0   6  -1   -0.19    0.13
  -1  -6  -1    1.12    0.28
   1   6  -1    1.75    0.16
   1   6  -1    1.57    0.29
   1   6  -1    1.76    0.11
   1   6  -1    1.40    0.24
   1  -6   1    1.62    0.21
   1  -6   1    1.45    0.11
   1  -6   1    1.42    0.22
   1  -6   1    1.24    0.21
   1  -6   1    1.56    0.11
   1  -6   1    1.98    0.33
  -1  -6  -1    1.35    0.21
   1   6  -1    1.61    0.14
   1   6  -1    1.93    0.27
   1  -6   1    1.55    0.15
   1   6  -1    2.17    0.30
   1   6  -1    1.72    0.12
  -1   6   1    1.52    0.23
  -1  -6  -1    1.35    0.21
  -1  -6  -1    1.68    0.21
  -1  -6  -1    1.47    0.12
   1   6  -1    2.14    0.29
  -1   6   1    1.48    0.20
   1  -6   1    2.04    0.36
   1   6  -1    1.21    0.20
   1   6  -1    1.96    0.29
   1  -6   1    1.56    0.11
   1  -6   1    1.05    0.28
  -1   6   1    1.72    0.25
  -1   6   1    1.62    0.10
  -1   6   1    1.90    0.29
   1  -6   1    1.48    0.20
   1  -6   1    1.55    0.13
   1   6  -1    1.64    0.32
   1  -6   1    1.64    0.23
  -1   6   1    1.72    0.13
   1   6  -1    1.77    0.26
   1   6  -1    1.64    0.14
   1  -6   1    1.73    0.29
   1  -6   1    1.43    0.14
  -1  -6  -1    1.96    0.16
  -1   6   1    1.67    0.35
   1  -6   1    1.45    0.10
  -1   6   1    1.19    0.27
  -1   6   1    1.66    0.14
   1  -6   1    1.65    0.12
   1  -6   1    1.52    0.14
  -1   6  -1    1.37    0.28
   1  -6  -1    1.70    0.12
   1  -6  -1    2.14    0.26
  -1   6  -1    1.18    0.24
   1   6   1    1.54    0.11
  -1  -6   1    1.61    0.32
   1  -6  -1    1.38    0.26
  -1   6  -1    1.68    0.26
  -1   6  -1    1.26    0.22
   1   6   1    1.71    0.28
   1   6   1    1.56    0.11
  -1  -6   1    1.74    0.22
   1   6   1    1.34    0.25
   1  -6  -1    1.83    0.12
  -1  -6   1    1.60    0.12
   1  -6  -1    1.79    0.28
   1   6   1    1.42    0.21
   1  -6  -1    1.50    0.37
   1   6   1    1.31    0.29
   1   6   1    1.96    0.29
   1   6   1    1.66    0.15
  -1  -6   1    1.65    0.24
   1  -6  -1    1.77    0.32
   1   6   1    1.44    0.12
   1   6   1    1.04    0.32
   1  -6  -1    1.75    0.09
   1  -6  -1    1.65    0.13
  -1   6  -1    1.93    0.38
  -1  -6   1    1.78    0.23
  -1  -6   1    1.74    0.23
   1   6   1    1.24    0.21
   1   6   1    1.12    0.19
   1  -6  -1    2.32    0.32
  -1   6  -1    1.30    0.24
   1   6   1    1.65    0.12
   1   6   1    1.43    0.14
   1   6   1    1.69    0.26
  -1  -6   1    1.74    0.24
   1  -6  -1    1.61    0.20
  -1   6  -1    1.68    0.15
   1   6   1    1.32    0.24
   1  -6  -1    1.82    0.11
   1  -6  -1    1.80    0.28
   1   6   1    1.76    0.22
   1  -6  -1    1.62    0.13
   2   6  -1    2.12    0.32
   2  -6   1    2.61    0.29
   2  -6   1    2.35    0.17
   2  -6   1    2.77    0.42
  -2  -6  -1    2.23    0.29
   2  -6   1    1.70    0.30
   2  -6   1    2.46    0.26
   2   6  -1    2.59    0.34
   2   6  -1    2.20    0.14
   2  -6   1    2.13    0.27
  -2   6   1    1.97    0.20
   2  -6   1    2.39    0.15
  -2  -6  -1    2.28    0.37
   2  -6   1    2.69    0.20
  -2  -6  -1    2.21    0.30
   2  -6   1    2.46    0.27
  -2  -6  -1    2.19    0.14
   2   6  -1    1.85    0.41
   2   6  -1    2.28    0.17
  -2   6   1    2.31    0.17
  -2  -6  -1    2.61    0.27
   2  -6   1    2.64    0.38
   2  -6   1    2.57    0.15
   2  -6   1    2.18    0.14
   2   6  -1    2.99    0.32
   2   6  -1    2.49    0.33
   2   6  -1    2.25    0.30
   2   6  -1    2.34    0.15
  -2   6   1    1.70    0.31
   2   6  -1    2.39    0.16
   2   6  -1    1.98    0.33
  -2  -6  -1    2.63    0.25
  -2   6   1    2.45    0.40
   2  -6   1    2.55    0.13
   2   6  -1    2.02    0.16
   2  -6   1    2.33    0.14
   2   6  -1    2.32    0.13
  -2   6   1    2.05    0.30
  -2   6   1    2.51    0.30
   2   6  -1    2.18    0.15
   2   6  -1    2.16    0.34
   2  -6   1    2.54    0.35
   2   6  -1    2.31    0.27
   2  -6   1    2.17    0.28
  -2  -6  -1    1.90    0.30
   2  -6   1    2.31    0.17
   2   6  -1    2.24    0.27
   2  -6   1    2.47    0.44
   2   6  -1    2.13    0.33
   2  -6   1    2.26    0.17
   2  -6   1    2.23    0.19
   2  -6  -1    2.18    0.30
   2   6   1    2.39    0.17
  -2   6  -1    2.51    0.28
   2   6   1    2.45    0.27
   2   6   1    2.51    0.29
   2   6   1    2.45    0.15
   2  -6  -1    2.25    0.30
   2  -6  -1    2.43    0.25
   2  -6  -1    1.85    0.39
  -2  -6   1    1.77    0.24
  -2   6  -1    2.54    0.17
   2  -6  -1    2.40    0.15
   2   6   1    2.14    0.14
  -2  -6   1    2.10    0.28
  -2   6  -1    2.47    0.34
  -2  -6   1    1.94    0.23
  -2  -6   1    2.18    0.15
   2  -6  -1    2.65    0.29
  -2   6  -1    2.58    0.40
   2   6   1    2.44    0.29
  -2  -6   1    2.15    0.36
   2   6   1    2.35    0.16
  -2   6  -1    2.28    0.33
   2  -6  -1    2.35    0.14
  -2  -6   1    2.31    0.27
   2  -6  -1    2.96    0.35
   2   6   1    2.55    0.15
  -2  -6   1    2.48    0.28
   2  -6  -1    2.35    0.15
   2   6   1    2.01    0.28
  -2   6  -1    2.51    0.28
   2   6   1    3.05    0.36
   2  -6  -1    2.21    0.14
   2   6   1    2.54    0.19
   2   6   1    2.29    0.18
   2  -6  -1    2.21    0.16
  -2   6  -1    2.12    0.34
   2  -6  -1    2.35    0.29
   3   6  -1   20.73    1.13
   3   6  -1   21.31    1.06
   3  -6   1   23.39    1.28
   3  -6   1   21.64    1.00
   3  -6   1   21.33    1.20
   3  -6   1   22.57    1.28
   3  -6   1   21.56    1.22
   3  -6   1   24.20    1.30
   3   6  -1   21.14    0.97
   3  -6   1   22.54    0.96
  -3   6   1   21.18    1.19
  -3  -6  -1   22.19    1.28
  -3   6   1   22.33    0.99
  -3   6   1   20.41    1.18
   3  -6   1   22.68    1.09
   3   6  -1   22.51    1.12
   3  -6   1   22.07    0.95
   3   6  -1   21.99    1.21
  -3   6   1   22.20    1.20
   3  -6   1   24.28    1.01
   3   6  -1   22.19    1.06
  -3  -6  -1   22.79    1.14
  -3   6   1   22.88    1.30
   3  -6   1   23.16    1.01
   3  -6   1   21.58    1.12
  -3   6   1   21.96    1.10
  -3  -6  -1   21.76    1.16
   3  -6   1   20.97    1.16
  -3  -6  -1   22.61    1.20
   3   6  -1   21.57    0.96
   3   6  -1   21.54    1.14
   3  -6   1   21.17    0.97
  -3  -6  -1   20.80    0.94
   3   6  -1   21.19    0.97
   3   6  -1   23.44    0.98
   3  -6   1   24.34    1.16
  -3  -6   1   21.11    0.96
   3   6   1   19.82    1.30
   3   6   1   23.17    1.18
   3   6   1   21.17    1.12
   3   6   1   21.73    1.18
   3  -6  -1   21.83    1.08
  -3  -6   1   21.68    1.12
   3  -6  -1   21.28    1.12
  -3  -6   1   20.66    1.30
   3   6   1   22.90    1.12
  -3   6  -1   22.40    1.36
   3  -6  -1   22.88    1.13
  -3  -6   1   23.46    1.07
   3  -6  -1   20.05    0.95
   3  -6  -1   22.57    0.98
  -3   6  -1   20.45    1.09
  -3  -6   1   19.36    1.09
   3   6   1   23.54    1.17
   3  -6  -1   18.75    1.26
  -3   6  -1   21.47    1.20
   3  -6  -1   22.36    1.16
  -3   6  -1   22.57    1.15
   3   6   1   22.31    0.98
   3  -6  -1   21.18    0.96
   3  -6  -1   21.54    0.95
   3   6   1   21.58    1.09
  -3   6  -1   21.85    0.97
   3   6   1   21.81    0.97
   3  -6  -1   22.20    1.11
  -3   6  -1   21.52    1.20
  -4   6   1    0.26    0.09
   4  -6   1    0.62    0.29
   4   6  -1    0.31    0.15
   4  -6   1    0.12    0.06
   4   6  -1    0.24    0.22
   4   6  -1    0.26    0.16
   4  -6   1    0.07    0.03
  -4  -6  -1    0.20    0.13
   4   6  -1    0.19    0.05
   4   6  -1    0.25    0.20
   4  -6   1    0.35    0.26
  -4   6   1    0.05    0.18
   4   6  -1    0.22    0.09
  -4  -6  -1    0.18    0.17
   4  -6   1    0.16    0.06
   4   6  -1    0.14    0.05
  -4  -6  -1    0.27    0.33
   4  -6   1    0.22    0.12
   4   6  -1    0.24    0.08
   4  -6   1    0.17    0.07
   4   6  -1    0.21    0.06
   4  -6   1    0.20    0.22
   4  -6   1    0.10    0.13
   4   6  -1   -0.09    0.18
  -4  -6  -1    0.77    0.33
   4  -6   1    0.18    0.05
  -4   6   1    0.28    0.26
   4  -6   1    0.13    0.06
  -4   6   1    0.17    0.38
  -4   6   1    0.15    0.22
   4  -6   1    0.16    0.28
   4  -6   1    0.23    0.18
  -4  -6  -1    0.17    0.05
   4   6  -1    0.21    0.25
   4  -6   1    0.11    0.06
   4  -6   1    0.13    0.07
   4   6  -1    0.26    0.07
  -4  -6   1    0.48    0.20
   4   6   1    0.24    0.16
  -4  -6   1    0.28    0.22
   4   6   1   -0.17    0.12
   4  -6  -1    0.15    0.05
   4  -6  -1    0.14    0.05
   4  -6  -1    0.52    0.31
   4   6   1    0.16    0.05
   4  -6  -1    0.19    0.03
  -4  -6   1    0.35    0.16
   4  -6  -1    0.08    0.14
   4   6   1    0.16    0.04
  -4  -6   1    0.12    0.14
   4  -6  -1   -0.14    0.18
   4  -6  -1    0.19    0.05
   4  -6  -1    0.20    0.15
  -4  -6   1    0.16    0.07
   4   6   1    0.10    0.07
   4  -6  -1    0.26    0.21
   4   6   1    0.46    0.19
   4  -6  -1    0.18    0.20
  -4   6  -1    0.10    0.17
   4   6   1   -0.53    0.34
  -4  -6   1    0.45    0.53
   4  -6  -1    0.20    0.07
   4  -6  -1    0.16    0.08
  -4   6  -1    0.04    0.53
  -4   6  -1   -0.01    0.14
   4   6   1    0.19    0.18
  -4  -6   1    0.33    0.24
   4  -6  -1   -0.13    0.18
   4   6   1    0.15    0.05
   4   6   1    0.14    0.16
   4   6   1    0.12    0.06
   4  -6  -1    0.18    0.15
   4   6   1    0.12    0.06
  -4   6  -1    0.11    0.17
   4   6   1    0.14    0.06
  -4   6  -1    0.12    0.07
  -4  -6   1    0.26    0.12
  -4   6  -1    0.08    0.19
   4  -6  -1    0.12    0.06
   5  -6   1    4.18    0.27
   5  -6   1    4.18    0.26
   5   6  -1    3.96    0.26
   5   6  -1    4.58    0.28
   5  -6   1    5.09    0.61
   5  -6   1    3.80    0.40
   5   6  -1    4.06    0.22
  -5  -6  -1    4.83    0.50
   5   6  -1    4.34    0.26
   5  -6   1    4.11    0.61
   5   6  -1    4.56    0.22
   5  -6   1    3.98    0.24
   5  -6   1    3.87    0.52
   5  -6   1    4.46    0.45
   5   6  -1    4.15    0.41
  -5   6   1    4.41    0.25
   5  -6   1    4.28    0.20
  -5   6   1    3.14    0.64
   5  -6   1    4.14    0.21
   5  -6   1    4.59    0.37
   5  -6   1    3.88    0.24
  -5   6   1    4.17    0.53
   5   6  -1    4.16    0.54
   5   6  -1    3.73    0.58
   5   6  -1    4.08    0.57
   5   6  -1    4.11    0.37
   5  -6   1    4.29    0.25
   5  -6   1    3.99    0.24
   5   6  -1    4.28    0.24
  -5  -6  -1    3.85    0.22
  -5  -6  -1    3.76    0.36
   5   6  -1    4.14    0.51
   5   6  -1    4.20    0.20
   5   6   1    3.95    0.20
   5  -6  -1    4.46    0.62
  -5   6  -1    4.11    0.26
   5   6   1    3.73    0.39
   5   6   1    3.96    0.24
  -5   6  -1    4.38    0.40
  -5  -6   1    4.52    0.42
   5  -6  -1    4.65    0.25
   5  -6  -1    4.32    0.22
  -5   6  -1    3.70    0.50
   5  -6  -1    4.77    0.45
   5  -6  -1    4.76    0.25
   5   6   1    4.57    0.46
   5  -6  -1    4.18    0.65
   5   6   1    4.39    0.44
   5   6   1    4.40    0.24
   5  -6  -1    4.24    0.45
   5  -6  -1    4.27    0.20
  -5  -6   1    4.31    0.23
   5   6   1    4.14    0.23
  -5  -6   1    4.21    0.39
   5  -6  -1    4.46    0.25
   5  -6  -1    4.59    0.49
   5  -6  -1    4.15    0.26
   5  -6  -1    4.55    0.23
  -5   6  -1    4.66    0.54
   5   6   1    4.11    0.21
   5   6   1    4.29    0.25
   5   6   1    3.68    0.44
   5  -6  -1    4.56    0.43
  -6   6   1    0.10    0.08
   6  -6   1    0.16    0.42
   6  -6   1    0.08    0.16
   6  -6   1    0.02    0.05
   6   6  -1    0.27    0.35
  -6   6   1    0.26    0.32
   6  -6   1    0.07    0.07
   6   6  -1    0.13    0.03
   6  -6   1   -0.05    0.34
   6   6  -1    0.06    0.07
  -6  -6  -1    0.36    0.28
   6   6  -1   -0.16    0.18
   6   6  -1   -0.02    0.32
   6   6  -1    0.06    0.06
   6  -6   1   -0.19    0.37
  -6  -6  -1    0.39    0.20
   6  -6   1    0.10    0.18
  -6   6   1    0.09    0.33
   6  -6   1    0.11    0.03
   6  -6   1    0.06    0.05
  -6  -6  -1   -0.43    0.28
   6  -6   1    0.43    0.41
   6  -6   1    0.11    0.31
   6  -6   1    0.07    0.07
   6   6  -1    0.08    0.07
   6  -6   1    0.10    0.07
   6   6   1    0.13    0.09
   6  -6  -1    0.17    0.05
   6  -6  -1    0.05    0.49
   6   6   1   -0.08    0.22
   6   6   1   -0.03    0.16
   6  -6  -1    0.28    0.20
   6  -6  -1    0.12    0.12
   6  -6  -1    0.09    0.03
   6  -6  -1    0.18    0.07
  -6  -6   1   -0.13    0.19
  -6  -6   1    0.13    0.06
   6  -6  -1    0.13    0.06
   6  -6  -1    0.08    0.06
  -6   6  -1    0.11    0.07
   6   6   1    0.10    0.07
   6   6   1    0.08    0.04
   6   6   1   -0.03    0.07
   6  -6  -1    0.04    0.29
   6  -6  -1    0.18    0.26
   6  -6  -1    0.07    0.05
   6  -6  -1   -0.30    0.30
   6   6   1    0.33    0.20
   6  -6  -1    0.26    0.08
   6  -6  -1    0.07    0.06
   6   6   1    0.33    0.25
  -6   6  -1    0.17    0.25
  -6   6  -1    0.08    0.25
   6   6   1    0.04    0.04
   6   6   1    0.10    0.03
  -6  -6   1    0.22    0.21
   6   6   1    0.43    0.41
   7  -6   1    7.27    0.84
   7  -6   1    7.81    0.70
  -7  -6  -1    7.23    1.01
   7  -6   1    9.12    0.41
   7  -6   1    8.36    0.49
   7   6  -1    8.29    0.66
  -7   6   1    8.72    1.02
   7  -6   1    8.83    1.11
   7   6  -1    7.93    0.45
   7  -6   1    8.67    0.47
   7  -6   1    7.83    0.96
   7  -6   1    9.42    0.41
   7   6  -1    8.72    0.46
   7  -6   1    8.41    0.95
   7   6  -1    6.44    0.97
  -7  -6  -1   10.22    0.94
  -7   6   1    8.39    0.45
   7  -6   1    8.59    0.60
   7   6  -1    8.66    0.42
   7  -6   1    7.61    0.92
   7  -6   1    8.88    0.47
   7  -6   1    9.42    0.39
   7  -6   1    8.53    0.39
   7   6   1    8.63    0.43
   7   6   1    8.37    0.40
   7  -6  -1    8.11    0.37
   7   6   1    8.51    0.86
   7  -6  -1    8.91    0.45
   7  -6  -1    8.40    0.45
   7   6   1    7.50    0.64
   7   6   1    9.38    0.45
  -7   6  -1    7.62    0.88
  -7   6  -1    8.25    0.92
   7  -6  -1    7.86    0.57
   7  -6  -1    8.82    0.44
  -7  -6   1    8.53    0.42
  -7  -6   1    7.34    0.79
  -7   6  -1    7.44    0.53
  -7  -6   1    8.21    0.74
   7  -6  -1    8.61    1.14
   8  -6   1   31.44    1.33
   8  -6   1   30.98    1.32
   8   6  -1   28.90    1.29
   8   6  -1   28.59    1.28
   8   6  -1   29.17    1.28
   8  -6   1   30.49    1.45
   8   6  -1   31.37    1.40
   8  -6   1   31.44    1.43
   8  -6   1   32.03    1.43
   8  -6   1   31.48    1.34
  -8   6   1   31.51    1.40
   8   6  -1   27.91    1.37
  -8  -6  -1   31.56    1.37
   8   6  -1   29.82    1.34
   8   6  -1   29.60    1.30
   8  -6   1   30.80    1.32
  -8   6  -1   33.85    1.40
   8   6   1   31.76    1.38
   8   6   1   33.29    1.42
   8  -6  -1   29.95    1.29
   8   6   1   31.00    1.35
   8  -6  -1   31.55    1.37
   8   6   1   30.99    1.32
   8   6   1   30.58    1.32
  -8  -6   1   30.08    1.36
   8  -6  -1   30.71    1.29
   8  -6  -1   32.56    1.38
   8  -6  -1   29.35    1.28
   8  -6  -1   29.09    1.28
   8  -6  -1   31.85    1.39
   8  -6  -1   30.59    1.30
   9   6  -1    6.09    0.28
   9  -6   1    5.33    0.37
   9  -6   1    5.59    0.39
   9  -6   1    6.04    0.29
   9   6  -1    6.15    0.30
   9  -6   1    5.81    0.26
   9   6  -1    5.87    0.28
   9  -6   1    6.27    0.38
  -9   6   1    6.54    0.36
   9   6  -1    6.25    0.39
  -9  -6  -1    6.31    0.37
   9   6   1    6.02    0.29
   9  -6  -1    6.36    0.38
   9   6   1    5.88    0.27
   9   6   1    5.95    0.34
   9  -6  -1    5.73    0.27
   9  -6  -1    6.52    0.37
   9   6   1    6.10    0.37
   9  -6  -1    6.14    0.29
   9  -6  -1    6.37    0.39
  10  -6   1    1.64    0.10
  10  -6   1    1.69    0.10
  10  -6   1    1.45    0.10
  10   6  -1    1.45    0.09
 -10   6   1    1.60    0.20
  10   6  -1    1.58    0.22
  10   6  -1    1.69    0.12
  10  -6   1    1.68    0.23
  10  -6   1    1.58    0.12
  10   6  -1    1.58    0.10
  10  -6   1    1.42    0.23
 -10  -6  -1    1.75    0.20
  10   6  -1    1.43    0.09
  10   6   1    1.41    0.12
  10   6   1    1.76    0.10
  10   6   1    1.59    0.09
  10  -6  -1    1.60    0.09
  10  -6  -1    1.56    0.10
  10  -6  -1    1.51    0.10
  10  -6  -1    1.52    0.21
  10   6   1    1.49    0.10
  10  -6  -1    1.37    0.18
  10  -6  -1    1.43    0.21
  10   6   1    1.45    0.22
  10   6   1    1.84    0.21
  10  -6  -1    1.72    0.10
  11  -6   1    1.62    0.10
  11  -6   1    1.63    0.10
  11   6  -1    1.66    0.09
  11  -6   1    1.34    0.19
  11  -6   1    1.74    0.10
  11   6  -1    1.62    0.10
  11  -6  -1    1.60    0.11
  11   6   1    1.64    0.15
  11  -6  -1    1.48    0.23
  11  -6  -1    1.78    0.10
  11  -6  -1    1.38    0.24
  11  -6  -1    1.72    0.10
  11   6   1    1.70    0.09
  11   6   1    1.72    0.10
  11  -6  -1    1.71    0.10
  12   6  -1    0.05    0.03
  12  -6   1    0.06    0.05
  12  -6   1    0.05    0.03
  12  -6   1    0.04    0.04
  12  -6  -1    0.06    0.03
  12   6   1    0.03    0.03
  12  -6  -1    0.05    0.03
  12  -6  -1    0.02    0.04
  12   6   1    0.02    0.03
   0   7  -1    0.06    0.04
   0  -7  -1   -0.04    0.05
   0  -7  -1   -0.04    0.11
   0   7  -1    0.13    0.26
   0  -7   1    0.00    0.04
   0   7   1    0.03    0.04
   0   7  -1   -0.09    0.16
   0  -7   1    0.13    0.14
   0  -7   1    0.01    0.05
   0  -7   1    0.03    0.06
   0   7  -1    0.06    0.14
   0   7  -1   -0.02    0.04
   0   7  -1   -0.06    0.07
   0   7  -1    0.12    0.16
   0  -7   1    0.06    0.08
   0  -7  -1   -0.01    0.10
   0  -7   1    0.04    0.12
   0   7   1   -0.25    0.12
   0   7   1   -0.03    0.06
   0   7  -1   -0.24    0.35
   0   7   1   -0.12    0.14
   0   7  -1   -0.12    0.13
   0   7   1   -0.11    0.12
   0  -7   1    0.05    0.27
   0  -7  -1    0.13    0.15
   0   7   1   -0.12    0.11
   0   7   1   -0.25    0.21
   0  -7  -1   -0.10    0.05
   0   7   1    0.08    0.07
   0   7  -1    0.06    0.06
   0   7   1    0.01    0.05
   0  -7   1   -0.02    0.04
   0   7   1    0.17    0.20
   0   7   1   -0.05    0.06
   0  -7  -1    0.05    0.19
   0   7   1    0.16    0.15
   0   7   1    0.01    0.04
   0   7   1    0.03    0.04
   0  -7  -1    0.07    0.13
   0   7  -1    0.24    0.18
   0   7  -1   -0.03    0.09
   0   7  -1   -0.37    0.23
   0   7  -1   -0.28    0.16
   0  -7  -1    0.02    0.05
   0  -7  -1    0.00    0.04
   0  -7   1    0.01    0.03
   0  -7   1    0.12    0.13
   0  -7   1    0.01    0.14
   0  -7  -1    0.01    0.03
   0  -7  -1    0.10    0.19
   0  -7  -1   -0.12    0.10
   0  -7   1    0.01    0.14
  -1  -7  -1    0.57    0.08
  -1   7   1    0.73    0.10
   1   7  -1    0.76    0.24
  -1   7   1    0.56    0.25
   1   7  -1    0.75    0.08
   1  -7   1    0.19    0.23
  -1   7   1    0.57    0.16
   1   7  -1    0.37    0.19
   1  -7   1    0.74    0.21
   1   7  -1    0.67    0.10
  -1   7   1    0.92    0.23
  -1  -7  -1    0.49    0.17
  -1   7   1    0.46    0.19
   1  -7   1    0.26    0.30
   1   7  -1    0.63    0.09
   1  -7   1    0.68    0.10
  -1   7   1    0.49    0.21
   1   7  -1    0.43    0.23
  -1  -7  -1    0.58    0.21
   1   7  -1    0.85    0.23
   1   7  -1    0.78    0.11
   1  -7   1    0.73    0.10
   1   7  -1    0.85    0.34
  -1   7   1    0.75    0.26
  -1   7   1    0.70    0.09
  -1  -7  -1    0.56    0.16
  -1   7   1    0.56    0.07
   1  -7   1    0.53    0.08
   1   7  -1    0.81    0.21
  -1  -7  -1    0.50    0.23
   1  -7   1    0.50    0.10
   1  -7   1    0.59    0.22
   1  -7   1    0.60    0.08
   1  -7   1    1.04    0.32
   1   7  -1   -0.01    0.30
   1  -7   1    0.47    0.09
  -1  -7  -1    0.39    0.17
   1  -7   1    0.32    0.13
   1   7  -1    0.79    0.09
   1   7  -1    0.72    0.09
   1  -7   1    0.71    0.09
   1  -7   1    0.62    0.17
  -1  -7  -1    0.43    0.25
   1  -7   1    0.39    0.17
   1   7   1    0.88    0.25
   1  -7  -1    0.75    0.09
  -1  -7   1    0.46    0.21
  -1  -7   1    0.97    0.33
   1   7   1    0.69    0.10
   1  -7  -1    0.59    0.09
   1  -7  -1    0.73    0.16
   1  -7  -1    0.71    0.19
   1   7   1    0.33    0.15
  -1  -7   1    0.63    0.18
   1  -7  -1    0.44    0.19
  -1  -7   1    0.54    0.18
  -1   7  -1    0.36    0.18
  -1   7  -1    0.61    0.08
   1   7   1    0.50    0.37
  -1   7  -1    0.36    0.15
  -1  -7   1    0.59    0.07
  -1   7  -1    0.51    0.21
   1  -7  -1    0.54    0.09
  -1   7  -1    0.58    0.10
  -1  -7   1    0.61    0.08
   1   7   1    0.53    0.10
   1  -7  -1    0.64    0.06
   1  -7  -1    0.56    0.21
   1  -7  -1    0.45    0.17
   1   7   1    0.87    0.12
   1   7   1    0.63    0.07
  -1   7  -1    0.64    0.09
  -1   7  -1    0.88    0.33
   1  -7  -1    0.42    0.20
   1  -7  -1    0.62    0.10
   1   7   1    0.63    0.27
   1   7   1    0.62    0.26
   1   7   1    0.56    0.10
   1  -7  -1    0.73    0.08
  -1   7  -1    0.67    0.25
   1  -7  -1    0.68    0.23
  -1  -7   1    0.67    0.13
   1   7   1    0.55    0.17
   1   7   1    0.74    0.20
  -1   7  -1    0.26    0.19
   1   7   1    0.64    0.08
   1   7   1    0.58    0.17
   1   7   1    0.72    0.08
  -1   7  -1    0.55    0.06
   1  -7  -1    0.68    0.34
  -2  -7  -1   76.97    3.34
   2   7  -1   79.75    3.25
   2  -7   1   76.98    3.26
   2  -7   1   73.44    3.24
  -2  -7  -1   77.39    3.44
   2  -7   1   77.23    3.54
   2   7  -1   71.60    3.59
   2  -7   1   76.68    3.58
  -2   7   1   73.71    3.48
   2   7  -1   69.46    3.23
   2   7  -1   79.45    3.47
   2  -7   1   73.37    3.36
   2   7  -1   77.62    3.54
   2  -7   1   81.12    3.41
   2  -7   1   76.74    3.23
   2   7  -1   69.96    3.45
  -2  -7  -1   81.31    3.56
  -2  -7  -1   74.32    3.21
  -2   7   1   80.24    3.31
  -2   7   1   74.61    3.40
   2  -7   1   77.65    3.22
   2  -7   1   77.15    3.26
  -2  -7  -1   78.86    3.42
   2  -7   1   75.88    3.22
  -2   7   1   76.64    3.58
  -2  -7  -1   71.09    3.49
  -2  -7  -1   75.04    3.38
   2   7  -1   73.37    3.29
   2   7  -1   75.20    3.37
   2  -7   1   78.29    3.38
   2   7  -1   79.48    3.37
   2   7  -1   82.06    3.37
   2   7  -1   76.02    3.47
   2   7  -1   70.23    3.22
   2  -7   1   70.74    3.49
  -2   7   1   78.74    3.49
   2  -7   1   76.89    3.42
   2   7  -1   76.54    3.21
  -2   7   1   79.99    3.30
  -2   7   1   77.45    3.46
   2   7  -1   77.70    3.43
   2  -7   1   67.68    3.27
   2  -7   1   75.71    3.24
   2  -7   1   79.98    3.23
  -2  -7   1   71.93    3.30
  -2  -7   1   78.13    3.40
   2  -7  -1   68.59    3.57
   2   7   1   79.39    3.40
   2   7   1   74.59    3.24
  -2  -7   1   74.26    3.55
   2   7   1   68.62    3.46
   2   7   1   68.44    3.60
   2  -7  -1   72.58    3.21
   2   7   1   78.77    3.50
   2   7   1   77.34    3.40
   2   7   1   77.85    3.64
   2  -7  -1   77.32    3.48
   2  -7  -1   76.22    3.22
   2   7   1   76.77    3.40
  -2   7  -1   76.91    3.41
  -2  -7   1   72.80    3.38
  -2   7  -1   77.09    3.45
   2  -7  -1   79.72    3.44
  -2   7  -1   73.33    3.50
   2   7   1   82.34    3.47
   2  -7  -1   69.45    3.43
   2   7   1   77.03    3.27
   2  -7  -1   80.58    3.23
   2   7   1   75.57    3.25
   2  -7  -1   80.36    3.43
   2  -7  -1   74.77    3.20
   2  -7  -1   74.47    3.39
  -2  -7   1   74.42    3.41
   2  -7  -1   80.39    3.35
  -2   7  -1   77.54    3.41
  -2  -7   1   75.23    3.35
  -2   7  -1   75.83    3.49
  -2   7  -1   74.75    3.24
   2  -7  -1   75.77    3.23
  -2  -7   1   75.45    3.37
   2   7   1   75.69    3.22
  -2   7  -1   74.93    3.60
   2   7   1   84.65    3.29
   2  -7  -1   83.30    3.39
   2   7   1   77.85    3.25
   3   7  -1   18.56    1.17
   3   7  -1   19.99    1.22
  -3   7   1   19.67    1.17
   3  -7   1   22.28    0.91
  -3  -7  -1   21.28    1.18
   3  -7   1   21.50    0.92
  -3  -7  -1   22.99    1.14
   3   7  -1   22.30    1.13
  -3  -7  -1   21.12    0.91
   3   7  -1   20.72    0.92
  -3   7   1   19.92    0.92
  -3   7   1   20.85    0.93
  -3  -7  -1   20.63    1.07
   3   7  -1   18.46    1.14
   3  -7   1   20.87    0.90
  -3  -7  -1   20.41    1.13
   3   7  -1   20.00    1.07
   3  -7   1   21.20    1.27
   3  -7   1   19.30    1.20
  -3   7   1   19.76    1.21
   3   7  -1   20.88    1.24
   3  -7   1   18.52    1.20
   3  -7   1   20.17    1.11
   3   7  -1   21.20    0.94
   3  -7   1   20.63    1.30
   3  -7   1   23.08    1.16
   3  -7   1   21.46    1.07
  -3   7   1   20.78    1.28
  -3  -7  -1   20.22    1.24
   3  -7   1   21.43    0.96
   3  -7   1   19.05    1.22
   3  -7   1   20.71    1.07
   3  -7   1   21.24    0.95
   3  -7   1   21.39    0.93
   3  -7   1   21.87    0.91
  -3  -7  -1   20.76    1.24
   3   7  -1   20.66    1.20
   3   7  -1   21.14    0.90
   3   7  -1   21.42    1.06
   3   7  -1   21.61    0.94
   3   7  -1   20.01    0.91
   3   7  -1   20.65    0.89
  -3   7   1   19.62    1.23
   3  -7   1   20.69    0.93
  -3   7   1   18.15    1.10
   3   7  -1   19.56    0.92
   3  -7  -1   20.09    0.92
   3  -7  -1   21.80    1.07
  -3   7  -1   21.59    1.42
   3  -7  -1   21.58    1.13
   3  -7  -1   20.85    1.13
   3   7   1   20.81    0.91
  -3  -7   1   20.62    1.06
   3   7   1   21.71    0.91
   3  -7  -1   19.36    1.15
   3   7   1   18.65    1.11
  -3  -7   1   19.94    1.04
  -3   7  -1   20.82    1.17
   3  -7  -1   20.26    0.91
  -3   7  -1   20.08    1.19
  -3  -7   1   20.44    0.91
   3  -7  -1   20.21    1.10
   3   7   1   21.67    0.94
   3   7   1   21.10    0.95
   3   7   1   22.18    1.19
  -3  -7   1   20.15    1.13
  -3   7  -1   20.64    1.11
   3  -7  -1   18.61    1.32
  -3   7  -1   21.49    1.22
   3   7   1   22.37    1.13
   3  -7  -1   20.44    1.15
  -3   7  -1   20.82    1.09
   3  -7  -1   21.61    0.92
   3   7   1   20.94    0.93
   3  -7  -1   20.30    1.22
   3   7   1   21.42    0.92
   3   7   1   22.90    0.92
   3   7   1   22.19    1.10
   3  -7  -1   22.01    0.92
   3  -7  -1   19.29    0.90
   3  -7  -1   21.13    0.91
   3  -7  -1   19.67    0.88
  -3  -7   1   21.10    1.44
   3   7   1   22.17    1.16
  -3  -7   1   20.66    1.10
   4  -7   1    6.77    0.36
   4  -7   1    6.58    0.65
   4  -7   1    5.34    0.74
   4  -7   1    6.42    0.34
   4  -7   1    6.62    0.31
   4  -7   1    6.04    0.76
   4   7  -1    6.22    0.61
   4  -7   1    6.62    0.33
   4   7  -1    6.77    0.37
  -4   7   1    6.24    0.69
  -4   7   1    7.17    0.61
   4  -7   1    6.48    0.50
   4  -7   1    6.74    0.32
   4  -7   1    6.41    0.48
  -4   7   1    6.82    0.36
   4   7  -1    6.70    0.31
   4   7  -1    7.34    0.38
   4   7  -1    6.46    0.65
   4   7  -1    6.83    0.34
   4   7  -1    6.61    0.35
   4  -7   1    6.59    0.79
  -4  -7  -1    6.84    0.48
   4   7  -1    6.41    0.33
   4  -7   1    6.22    0.52
   4  -7   1    6.40    0.35
   4   7  -1    6.06    0.80
   4   7  -1    5.89    0.78
   4  -7   1    6.60    0.35
   4   7  -1    6.87    0.32
  -4  -7  -1    6.86    0.59
   4  -7   1    6.80    0.37
   4  -7  -1    6.96    0.57
   4  -7  -1    7.59    0.81
   4   7   1    6.71    0.33
   4  -7  -1    6.53    0.32
  -4   7  -1    6.40    0.36
  -4  -7   1    6.90    0.52
   4  -7  -1    6.83    0.36
   4  -7  -1    6.97    0.35
   4   7   1    6.48    0.34
  -4  -7   1    7.42    0.55
   4   7   1    6.43    0.31
   4  -7  -1    5.99    0.52
   4   7   1    7.26    0.34
  -4   7  -1    6.12    0.64
   4  -7  -1    6.93    0.34
   4  -7  -1    6.56    0.45
  -4   7  -1    5.67    0.59
   4  -7  -1    6.12    0.58
   4   7   1    6.53    0.32
   4   7   1    7.26    0.53
  -4  -7   1    6.48    0.33
   4  -7  -1    6.86    0.35
   4  -7  -1    6.66    0.30
  -4   7  -1    6.86    0.51
   4   7   1    6.63    0.35
   4  -7  -1    6.77    0.33
   4   7   1    6.77    0.59
  -4  -7   1    6.21    0.47
   5   7  -1    0.82    0.36
   5   7  -1    0.36    0.09
   5  -7   1    0.16    0.07
   5   7  -1    0.45    0.12
   5  -7   1    0.30    0.30
   5  -7   1    0.32    0.09
  -5   7   1    0.22    0.30
   5   7  -1    0.53    0.31
   5  -7   1    0.27    0.05
   5   7  -1    0.19    0.20
  -5   7   1    0.37    0.29
   5  -7   1    0.05    0.42
  -5   7   1    0.31    0.10
   5   7  -1    0.36    0.07
   5  -7   1    0.28    0.08
  -5  -7  -1    0.16    0.24
   5  -7   1    0.44    0.17
   5  -7   1    0.12    0.19
   5   7  -1    0.25    0.05
   5   7  -1    0.41    0.38
   5  -7   1    0.25    0.06
   5   7  -1    0.30    0.06
   5   7  -1    0.51    0.11
   5  -7   1    0.29    0.07
   5  -7   1    0.31    0.09
   5   7  -1    0.19    0.07
   5   7  -1    0.40    0.08
  -5  -7  -1    0.31    0.06
   5  -7   1    0.43    0.22
   5   7  -1    0.36    0.32
   5   7  -1    0.10    0.17
   5  -7  -1   -0.84    0.59
   5   7   1    0.32    0.08
   5   7   1    0.18    0.04
   5  -7  -1    0.39    0.30
  -5  -7   1    0.32    0.07
   5  -7  -1    0.32    0.28
   5  -7  -1    0.32    0.07
   5   7   1    0.89    0.53
   5   7   1    0.29    0.06
   5  -7  -1   -0.11    0.27
   5   7   1    0.31    0.19
   5   7   1    0.27    0.21
   5  -7  -1    0.33    0.07
   5  -7  -1    0.37    0.07
  -5   7  -1   -0.04    0.22
   5   7   1    0.24    0.19
   5   7   1    0.08    0.24
   5   7   1    0.29    0.07
  -5   7  -1    0.24    0.08
   5   7   1    0.22    0.07
   5  -7  -1    0.28    0.08
   5   7   1    0.34    0.07
   5  -7  -1    0.28    0.07
  -5  -7   1    0.25    0.18
   5  -7  -1    0.20    0.21
   5  -7  -1   -0.44    0.39
   5   7   1    0.31    0.08
   5  -7  -1    0.26    0.04
  -5  -7   1    0.25    0.20
  -5   7  -1   -0.18    0.22
   5  -7  -1    0.30    0.14
   5   7   1    0.52    0.30
  -5   7  -1    0.16    0.26
   5  -7  -1    0.31    0.08
   5   7   1    0.24    0.22
   6   7  -1    5.25    0.26
   6  -7   1    5.64    0.26
   6   7  -1    5.01    0.67
   6  -7   1    5.63    0.33
   6   7  -1    4.72    0.44
   6  -7   1    5.30    0.30
   6   7  -1    5.76    0.26
  -6   7   1    5.62    0.86
  -6  -7  -1    5.46    0.55
   6   7  -1    5.46    0.30
   6   7  -1    5.24    0.37
  -6   7   1    5.25    0.72
   6   7  -1    5.17    0.64
   6   7  -1    5.60    0.26
   6  -7   1    5.38    0.32
   6   7  -1    5.83    0.27
  -6  -7  -1    5.75    0.28
   6  -7   1    5.37    0.30
  -6   7   1    5.95    0.33
  -6  -7  -1    5.53    0.73
   6  -7   1    5.95    0.51
   6  -7   1    5.48    0.35
   6   7  -1    5.62    0.33
   6  -7  -1    5.55    0.31
   6   7   1    5.47    0.27
   6   7   1    5.49    0.31
   6  -7  -1    4.45    0.58
   6   7   1    5.04    0.29
   6   7   1    5.11    0.53
   6  -7  -1    4.84    0.75
   6   7   1    4.88    0.85
   6  -7  -1    5.45    0.26
   6  -7  -1    5.74    0.33
   6   7   1    3.80    0.71
  -6   7  -1    5.75    0.70
  -6  -7   1    4.57    0.57
   6  -7  -1    5.48    0.32
   6  -7  -1    5.69    0.29
   6   7   1    5.19    0.26
   6   7   1    5.56    0.58
   6   7   1    4.74    0.29
   6   7   1    5.47    0.27
   6   7   1    5.68    0.31
  -6  -7   1    5.14    0.54
   6   7   1    5.65    0.28
   6   7   1    5.51    0.30
  -6   7  -1    5.30    0.32
  -6   7  -1    5.71    0.73
   6  -7  -1    5.74    0.32
   6  -7  -1    5.50    0.28
   6   7   1    3.97    0.66
   7   7  -1    0.74    0.13
   7  -7   1    0.75    0.09
   7  -7   1    0.82    0.15
  -7   7   1    0.85    0.14
   7  -7   1    0.76    0.07
   7  -7   1    0.66    0.08
   7   7  -1    1.19    0.62
   7   7  -1    0.56    0.13
   7  -7   1    0.95    0.09
   7  -7   1    0.76    0.06
   7   7  -1    0.74    0.08
   7  -7   1    0.66    0.65
   7  -7   1    0.86    0.12
  -7  -7  -1    0.69    0.12
  -7   7   1    0.50    0.96
   7  -7   1    0.83    0.14
   7  -7   1    0.78    0.07
   7   7  -1    0.72    0.06
   7  -7   1    0.65    0.10
   7   7  -1    0.60    0.06
   7  -7   1    0.92    0.14
   7   7  -1    0.75    0.09
   7   7  -1    0.62    0.12
   7  -7  -1    0.67    0.28
   7  -7  -1    0.65    0.12
   7  -7  -1    0.69    0.07
   7   7   1    0.77    0.06
  -7  -7   1    0.84    0.10
   7  -7  -1    0.69    0.08
   7  -7  -1    0.65    0.06
   7   7   1    0.89    0.13
   7  -7  -1    0.71    0.08
  -7   7  -1    1.02    0.15
  -7  -7   1    0.15    0.44
   7  -7  -1    0.76    0.12
   7  -7  -1    0.62    0.04
   7  -7  -1    0.66    0.07
   7   7   1    0.76    0.09
   7   7   1    0.58    0.11
   7  -7  -1    0.64    0.11
   7  -7  -1    0.70    0.06
   7  -7  -1    0.63    0.07
   7   7   1    0.70    0.06
   7  -7  -1    0.76    0.08
   8   7  -1   46.73    1.99
   8  -7   1   47.70    2.21
   8  -7   1   45.45    1.99
   8  -7   1   46.32    2.14
   8   7  -1   48.49    2.02
  -8   7   1   48.42    2.07
   8  -7   1   45.50    1.98
   8  -7   1   46.48    1.99
  -8  -7  -1   48.39    2.12
   8   7  -1   51.41    2.08
   8   7  -1   45.79    1.99
   8   7  -1   46.75    1.99
   8  -7   1   46.44    1.99
   8  -7   1   52.73    2.03
   8   7  -1   44.71    2.09
   8  -7   1   48.63    2.10
   8   7   1   46.77    1.98
   8  -7  -1   48.41    2.09
   8   7   1   49.52    2.08
   8  -7  -1   43.86    1.99
  -8  -7   1   46.18    2.03
   8  -7  -1   47.86    1.99
   8  -7  -1   50.38    2.12
   8  -7  -1   46.27    1.99
   8  -7  -1   45.75    1.99
   8   7   1   46.70    1.98
   8   7   1   43.82    1.99
   9   7  -1    8.37    0.37
   9  -7   1    8.60    0.48
   9  -7   1    7.79    0.47
   9   7  -1    8.53    0.40
   9   7  -1    8.78    0.50
   9  -7   1    8.00    0.50
   9   7  -1    8.27    0.37
   9   7  -1    8.13    0.37
  -9  -7  -1    7.95    0.46
   9  -7   1    8.04    0.36
   9  -7   1    8.21    0.39
   9  -7   1    7.90    0.36
  -9   7   1    8.50    0.45
   9  -7   1    8.15    0.36
   9  -7  -1    8.35    0.37
   9   7   1    8.07    0.36
   9   7   1    8.37    0.44
  -9   7  -1    8.74    0.47
   9  -7  -1    9.07    0.48
   9  -7  -1    8.92    0.48
   9  -7  -1    7.58    0.36
   9  -7  -1    8.40    0.37
   9   7   1    7.66    0.36
   9  -7  -1    8.44    0.50
   9  -7  -1    9.04    0.38
   9  -7  -1    8.36    0.39
   9   7   1    8.13    0.36
   9   7   1    8.08    0.39
   9   7   1    8.81    0.48
  10   7  -1   11.41    0.52
  10  -7   1   11.48    0.53
  10  -7   1   11.52    0.50
  10   7  -1   11.54    0.62
  10   7  -1   11.38    0.49
  10  -7   1   11.74    0.50
  10  -7   1    9.97    0.63
 -10   7   1   10.87    0.58
  10  -7   1   11.55    0.50
  10   7  -1   11.08    0.49
 -10  -7  -1   11.13    0.58
  10  -7   1   11.77    0.62
 -10   7  -1   11.93    0.59
  10   7   1   12.26    0.62
  10   7   1   11.71    0.49
  10  -7  -1   12.01    0.50
  10   7   1   12.17    0.50
  10  -7  -1   11.51    0.49
  10  -7  -1   10.81    0.60
  10  -7  -1   11.09    0.51
  10   7   1   11.26    0.53
  10  -7  -1   11.27    0.62
  10  -7  -1   10.81    0.59
  10   7   1   11.58    0.58
  10  -7  -1   11.38    0.49
  11   7  -1    0.48    0.04
  11  -7   1    0.53    0.07
  11  -7   1    0.46    0.07
  11   7  -1    0.54    0.06
  11  -7   1    0.65    0.06
  11  -7   1    0.59    0.07
  11  -7  -1    0.49    0.06
  11  -7  -1    0.48    0.06
 -11   7  -1    0.74    0.18
  11  -7  -1    0.46    0.06
  11   7   1    0.63    0.06
  11  -7  -1    0.50    0.07
  11   7   1    0.55    0.05
  12  -7   1    0.09    0.04
  12   7  -1    0.04    0.03
  12   7  -1    0.05    0.03
  12  -7   1    0.13    0.03
  12  -7   1    0.12    0.04
  12  -7  -1    0.10    0.03
  12   7   1    0.13    0.03
  12  -7  -1    0.09    0.03
  12  -7  -1    0.05    0.03
  12   7   1    0.11    0.03
   0  -8   1   -0.03    0.16
   0  -8  -1   -0.05    0.19
   0  -8   1   -0.14    0.32
   0  -8   1   -0.01    0.06
   0   8   1    0.06    0.05
   0   8  -1    0.01    0.08
   0   8  -1   -0.01    0.07
   0  -8   1    0.09    0.08
   0   8  -1    0.02    0.04
   0   8   1   -0.14    0.17
   0  -8   1    0.34    0.18
   0   8   1    0.08    0.06
   0  -8  -1    0.04    0.05
   0   8   1   -0.18    0.17
   0   8   1    0.16    0.07
   0   8   1    0.02    0.16
   0  -8   1    0.00    0.05
   0  -8   1    0.08    0.05
   0   8  -1   -0.17    0.33
   0   8   1    0.05    0.07
   0  -8  -1   -0.05    0.14
   0   8  -1   -0.14    0.20
   0   8   1    0.34    0.29
   0   8   1    0.03    0.07
   0  -8   1    0.00    0.15
   0  -8  -1    0.08    0.16
   0  -8   1   -0.04    0.06
   0  -8  -1    0.05    0.15
   0   8  -1   -0.06    0.20
   0   8   1   -0.13    0.14
   0   8   1   -0.03    0.04
   0  -8   1   -0.01    0.04
   0   8   1   -0.01    0.23
   0  -8  -1   -0.04    0.24
   0   8  -1   -0.19    0.16
   0  -8   1   -0.10    0.16
   0  -8  -1   -0.04    0.05
   0   8  -1   -0.05    0.04
   0   8  -1   -0.20    0.17
   0  -8  -1   -0.05    0.07
   0  -8  -1    0.01    0.03
   0  -8   1   -0.20    0.14
   0   8  -1    0.08    0.07
   0   8   1   -0.11    0.17
   0  -8  -1   -0.03    0.06
   0  -8  -1   -0.22    0.15
   0  -8  -1    0.03    0.05
   0   8  -1   -0.01    0.18
   0  -8   1    0.09    0.10
   0   8   1    0.01    0.08
   0  -8   1    0.01    0.05
   0   8  -1   -0.14    0.07
  -1   8   1    6.71    0.68
   1   8  -1    5.99    0.33
   1   8  -1    6.44    0.32
  -1   8   1    5.44    0.31
   1  -8   1    6.19    0.39
  -1   8   1    5.87    0.32
   1  -8   1    5.89    0.56
   1  -8   1    6.27    0.51
  -1  -8  -1    5.41    0.62
   1  -8   1    5.85    0.33
  -1  -8  -1    5.64    0.60
   1   8  -1    6.49    0.75
   1   8  -1    5.40    0.54
   1  -8   1    5.87    0.33
  -1  -8  -1    5.57    0.48
   1   8  -1    6.23    0.31
   1   8  -1    6.47    0.35
   1   8  -1    6.68    0.56
  -1   8   1    6.01    0.33
   1   8  -1    4.68    0.67
   1  -8   1    5.65    0.59
   1  -8   1    6.51    0.53
  -1   8   1    6.97    0.59
   1  -8   1    6.09    0.30
  -1   8   1    7.10    0.55
   1   8  -1    6.12    0.32
  -1  -8  -1    6.96    0.63
   1  -8   1    6.54    0.49
   1   8  -1    6.44    0.66
  -1   8   1    6.24    0.71
  -1  -8  -1    6.05    0.31
  -1  -8  -1    6.29    0.51
   1  -8   1    6.28    0.44
   1  -8   1    6.31    0.31
  -1   8   1    4.85    0.48
  -1   8   1    6.03    0.29
   1  -8   1    5.67    0.32
   1   8  -1    5.40    0.60
  -1  -8  -1    5.84    0.30
  -1   8   1    6.95    0.67
   1   8  -1    6.43    0.30
   1   8  -1    6.25    0.51
   1   8   1    5.96    0.31
   1  -8  -1    6.30    0.61
  -1  -8   1    6.14    0.31
   1  -8  -1    6.03    0.31
  -1  -8   1    6.81    0.48
   1  -8  -1    6.47    0.31
   1  -8  -1    6.43    0.31
   1   8   1    6.88    0.63
   1  -8  -1    6.58    0.58
   1   8   1    6.76    0.48
  -1  -8   1    4.77    0.53
   1  -8  -1    6.42    0.33
   1  -8  -1    6.51    0.29
   1  -8  -1    6.32    0.53
  -1   8  -1    6.75    0.62
  -1  -8   1    5.91    0.49
   1   8   1    6.04    0.47
  -1   8  -1    6.01    0.29
  -1  -8   1    5.55    0.41
  -1   8  -1    5.89    0.34
  -1   8  -1    6.00    0.53
   1  -8  -1    6.85    0.31
   1   8   1    5.60    0.56
   1  -8  -1    6.29    0.32
   1   8   1    6.49    0.66
  -1  -8   1    7.00    0.43
  -1  -8   1    6.25    0.29
   1   8   1    6.25    0.36
   1   8   1    6.57    0.30
  -1   8  -1    5.93    0.34
   1   8   1    6.36    0.52
   1  -8  -1    6.35    0.55
   1   8   1    6.08    0.78
  -1  -8   1    5.97    0.79
  -1   8  -1    5.50    0.81
   1   8   1    6.27    0.31
   1   8   1    4.74    0.58
   1  -8  -1    7.16    0.60
  -1   8  -1    6.30    0.59
   1   8   1    6.21    0.53
  -1   8  -1    6.16    0.51
  -1   8  -1    6.06    0.56
  -1   8  -1    5.78    0.31
  -1   8  -1    6.15    0.32
   1  -8  -1    6.73    0.46
   1   8   1    5.95    0.33
  -1   8  -1    6.18    0.32
  -2   8   1    0.80    0.07
   2  -8   1    0.70    0.11
   2   8  -1    0.82    0.12
   2  -8   1    0.80    0.10
   2   8  -1    0.77    0.11
   2  -8   1    0.69    0.09
   2  -8   1    0.58    0.23
   2  -8   1    0.96    0.40
   2  -8   1    0.75    0.08
   2   8  -1    1.25    0.33
   2  -8   1    0.55    0.09
   2   8  -1    0.68    0.25
   2   8  -1    0.68    0.09
  -2  -8  -1    0.83    0.33
  -2   8   1    0.56    0.16
   2   8  -1    0.51    0.31
   2  -8   1    0.66    0.26
   2  -8   1    0.60    0.23
  -2  -8  -1    0.56    0.25
  -2   8   1    0.91    0.12
   2  -8   1    0.95    0.29
   2   8  -1    0.89    0.38
  -2   8   1    0.52    0.26
  -2  -8  -1    0.60    0.09
   2   8  -1    0.62    0.31
   2  -8   1    0.50    0.43
  -2  -8  -1    0.90    0.22
  -2   8   1    0.76    0.11
  -2  -8  -1    0.43    0.27
   2   8  -1    0.81    0.09
   2  -8   1    0.74    0.12
   2   8  -1    1.21    0.27
   2  -8   1    0.61    0.10
   2  -8   1    0.60    0.39
  -2   8   1    0.67    0.24
   2   8  -1    1.43    0.37
  -2   8   1    1.41    0.39
   2  -8   1    0.07    0.66
   2   8  -1    0.78    0.22
   2   8  -1    0.82    0.10
   2   8  -1    0.77    0.47
   2   8  -1    0.76    0.11
   2   8  -1    0.67    0.28
  -2  -8  -1    0.56    0.20
   2  -8   1    0.51    0.25
   2  -8   1    0.82    0.10
   2  -8   1    0.56    0.14
  -2   8   1    0.58    0.25
  -2  -8  -1    0.33    0.32
   2  -8   1    0.52    0.17
  -2   8   1    0.38    0.25
   2  -8   1    1.18    0.22
   2   8   1    0.66    0.11
   2   8   1    0.55    0.27
   2   8   1    0.78    0.33
   2  -8  -1    0.79    0.10
  -2  -8   1    0.74    0.22
   2   8   1    0.70    0.28
   2   8   1    0.57    0.08
  -2   8  -1    0.63    0.24
   2   8   1    0.51    0.21
   2  -8  -1    0.16    0.56
   2   8   1    0.84    0.13
   2  -8  -1    0.89    0.25
   2   8   1    0.60    0.21
   2   8   1    0.65    0.10
   2  -8  -1    0.83    0.12
  -2  -8   1    0.67    0.48
  -2  -8   1    0.66    0.09
  -2   8  -1    0.72    0.26
  -2   8  -1    0.30    0.46
   2   8   1    0.71    0.25
   2  -8  -1    0.73    0.07
   2   8   1    0.76    0.22
   2  -8  -1    0.74    0.18
   2   8   1    0.96    0.54
  -2   8  -1    0.58    0.24
   2  -8  -1    0.74    0.10
  -2  -8   1    0.62    0.31
   2   8   1    0.54    0.07
   2  -8  -1    1.04    0.24
   2  -8  -1    0.76    0.30
  -2   8  -1    0.64    0.30
  -2   8  -1    0.51    0.23
  -2  -8   1    0.70    0.24
   2  -8  -1    0.57    0.19
   2  -8  -1    0.89    0.11
   2   8   1    0.72    0.10
  -2  -8   1    0.88    0.32
  -2  -8   1    0.68    0.16
   2  -8  -1    0.50    0.20
   2  -8  -1    0.12    0.25
   2   8   1    0.54    0.09
  -2  -8   1    0.63    0.21
  -2  -8   1    0.90    0.09
  -2   8  -1    0.60    0.10
   2  -8  -1    0.71    0.10
   2  -8  -1    0.99    0.15
   2  -8  -1    0.82    0.28
   3  -8   1    8.24    0.65
   3   8  -1    9.37    0.94
   3  -8   1    9.24    0.48
   3   8  -1    8.71    0.82
   3   8  -1    9.48    0.46
   3  -8   1    9.08    0.46
   3  -8   1    9.48    0.79
  -3   8   1    9.70    0.46
   3   8  -1    9.76    0.44
   3   8  -1    9.48    0.48
   3   8  -1    9.72    0.47
  -3  -8  -1    8.93    0.44
  -3   8   1    8.75    0.83
  -3  -8  -1    8.58    0.68
   3  -8   1    8.47    0.43
   3  -8   1    9.25    0.44
  -3   8   1    9.53    0.44
  -3   8   1    9.43    0.83
   3   8  -1    9.56    0.86
  -3   8   1    8.93    0.71
   3   8  -1    9.82    0.70
   3  -8   1   10.87    0.72
   3  -8   1    8.94    0.42
   3   8  -1    9.63    0.63
   3   8  -1   10.20    0.80
   3  -8   1    8.71    0.46
  -3  -8  -1    7.18    0.85
   3  -8   1    8.70    0.91
   3   8  -1    9.47    0.43
   3   8  -1    9.38    0.79
   3  -8   1    9.23    0.45
   3  -8   1   10.39    0.64
   3  -8   1    9.05    0.79
   3  -8   1    9.69    0.62
   3   8  -1    9.12    0.45
  -3  -8  -1    8.17    0.80
  -3  -8  -1    8.36    0.61
  -3  -8  -1    7.46    0.87
  -3   8   1   10.99    0.96
   3  -8   1    9.36    0.43
   3  -8  -1    9.54    0.72
   3   8   1    8.72    0.73
   3  -8  -1    9.03    0.78
   3  -8  -1    9.09    0.43
   3  -8  -1    9.47    0.79
   3   8   1    9.10    0.42
   3  -8  -1    8.09    1.16
   3   8   1    9.11    0.48
  -3   8  -1    8.21    0.77
  -3   8  -1    9.24    0.47
  -3  -8   1    8.96    0.84
   3   8   1   10.44    0.82
  -3   8  -1    9.54    0.74
  -3  -8   1    9.29    0.44
   3  -8  -1    9.02    0.41
   3   8   1    8.41    0.70
   3  -8  -1    9.76    0.47
  -3  -8   1    8.71    0.62
   3   8   1    9.22    0.44
   3   8   1    9.28    0.65
  -3   8  -1    9.15    0.66
  -3   8  -1    7.95    0.72
   3  -8  -1   10.03    0.45
  -3   8  -1    8.94    1.16
   3  -8  -1    9.53    0.45
  -3  -8   1    9.15    0.59
   3   8   1    9.35    0.44
   3  -8  -1    9.53    0.45
   3   8   1    9.75    0.46
   3   8   1    9.13    0.45
   3  -8  -1    9.91    0.45
   3   8   1    8.72    0.70
   3  -8  -1   10.30    0.74
   3   8   1    6.83    1.08
  -3  -8   1    8.53    0.59
   3   8   1    9.09    0.43
   3  -8  -1    9.60    0.60
   4   8  -1    5.74    0.34
  -4  -8  -1    5.34    0.57
   4   8  -1    5.44    0.26
   4  -8   1    5.41    0.32
   4  -8   1    5.81    0.50
   4   8  -1    5.53    0.30
  -4  -8  -1    5.45    0.28
   4  -8   1    5.52    0.27
  -4  -8  -1    5.06    0.71
  -4   8   1    5.56    0.70
   4  -8   1    5.63    0.33
   4   8  -1    5.14    0.53
   4  -8   1    5.31    0.26
  -4   8   1    5.02    0.58
   4  -8   1    5.13    0.30
   4   8  -1    5.34    0.29
   4  -8   1    5.20    0.30
   4  -8   1    4.56    0.75
   4   8  -1    5.50    0.31
   4  -8   1    5.60    0.30
  -4   8   1    5.44    0.32
   4  -8   1    5.32    0.68
   4   8  -1    5.27    0.67
   4  -8   1    5.42    0.53
  -4  -8  -1    5.46    0.47
   4   8  -1    5.61    0.75
   4   8  -1    5.20    0.28
   4   8  -1    5.52    0.32
   4  -8   1    5.04    0.48
   4  -8   1    4.11    0.65
   4  -8  -1    5.31    0.58
   4   8   1    5.43    0.27
   4   8   1    5.48    0.28
   4   8   1    5.62    0.62
   4   8   1    4.41    0.60
   4   8   1    5.25    0.53
  -4   8  -1    5.40    0.32
   4   8   1    5.27    0.59
   4   8   1    5.46    0.30
  -4   8  -1    4.50    0.58
   4   8   1    5.33    0.31
  -4  -8   1    5.44    0.51
   4  -8  -1    4.91    0.64
   4  -8  -1    5.37    0.29
   4  -8  -1    5.31    0.28
   4  -8  -1    4.38    0.54
   4   8   1    4.43    0.51
  -4   8  -1    5.47    0.68
  -4  -8   1    5.25    0.28
   4  -8  -1    5.71    0.30
   4  -8  -1    5.67    0.30
   4  -8  -1    5.17    0.43
   4  -8  -1    5.17    0.31
   4   8   1    5.57    0.30
   4  -8  -1    5.14    0.63
  -4   8  -1    4.84    0.51
   4  -8  -1    5.33    0.29
   4   8   1    5.52    0.29
  -4  -8   1    4.90    0.45
   4  -8  -1    5.15    0.25
   4   8   1    5.59    0.29
   5  -8   1    8.78    0.46
   5  -8   1    8.78    0.44
   5   8  -1    8.77    0.43
   5  -8   1    8.81    1.08
  -5   8   1    8.55    0.46
  -5  -8  -1    8.14    0.77
  -5  -8  -1    7.98    0.40
   5   8  -1    9.14    0.94
   5   8  -1    8.43    0.41
   5   8  -1    7.25    0.66
   5  -8   1    8.19    0.43
   5   8  -1    8.71    0.40
   5  -8   1    8.37    0.39
   5  -8   1    8.46    0.43
   5  -8   1    7.50    0.87
   5  -8   1    9.34    0.71
  -5  -8  -1    6.18    0.92
   5  -8   1    8.34    0.40
  -5   8   1    7.55    0.90
  -5   8   1    7.53    0.81
   5   8  -1    6.75    0.84
   5  -8   1    8.54    0.47
   5  -8   1    8.62    0.90
   5   8  -1    8.87    0.60
   5   8  -1    8.39    0.44
   5   8  -1    7.30    0.64
  -5  -8  -1    7.33    0.61
   5  -8   1    8.42    0.43
   5  -8   1    8.35    0.63
   5   8  -1    8.21    0.87
   5   8  -1    8.52    0.43
   5  -8  -1    6.78    0.83
   5   8   1    6.76    0.65
   5  -8  -1    8.86    0.43
   5  -8  -1    8.57    0.43
  -5   8  -1    8.08    0.76
   5   8   1    8.34    0.43
  -5   8  -1    8.24    0.88
   5  -8  -1    8.22    0.81
   5  -8  -1    8.45    0.40
   5   8   1    8.52    0.42
   5  -8  -1    8.20    0.38
   5   8   1    8.13    0.40
   5  -8  -1    9.30    0.45
   5   8   1    8.10    0.43
   5  -8  -1    8.54    0.74
  -5   8  -1    8.10    0.68
  -5  -8   1    8.20    0.65
  -5  -8   1    8.62    0.67
   5  -8  -1    8.59    0.42
   5   8   1    9.20    0.43
   5  -8  -1    8.51    0.41
   5  -8  -1    7.15    0.56
  -5   8  -1    8.23    0.44
   5   8   1    8.58    0.40
   5   8   1    8.03    0.72
   5   8   1    8.27    0.42
  -5  -8   1    8.47    0.41
   5   8   1    9.20    0.76
   5   8   1    8.87    0.75
  -6   8   1    4.42    0.74
   6   8  -1    5.39    0.27
   6   8  -1    5.58    0.31
   6   8  -1    5.50    0.27
   6  -8   1    5.02    0.62
   6   8  -1    5.05    0.27
   6  -8   1    5.24    0.33
   6  -8   1    4.78    0.88
  -6  -8  -1    4.84    0.90
   6  -8   1    4.94    0.57
   6  -8   1    5.26    0.30
   6   8  -1    5.07    0.33
   6  -8   1    5.42    0.27
   6   8  -1    4.94    0.68
   6   8  -1    5.58    0.63
   6   8  -1    4.84    0.27
   6  -8   1    5.02    0.32
   6   8  -1    4.71    0.55
  -6   8   1    6.50    0.99
   6   8  -1    5.36    0.34
  -6   8   1    5.38    0.33
   6   8  -1    5.24    0.26
  -6  -8  -1    4.46    0.65
   6  -8   1    4.14    0.77
   6  -8   1    5.38    0.34
   6  -8   1    5.44    0.32
   6  -8   1    5.35    0.35
  -6  -8  -1    5.40    0.28
   6  -8  -1    5.35    0.32
   6  -8  -1    5.19    0.31
   6   8   1    5.48    0.31
  -6   8  -1    4.96    0.77
   6   8   1    5.55    0.31
   6   8   1    5.60    0.32
   6  -8  -1    5.17    0.25
   6  -8  -1    5.35    0.28
   6   8   1    4.33    0.67
   6  -8  -1    5.17    0.68
   6  -8  -1    4.33    0.69
   6   8   1    5.46    0.27
   6   8   1    4.17    0.60
   6  -8  -1    5.87    0.34
  -6  -8   1    5.10    0.68
   6   8   1    5.48    0.28
   6   8   1    4.69    0.71
  -6  -8   1    5.01    0.63
   6  -8  -1    5.48    0.29
  -6   8  -1    6.44    0.93
   6   8   1    5.10    0.31
   6  -8  -1    5.49    0.31
   6   8   1    3.59    0.78
  -6  -8   1    5.53    0.29
   6   8   1    5.67    0.29
   6  -8  -1    4.31    0.47
   6   8   1    5.38    0.61
   7  -8   1    7.22    0.32
   7   8  -1    7.55    0.44
   7   8  -1    7.11    0.40
  -7  -8  -1    7.45    0.42
   7  -8   1    6.89    0.31
  -7   8   1    7.76    0.42
   7   8  -1    7.47    0.36
   7  -8   1    7.18    0.32
   7  -8   1    7.44    0.43
   7  -8   1    6.53    0.38
   7  -8   1    7.25    0.45
   7   8  -1    7.76    0.44
   7  -8   1    7.32    0.35
   7  -8   1    7.38    0.35
   7   8  -1    7.17    0.33
   7   8  -1    7.08    0.33
   7  -8   1    7.34    0.42
   7  -8   1    6.87    0.32
   7  -8   1    7.64    0.38
  -7  -8   1    7.18    0.37
   7  -8  -1    7.68    0.43
   7   8   1    7.26    0.35
   7   8   1    7.64    0.41
   7  -8  -1    7.61    0.42
   7  -8  -1    7.26    0.32
   7   8   1    6.93    0.31
   7  -8  -1    7.40    0.35
   7  -8  -1    6.98    0.35
   7  -8  -1    7.38    0.33
   7  -8  -1    7.24    0.33
   7  -8  -1    8.13    0.43
   7  -8  -1    7.94    0.36
  -7   8  -1    7.15    0.42
   7  -8  -1    7.52    0.37
   7   8   1    7.04    0.31
   7  -8  -1    7.10    0.32
   7  -8  -1    8.13    0.37
   7   8   1    6.60    0.32
   7   8   1    7.29    0.40
   8   8  -1   30.16    1.37
   8  -8   1   29.16    1.24
   8  -8   1   27.96    1.21
   8   8  -1   28.99    1.24
   8  -8   1   28.27    1.21
   8   8  -1   30.06    1.27
   8  -8   1   29.18    1.32
   8   8  -1   28.16    1.34
   8  -8   1   27.13    1.21
  -8  -8  -1   29.35    1.33
   8  -8   1   27.98    1.33
   8   8  -1   28.83    1.24
  -8   8   1   30.39    1.30
   8  -8   1   28.38    1.21
   8   8  -1   28.07    1.23
   8  -8   1   27.98    1.36
   8  -8  -1   30.21    1.36
   8   8   1   28.47    1.20
   8  -8  -1   29.92    1.34
   8  -8  -1   28.26    1.23
   8  -8  -1   29.87    1.24
   8  -8  -1   26.20    1.23
   8   8   1   28.54    1.24
   8  -8  -1   29.39    1.26
  -8   8  -1   29.97    1.33
   8  -8  -1   29.62    1.24
   8   8   1   28.05    1.20
   8   8   1   26.98    1.21
   8  -8  -1   30.51    1.35
   8   8   1   29.14    1.28
   8   8   1   30.38    1.32
  -9  -8  -1    3.26    0.25
  -9   8   1    3.13    0.25
   9   8  -1    3.05    0.16
   9   8  -1    3.32    0.16
   9   8  -1    3.46    0.20
   9  -8   1    2.96    0.27
   9  -8   1    3.19    0.30
   9  -8   1    3.23    0.17
   9  -8   1    3.17    0.16
   9   8  -1    3.21    0.16
   9   8  -1    3.53    0.28
   9  -8   1    3.20    0.16
   9  -8   1    3.38    0.19
   9  -8  -1    3.44    0.18
   9  -8  -1    3.56    0.17
   9   8   1    3.42    0.28
   9   8   1    3.25    0.16
   9   8   1    3.24    0.16
   9  -8  -1    3.67    0.28
   9  -8  -1    3.27    0.16
   9   8   1    3.61    0.26
   9   8   1    3.29    0.20
   9  -8  -1    3.55    0.27
   9  -8  -1    3.25    0.28
   9  -8  -1    3.18    0.16
   9  -8  -1    3.05    0.15
  -9   8  -1    3.38    0.28
  10   8  -1    7.73    0.48
  10  -8   1    8.11    0.47
 -10   8   1    8.11    0.46
 -10  -8  -1    7.54    0.44
  10   8  -1    7.80    0.35
  10  -8   1    8.85    0.39
  10  -8   1    8.04    0.39
  10   8  -1    7.26    0.34
  10   8  -1    7.52    0.37
  10  -8  -1    8.49    0.35
  10  -8  -1    7.54    0.37
  10   8   1    7.93    0.40
 -10   8  -1    8.07    0.44
  10   8   1    8.15    0.48
  10  -8  -1    7.60    0.47
  10   8   1    7.92    0.44
 -10  -8   1    8.42    0.45
  10  -8  -1    8.24    0.35
  10  -8  -1    7.64    0.45
  10  -8  -1    7.75    0.45
  11  -8   1    0.45    0.05
  11   8  -1    0.47    0.05
  11  -8   1    0.45    0.05
  11  -8   1    0.47    0.05
  11   8  -1    0.46    0.05
  11   8   1    0.53    0.05
  11  -8  -1    0.61    0.06
  11  -8  -1    0.50    0.06
  11   8   1    0.46    0.04
  11  -8  -1    0.42    0.05
  12  -8   1    0.16    0.03
  12  -8   1    0.13    0.03
  12  -8   1    0.14    0.03
  12   8  -1    0.05    0.02
  12   8  -1    0.11    0.03
  12   8   1    0.09    0.03
  12  -8  -1    0.12    0.03
  12  -8  -1    0.13    0.03
  12   8   1    0.14    0.03
  12  -8  -1    0.12    0.03
   0   9   1    0.05    0.26
   0   9   1   -0.02    0.05
   0   9  -1    0.02    0.44
   0   9  -1    0.15    0.08
   0  -9   1    0.01    0.13
   0   9  -1    0.19    0.26
   0  -9  -1   -0.03    0.03
   0  -9  -1   -0.08    0.22
   0   9   1    0.04    0.20
   0   9  -1    0.02    0.05
   0   9  -1    0.21    0.21
   0   9   1    0.03    0.04
   0   9   1   -0.08    0.08
   0   9   1   -0.22    0.25
   0  -9  -1    0.25    0.32
   0   9   1   -0.32    0.33
   0   9   1   -0.08    0.05
   0  -9   1    0.01    0.06
   0  -9   1   -0.10    0.25
   0  -9  -1    0.30    0.18
   0   9   1    0.10    0.24
   0  -9   1    0.19    0.09
   0  -9  -1   -0.03    0.04
   0  -9  -1   -0.38    0.23
   0  -9   1    0.03    0.04
   0   9  -1    0.12    0.07
   0  -9  -1    0.07    0.06
   0  -9  -1    0.05    0.19
   0  -9   1    0.17    0.45
   0  -9   1   -0.32    0.19
   0   9  -1    0.20    0.14
   0  -9   1   -0.01    0.06
   0   9  -1    0.46    0.27
   0   9  -1   -0.13    0.22
   0  -9  -1   -0.05    0.04
   0   9   1    0.07    0.08
   0  -9   1   -0.12    0.19
   0  -9  -1    0.07    0.06
   0   9   1    0.09    0.22
   0   9  -1   -0.05    0.08
   0  -9   1    0.02    0.06
   0  -9   1   -0.04    0.19
   0   9   1   -0.15    0.16
   0  -9  -1    0.19    0.19
   0   9   1    0.03    0.08
   0  -9  -1    0.03    0.06
   0  -9   1   -0.07    0.16
   0  -9  -1    0.02    0.06
   0  -9   1    0.05    0.05
  -1  -9  -1    0.37    0.08
   1  -9   1    0.54    0.27
   1  -9   1    0.62    0.10
   1  -9   1    0.44    0.07
  -1   9   1    0.24    0.17
  -1  -9  -1    0.36    0.19
   1  -9   1    0.32    0.07
  -1   9   1    0.48    0.10
  -1  -9  -1    0.36    0.08
  -1   9   1    0.31    0.29
  -1  -9  -1    0.80    0.30
   1  -9   1    0.44    0.08
   1   9  -1    0.37    0.08
  -1   9   1    0.36    0.27
   1   9  -1    0.40    0.09
   1  -9   1    0.68    0.20
  -1  -9  -1   -0.41    0.35
   1  -9   1    0.30    0.16
   1   9  -1    0.49    0.07
   1   9  -1    0.43    0.08
   1  -9   1    0.47    0.10
  -1   9   1    0.29    0.30
   1  -9   1    0.14    0.27
   1   9  -1    0.81    0.26
  -1  -9  -1    0.81    0.26
   1   9  -1    0.38    0.10
   1  -9   1    0.45    0.07
  -1   9   1    0.70    0.41
  -1  -9  -1    0.40    0.08
   1   9  -1    0.15    0.25
   1  -9   1    0.47    0.08
   1  -9   1    0.69    0.30
  -1   9   1    0.37    0.06
   1   9  -1    0.75    0.29
  -1  -9  -1    0.87    0.25
  -1   9   1    0.35    0.22
   1   9  -1    0.48    0.10
   1   9  -1    0.45    0.22
   1   9  -1    1.07    0.35
   1   9  -1    0.40    0.45
   1  -9   1    0.19    0.44
  -1   9   1    0.06    0.22
   1  -9   1    0.15    0.21
  -1  -9  -1    0.02    0.26
   1  -9  -1    0.32    0.32
  -1   9  -1    0.35    0.22
   1   9   1    0.59    0.22
   1  -9  -1    0.38    0.08
   1  -9  -1    0.41    0.08
   1  -9  -1    0.38    0.05
  -1   9  -1    0.37    0.10
  -1   9  -1    0.36    0.23
   1  -9  -1    0.22    0.23
   1  -9  -1    0.36    0.08
  -1  -9   1    0.38    0.25
   1   9   1    0.39    0.10
  -1   9  -1    0.37    0.10
   1  -9  -1    0.39    0.07
  -1  -9   1    0.33    0.06
   1   9   1    0.50    0.30
  -1  -9   1    0.40    0.22
  -1   9  -1   -0.11    0.50
   1  -9  -1    0.45    0.09
   1   9   1    0.40    0.35
  -1  -9   1    0.35    0.08
   1  -9  -1    0.62    0.23
   1  -9  -1    0.62    0.24
   1   9   1    0.52    0.09
  -1  -9   1    0.38    0.21
   1  -9  -1    0.31    0.08
   1   9   1    0.66    0.12
   1  -9  -1    0.22    0.16
   1  -9  -1    0.62    0.28
   1   9   1    0.55    0.07
   1   9   1    0.55    0.24
   1   9   1    0.55    0.08
  -1  -9   1    0.16    0.18
  -1   9  -1    0.49    0.10
   1   9   1    0.86    0.27
  -1  -9   1    0.31    0.16
   1   9   1    0.38    0.22
  -1   9  -1    0.50    0.30
  -1  -9   1    0.24    0.52
  -1   9  -1    0.28    0.09
  -1   9  -1    0.06    0.26
   1   9   1   -0.03    0.21
  -1   9  -1    0.54    0.26
   2   9  -1   21.24    0.93
   2   9  -1   21.24    0.89
   2  -9   1   19.84    1.28
  -2   9   1   19.01    0.85
   2  -9   1   19.82    1.10
   2  -9   1   19.02    0.91
   2   9  -1   20.68    0.91
  -2  -9  -1   18.36    1.10
   2   9  -1   19.73    1.11
   2   9  -1   21.72    1.12
  -2   9   1   20.20    1.13
   2   9  -1   19.58    1.30
   2  -9   1   18.63    0.96
   2  -9   1   17.94    0.90
  -2  -9  -1   19.55    0.89
   2   9  -1   20.55    1.19
  -2   9   1   18.58    1.35
   2   9  -1   20.04    0.91
   2   9  -1   19.89    0.89
  -2  -9  -1   18.21    1.28
  -2  -9  -1   18.43    1.24
   2  -9   1   19.78    0.88
  -2   9   1   20.12    0.88
   2  -9   1   20.10    0.87
  -2   9   1   20.73    1.29
   2  -9   1   19.17    0.86
  -2   9   1   19.17    1.15
  -2  -9  -1   19.58    1.34
   2  -9   1   19.44    0.88
   2   9  -1   18.88    0.90
   2  -9   1   19.13    0.90
  -2   9   1   20.64    0.90
   2   9  -1   19.55    1.22
   2   9  -1   20.07    1.38
  -2   9   1   17.01    1.18
   2   9  -1   19.33    1.27
   2  -9   1   20.86    1.05
   2   9  -1   20.35    0.88
  -2   9   1   18.66    0.97
   2  -9   1   20.17    1.12
   2  -9   1   17.92    1.14
   2  -9   1   19.97    1.26
   2  -9   1   18.84    1.37
  -2  -9  -1   20.06    1.16
   2  -9  -1   20.26    1.23
   2  -9  -1   19.46    0.86
   2  -9  -1   20.41    0.90
   2  -9  -1   19.83    0.90
  -2   9  -1   18.72    1.24
  -2   9  -1   19.74    0.90
  -2   9  -1   19.34    1.21
  -2  -9   1   20.11    0.87
   2   9   1   20.35    1.13
   2  -9  -1   20.86    0.89
  -2  -9   1   20.17    0.86
   2   9   1   20.67    0.87
  -2  -9   1   18.35    1.15
  -2  -9   1   21.32    1.38
   2  -9  -1   20.16    1.26
   2  -9  -1   21.67    1.13
  -2  -9   1   20.22    1.04
  -2  -9   1   19.28    1.09
  -2   9  -1   18.33    1.14
  -2  -9   1   17.42    0.97
  -2  -9   1   17.64    1.51
   2   9   1   18.75    1.35
   2   9   1   19.90    0.90
   2   9   1   19.81    0.86
  -2   9  -1   19.93    0.92
   2  -9  -1   19.36    1.06
   2   9   1   20.21    0.87
   2  -9  -1   19.25    0.88
   2   9   1   21.27    1.20
   2   9   1   20.84    1.24
   2  -9  -1   21.83    0.90
  -2   9  -1   22.23    1.67
   2   9   1   20.07    0.90
  -2   9  -1   18.94    1.28
   2   9   1   20.57    0.91
   2   9   1   20.83    1.24
  -2   9  -1   18.03    1.15
   2   9   1   20.05    0.88
   2  -9  -1   19.77    0.90
   2   9   1   18.74    1.12
   2  -9  -1   20.66    1.21
  -3   9   1    4.83    0.30
   3  -9   1    4.99    0.25
   3   9  -1    5.07    0.27
   3   9  -1    4.38    0.69
   3   9  -1    5.00    0.25
   3  -9   1    4.86    0.61
   3  -9   1    4.85    0.31
  -3  -9  -1    4.78    0.66
   3   9  -1    4.78    0.29
   3  -9   1    5.07    0.92
  -3   9   1    4.24    0.52
   3   9  -1    5.40    0.32
  -3  -9  -1    4.57    0.27
   3  -9   1    4.14    1.29
   3  -9   1    4.75    0.30
   3   9  -1    3.88    0.63
   3  -9   1    4.96    0.28
   3  -9   1    4.94    0.63
   3   9  -1    4.98    0.30
  -3  -9  -1    4.43    0.48
  -3   9   1    4.49    0.56
  -3   9   1    3.84    0.65
  -3  -9  -1    5.37    0.58
  -3   9   1    4.95    0.28
   3  -9   1    4.93    0.26
   3  -9   1    4.60    0.30
   3   9  -1    4.98    0.29
   3  -9   1    4.53    0.54
   3  -9   1    4.96    0.47
   3   9  -1    4.29    0.55
   3   9  -1    5.17    0.66
   3  -9   1    5.13    0.29
   3  -9  -1    4.92    0.24
   3  -9  -1    5.16    0.28
  -3   9  -1    4.39    0.70
   3   9   1    5.14    0.28
   3   9   1    5.18    0.26
   3   9   1    4.81    0.32
   3  -9  -1    3.96    0.61
   3   9   1    5.37    0.60
   3  -9  -1    4.60    0.68
   3   9   1    5.32    0.28
  -3   9  -1    5.02    0.29
   3   9   1    4.89    0.29
   3  -9  -1    5.08    0.29
  -3  -9   1    5.54    0.83
   3  -9  -1    5.03    0.46
  -3  -9   1    5.23    0.46
   3  -9  -1    5.03    0.27
   3  -9  -1    5.11    0.28
   3   9   1    4.96    0.27
  -3  -9   1    5.01    0.50
  -3   9  -1    4.00    0.61
   3  -9  -1    4.98    0.28
  -3   9  -1    4.87    0.30
   3   9   1    4.95    0.30
  -3   9  -1    4.37    0.59
  -3  -9   1    4.96    0.27
   3   9   1    5.16    0.70
   3   9   1    4.65    0.68
   3   9   1    5.50    0.53
   3  -9  -1    5.08    0.28
   3   9   1    4.68    0.88
   3  -9  -1    5.51    0.61
   4  -9   1    1.62    0.12
   4  -9   1    1.40    0.47
   4   9  -1    1.48    0.16
   4  -9   1    0.99    0.26
   4  -9   1    0.96    0.42
   4   9  -1    1.61    0.36
   4  -9   1    1.51    0.13
   4  -9   1    1.50    0.15
   4  -9   1    2.31    0.63
   4   9  -1    1.29    0.11
   4   9  -1    1.42    0.16
   4   9  -1    1.42    0.55
   4  -9   1    1.42    0.35
   4   9  -1    1.20    0.42
  -4  -9  -1    1.22    0.36
  -4  -9  -1    1.31    0.30
   4   9  -1    1.62    0.29
   4  -9   1    1.35    0.45
   4   9  -1    1.42    0.47
  -4   9   1    0.90    0.40
  -4  -9  -1    1.56    0.14
   4  -9   1    1.54    0.16
   4  -9   1    1.50    0.17
  -4  -9  -1    1.12    0.47
   4  -9   1    1.63    0.19
  -4   9  -1    1.53    0.37
   4   9   1    1.54    0.43
   4   9   1    1.78    0.15
   4   9   1    1.27    0.37
   4  -9  -1    1.03    0.43
   4   9   1    0.92    0.41
  -4  -9   1    1.16    0.27
  -4  -9   1    1.39    0.31
  -4   9  -1    1.25    0.36
   4  -9  -1    0.66    0.45
   4  -9  -1    1.69    0.17
   4   9   1    1.83    0.18
   4  -9  -1    1.62    0.15
  -4  -9   1    1.41    0.15
   4   9   1    1.02    0.33
   4   9   1    1.54    0.17
   4  -9  -1    0.92    0.33
   4  -9  -1    1.24    0.16
   4  -9  -1    1.31    0.10
  -4   9  -1    1.51    0.17
   4   9   1    1.60    0.16
   4  -9  -1    1.46    0.19
   4  -9  -1    1.49    0.15
   4   9   1    1.73    0.16
  -4   9  -1    1.22    0.39
   4   9   1    1.67    0.13
   5   9  -1    2.41    0.22
   5  -9   1    2.46    0.21
  -5  -9  -1    2.62    0.42
  -5   9   1    2.64    0.23
   5  -9   1    2.69    0.63
   5   9  -1    2.34    0.25
   5  -9   1    2.68    0.21
   5   9  -1    1.15    0.62
   5  -9   1    2.63    0.16
   5   9  -1    3.00    0.59
   5  -9   1    3.75    1.02
   5   9  -1    2.31    0.60
   5   9  -1    2.19    0.19
  -5  -9  -1    3.86    0.75
   5   9  -1    2.46    0.66
   5   9  -1    2.54    0.16
  -5  -9  -1    1.17    0.79
   5  -9   1    2.82    0.23
   5  -9   1    2.70    0.24
  -5  -9  -1    2.63    0.18
   5   9  -1    2.32    0.20
   5  -9   1    2.69    0.21
   5   9  -1    2.43    0.18
   5   9   1    2.48    0.21
   5  -9  -1    2.42    0.18
  -5   9  -1    2.72    0.22
   5   9   1    1.92    0.53
   5  -9  -1    2.67    0.20
   5   9   1    2.74    0.20
   5   9   1    2.52    0.17
   5  -9  -1    2.32    0.63
  -5  -9   1    2.29    0.42
   5   9   1    2.77    0.21
   5  -9  -1    2.45    0.20
   5   9   1    2.20    0.47
   5  -9  -1    2.36    0.22
  -5   9  -1    2.58    0.22
   5  -9  -1    2.36    0.20
  -5  -9   1    2.23    0.19
   5   9   1    1.55    0.53
   5   9   1    2.62    0.18
   5   9   1    2.60    0.20
   5  -9  -1    2.48    0.18
  -5   9  -1    1.65    0.48
   5  -9  -1    2.48    0.14
   5   9   1    2.60    0.20
  -5   9  -1    2.26    0.51
   5  -9  -1    1.55    0.72
   6   9  -1    0.12    0.09
  -6   9   1    0.10    0.49
   6  -9   1    0.32    0.06
   6  -9   1    0.34    0.05
  -6   9   1    0.23    0.11
   6  -9   1    0.24    0.08
   6  -9   1    0.36    0.04
   6  -9   1    0.32    0.11
   6  -9   1    0.17    0.08
   6   9  -1    0.30    0.04
   6  -9   1    0.28    0.07
   6  -9   1    0.20    0.09
  -6  -9  -1    0.21    0.08
   6   9  -1    0.29    0.04
   6  -9   1    0.29    0.05
   6   9  -1    0.24    0.07
   6  -9   1    0.14    0.09
   6   9  -1    0.20    0.06
   6   9  -1    0.26    0.10
   6  -9   1    0.35    0.05
   6   9  -1    0.27    0.04
   6   9  -1   -0.52    0.75
   6   9  -1    0.30    0.08
   6  -9  -1    0.20    0.08
   6  -9  -1    0.28    0.08
   6   9   1    0.12    0.09
   6  -9  -1    0.34    0.04
   6   9   1    0.23    0.08
   6  -9  -1    0.32    0.04
  -6  -9   1    0.18    0.44
   6   9   1    0.34    0.05
  -6   9  -1    0.00    0.54
   6   9   1    0.17    0.08
   6   9   1    0.19    0.11
   6   9   1    0.40    0.07
   6  -9  -1    0.25    0.05
   6   9   1    0.23    0.05
   6   9   1    0.26    0.10
   6  -9  -1    0.27    0.04
  -6  -9   1    0.46    0.09
   6   9   1    0.38    0.08
   6  -9  -1    0.26    0.10
   6  -9  -1    0.43    0.12
   6  -9  -1    0.31    0.10
   6   9   1    0.30    0.04
  -6   9  -1    0.27    0.10
   6  -9  -1    0.22    0.03
   6  -9  -1    0.19    0.09
  -6   9  -1    0.38    0.12
   7   9  -1    1.17    0.20
   7   9  -1    1.13    0.08
  -7  -9  -1    1.23    0.19
   7   9  -1    1.28    0.19
   7   9  -1    1.39    0.10
   7  -9   1    1.03    0.09
   7  -9   1    1.24    0.13
   7  -9   1    1.09    0.18
   7  -9   1    1.10    0.08
  -7   9   1    1.09    0.16
   7   9  -1    1.20    0.08
   7  -9   1    1.17    0.21
   7  -9   1    1.11    0.09
   7  -9   1    0.90    0.17
   7  -9   1    1.13    0.08
  -7   9  -1    1.06    0.25
   7   9   1    0.89    0.10
   7   9   1    1.08    0.05
   7  -9  -1    1.22    0.08
   7  -9  -1    1.34    0.21
   7   9   1    1.25    0.22
   7  -9  -1    1.16    0.08
   7   9   1    1.10    0.08
   7  -9  -1    1.21    0.08
  -7   9  -1    0.84    0.16
   7   9   1    0.96    0.08
   7   9   1    1.46    0.22
   7  -9  -1    1.33    0.09
   7  -9  -1    1.27    0.12
   7  -9  -1    1.19    0.14
   7  -9  -1    1.09    0.07
   7  -9  -1    1.26    0.19
  -7  -9   1    1.23    0.15
  -8  -9  -1   40.28    1.73
   8   9  -1   34.36    1.63
   8   9  -1   37.18    1.74
   8   9  -1   40.17    1.77
   8  -9   1   36.66    1.63
   8  -9   1   39.44    1.74
   8   9  -1   40.00    1.66
   8  -9   1   37.72    1.75
  -8   9   1   39.26    1.72
   8  -9   1   39.43    1.66
   8  -9   1   39.68    1.63
   8  -9   1   35.10    1.63
   8   9  -1   35.20    1.63
   8  -9   1   39.61    1.79
   8  -9  -1   39.09    1.74
   8  -9  -1   39.58    1.65
   8  -9  -1   38.45    1.75
   8   9   1   36.34    1.62
   8   9   1   40.26    1.74
   8  -9  -1   38.53    1.63
   8  -9  -1   40.24    1.63
  -8   9  -1   40.03    1.73
   8  -9  -1   36.90    1.63
   8   9   1   39.81    1.67
  -8  -9   1   38.51    1.67
   8  -9  -1   39.42    1.74
   8   9   1   36.97    1.62
   8   9   1   40.08    1.71
   9  -9   1   10.49    0.47
   9   9  -1   10.04    0.44
   9   9  -1   10.29    0.45
   9   9  -1   10.58    0.49
   9   9  -1    9.99    0.45
   9  -9   1   10.64    0.47
   9   9  -1   11.44    0.65
   9  -9   1   10.66    0.47
   9  -9  -1   10.19    0.51
   9  -9  -1    9.97    0.44
   9  -9  -1    9.02    0.44
   9   9   1   10.67    0.66
   9   9   1   10.33    0.61
   9  -9  -1   11.31    0.67
   9   9   1   11.29    0.54
   9  -9  -1   10.56    0.45
   9  -9  -1   10.19    0.57
   9  -9  -1   10.13    0.44
   9   9   1   10.68    0.46
   9   9   1   10.65    0.46
  10   9  -1    6.92    0.31
  10  -9   1    7.24    0.32
  10   9  -1    7.00    0.32
 -10  -9  -1    8.02    0.53
  10   9  -1    6.79    0.31
  10  -9   1    7.43    0.33
  10  -9   1    7.17    0.33
  10  -9   1    7.92    0.55
  10  -9  -1    7.05    0.34
  10  -9  -1    7.86    0.32
  10  -9  -1    6.96    0.31
  10   9   1    7.25    0.32
  10  -9  -1    7.30    0.32
  10   9   1    7.38    0.32
  10  -9  -1    6.65    0.46
  10  -9  -1    6.28    0.49
 -10   9  -1    6.86    0.41
  10   9   1    6.90    0.37
  10  -9  -1    7.34    0.47
  11  -9   1    0.13    0.04
  11  -9   1    0.14    0.04
  11   9  -1    0.11    0.04
  11   9  -1    0.08    0.03
  11  -9   1    0.16    0.04
  11  -9  -1    0.13    0.05
  11   9   1    0.09    0.04
  11  -9  -1    0.14    0.03
  11   9   1    0.13    0.04
  11  -9  -1    0.11    0.03
  12  -9   1    0.80    0.06
  12  -9   1    0.73    0.06
  12  -9   1    0.71    0.06
  12   9  -1    0.63    0.06
  12  -9  -1    0.71    0.07
  12  -9  -1    0.73    0.06
  12   9   1    0.78    0.06
  12   9   1    0.86    0.08
  12  -9  -1    0.73    0.06
   0 -10  -1    0.29    0.26
   0  10  -1   -0.11    0.08
   0 -10  -1   -0.04    0.06
   0  10  -1   -0.02    0.08
   0 -10   1   -0.37    0.38
   0 -10   1   -0.19    0.24
   0  10   1   -0.39    0.28
   0 -10   1   -0.06    0.06
   0  10  -1    0.07    0.09
   0  10   1   -0.39    0.45
   0  10   1   -0.57    0.38
   0  10  -1   -0.73    0.30
   0 -10   1    0.05    0.07
   0 -10  -1    0.05    0.06
   0  10   1    0.06    0.05
   0  10  -1    0.93    0.58
   0 -10  -1   -0.02    0.31
   0  10   1   -0.55    0.32
   0 -10  -1    0.01    0.08
   0 -10  -1    0.20    0.24
   0  10  -1    0.31    0.25
   0 -10  -1   -0.28    0.40
   0 -10   1    0.05    0.08
   0 -10  -1    0.16    0.26
   0  10   1   -0.10    0.08
   0  10   1   -0.04    0.08
   0 -10   1    0.20    0.62
   0 -10   1   -0.05    0.22
   0  10  -1   -0.01    0.05
   0 -10   1   -0.11    0.24
   0 -10   1    0.07    0.06
   0 -10  -1   -0.28    0.27
   0  10  -1    0.33    0.27
   0 -10  -1    0.04    0.05
   0 -10  -1    0.00    0.07
   0 -10   1   -0.42    0.25
   0  10  -1   -0.33    0.32
   0  10  -1   -0.07    0.07
   0  10   1   -0.12    0.23
   0 -10  -1   -0.05    0.05
   0 -10   1   -0.36    0.18
   0 -10   1   -0.30    0.21
   0  10   1    0.02    0.05
   0  10   1   -0.15    0.20
   0  10   1   -0.18    0.28
   0  10  -1   -0.02    0.04
   0  10   1    0.00    0.09
   1  10  -1    0.74    0.12
   1 -10   1    0.74    0.24
   1  10  -1    1.17    0.38
   1 -10   1    0.62    0.07
   1 -10   1    0.80    0.14
  -1  10   1    0.26    0.61
   1  10  -1    0.37    0.30
  -1  10   1    0.39    0.11
  -1  10   1    0.38    0.38
   1  10  -1    0.82    0.10
  -1 -10  -1    0.59    0.09
   1 -10   1    0.53    0.24
   1 -10   1    1.03    0.56
   1 -10   1    0.88    0.12
  -1 -10  -1    0.58    0.09
   1 -10   1    0.78    0.28
  -1  10   1    0.80    0.30
  -1 -10  -1    0.36    0.53
  -1  10   1    0.41    0.23
   1 -10   1    0.60    0.09
  -1 -10  -1    0.98    0.38
  -1 -10  -1    0.58    0.39
   1  10  -1    0.74    0.53
  -1 -10  -1    0.24    0.27
   1  10  -1    1.18    0.36
   1  10  -1    0.53    0.10
   1  10  -1    0.57    0.10
   1 -10   1    0.47    0.36
  -1  10   1    0.17    0.61
   1 -10   1    0.74    0.23
   1  10  -1    0.58    0.12
   1 -10   1    0.83    0.34
  -1 -10  -1    0.77    0.26
  -1  10   1    0.52    0.41
  -1  10   1    0.72    0.11
  -1  10   1    0.67    0.10
   1 -10   1    0.47    0.11
  -1  10   1    0.51    0.11
   1 -10   1    0.67    0.10
   1  10  -1    0.66    0.30
  -1  10   1    0.64    0.27
   1 -10  -1    0.60    0.09
   1 -10  -1    0.76    0.11
   1 -10  -1    0.79    0.32
   1  10   1    0.46    0.45
   1 -10  -1    0.69    0.43
   1  10   1    0.69    0.10
   1  10   1    1.12    0.33
   1 -10  -1    0.54    0.09
   1  10   1    0.47    0.39
   1  10   1    0.84    0.10
   1 -10  -1    0.61    0.32
  -1 -10   1    0.64    0.30
   1  10   1    0.59    0.11
   1  10   1    0.13    0.34
   1  10   1    0.95    0.34
  -1  10  -1    0.85    0.65
   1 -10  -1    0.60    0.07
  -1  10  -1    0.58    0.10
   1 -10  -1    0.56    0.33
  -1  10  -1    0.27    0.40
  -1 -10   1    1.02    0.30
   1  10   1    0.50    0.29
   1  10   1    0.70    0.12
  -1  10  -1    1.05    0.29
   1 -10  -1    0.87    0.12
  -1  10  -1    0.60    0.12
   1 -10  -1    0.60    0.29
  -1 -10   1    0.47    0.20
  -1 -10   1   -0.03    0.73
   1  10   1    0.70    0.10
  -1 -10   1    0.57    0.09
   1  10   1    0.58    0.12
   1 -10  -1    0.72    0.10
  -1  10  -1    0.60    0.11
  -1 -10   1    0.77    0.31
  -1  10  -1    0.82    0.10
  -1  10  -1    1.09    0.33
   1 -10  -1    0.41    0.27
  -1  10  -1    0.86    0.13
  -1 -10   1    0.87    0.26
  -1 -10   1    0.69    0.08
  -2  10   1    5.48    0.31
   2  10  -1    6.00    0.33
   2 -10   1    4.18    0.65
   2 -10   1    6.50    0.63
   2  10  -1    5.54    0.32
   2  10  -1    5.54    0.34
  -2 -10  -1    5.63    0.31
   2 -10   1    5.73    0.30
   2  10  -1    5.58    0.28
  -2 -10  -1    5.75    0.30
   2 -10   1    5.13    0.68
  -2  10   1    5.59    0.33
   2 -10   1    5.35    0.82
   2  10  -1    5.57    0.32
   2  10  -1    5.94    0.59
   2 -10   1    5.80    0.33
   2 -10   1    5.21    0.57
  -2  10   1    5.23    0.59
   2 -10   1    5.88    0.31
  -2 -10  -1    4.60    0.70
   2  10  -1    5.71    0.71
  -2  10   1    4.02    0.66
   2  10  -1    5.98    0.94
   2 -10   1    5.32    0.33
   2  10  -1    4.63    0.95
  -2 -10  -1    5.20    0.54
   2  10  -1    5.90    0.70
  -2  10   1    5.41    0.78
   2 -10   1    5.54    0.31
   2 -10   1    5.37    0.34
   2  10  -1    5.03    0.33
   2 -10   1    4.88    0.70
   2  10  -1    5.43    0.30
   2 -10   1    5.72    0.51
   2  10  -1    5.84    0.91
  -2 -10  -1    6.14    0.66
   2  10   1    4.78    0.67
   2 -10  -1    5.21    0.56
   2 -10  -1    5.70    0.32
   2  10   1    5.63    0.31
  -2  10  -1    6.71    1.08
   2 -10  -1    4.84    0.75
   2  10   1    5.00    0.63
   2 -10  -1    5.77    0.31
   2 -10  -1    5.25    0.30
  -2 -10   1    5.66    0.30
   2  10   1    5.78    0.29
  -2  10  -1    5.58    0.33
  -2 -10   1    5.20    0.54
   2  10   1    5.67    0.33
  -2  10  -1    4.48    0.73
   2 -10  -1    5.78    0.77
   2  10   1    6.44    0.82
   2  10   1    5.93    0.35
   2  10   1    6.88    0.71
   2 -10  -1    5.45    0.27
   2 -10  -1    5.50    0.31
   2  10   1    5.52    0.32
  -2 -10   1    5.49    0.51
   2 -10  -1    4.12    0.66
   2  10   1    5.75    0.31
  -2  10  -1    5.20    0.78
   2 -10  -1    5.79    0.31
  -2  10  -1    5.69    0.32
  -2  10  -1    4.07    0.59
   2  10   1    5.05    0.56
   2 -10  -1    5.69    0.30
   2  10   1    6.00    0.30
  -2  10  -1    4.75    0.65
   3  10  -1   10.49    0.53
   3 -10   1    9.76    0.76
   3 -10   1    9.96    0.54
   3  10  -1   11.07    1.16
  -3  10   1    8.54    0.98
  -3 -10  -1    9.52    0.76
   3  10  -1   10.42    0.88
  -3 -10  -1   11.75    0.89
  -3 -10  -1    9.89    0.48
   3 -10   1    9.96    0.51
   3  10  -1   10.29    0.47
  -3  10   1   10.05    0.49
   3  10  -1   10.34    0.54
   3 -10   1   10.15    0.49
   3 -10   1   10.40    0.47
   3  10  -1    8.25    0.93
   3 -10   1    9.39    0.97
   3 -10   1    7.69    1.19
  -3  10   1    8.82    0.88
   3 -10   1    8.59    0.93
  -3  10   1   10.58    0.51
   3 -10   1    9.03    0.90
   3 -10   1   10.79    0.51
   3 -10   1    9.17    0.85
  -3 -10  -1    8.62    0.92
   3  10  -1   10.37    0.52
  -3  10   1    9.32    0.76
   3  10  -1    9.02    0.94
   3 -10  -1   10.22    0.51
  -3 -10   1    9.59    0.75
   3 -10  -1   10.94    0.59
   3 -10  -1   10.23    1.02
   3  10   1    9.00    0.94
  -3  10  -1    8.83    0.84
   3 -10  -1   10.06    0.46
   3  10   1   10.16    0.48
   3 -10  -1    9.24    0.72
  -3  10  -1    8.99    1.03
   3  10   1    9.05    0.78
  -3 -10   1   10.38    0.74
   3  10   1    9.75    0.50
   3  10   1   10.42    0.51
   3 -10  -1   10.30    0.49
   3  10   1   10.22    0.57
   3 -10  -1    9.40    0.93
   3 -10  -1   10.05    0.50
   3  10   1    8.77    0.86
   3  10   1    8.21    0.80
  -3 -10   1    8.69    0.78
  -3  10  -1   10.20    0.52
   3 -10  -1    9.09    0.89
   3  10   1    8.59    0.87
   3  10   1   10.48    0.48
  -3  10  -1    8.79    0.80
   3 -10  -1    9.91    0.49
   3  10   1   10.16    0.46
   4  10  -1    2.24    0.18
   4  10  -1    2.24    0.24
   4 -10   1    1.31    0.54
   4 -10   1    2.41    0.21
   4  10  -1    2.20    0.20
   4 -10   1    2.18    0.16
   4 -10   1    2.00    0.18
   4  10  -1    1.79    0.41
   4 -10   1    2.06    0.22
   4 -10   1    2.07    0.21
   4 -10   1    1.22    0.42
  -4 -10  -1    1.54    0.58
  -4 -10  -1    3.40    0.79
   4  10  -1    2.11    0.20
   4 -10   1    1.59    0.81
   4  10  -1    2.72    0.53
   4  10  -1    2.09    0.15
  -4 -10  -1    1.50    0.38
   4 -10   1    2.28    0.41
  -4  10   1    2.48    0.22
   4 -10   1    2.25    0.15
   4 -10   1    2.44    0.21
   4  10  -1    2.47    0.21
  -4  10   1    1.59    0.54
  -4 -10   1    2.10    0.45
  -4  10  -1    2.06    0.21
   4  10   1    2.02    0.19
  -4  10  -1    2.42    0.64
   4 -10  -1    2.29    0.19
   4  10   1    2.40    0.19
   4 -10  -1    2.18    0.19
   4 -10  -1    2.12    0.87
   4  10   1    1.95    0.43
   4  10   1    2.08    0.18
   4 -10  -1    2.10    0.17
   4 -10  -1    2.14    0.14
   4 -10  -1    2.14    0.21
  -4 -10   1    2.32    0.40
   4  10   1    2.20    0.16
   4 -10  -1    2.74    0.54
   4 -10  -1    2.75    0.84
  -4 -10   1    2.33    0.18
   4  10   1    1.42    0.54
   4  10   1    2.00    0.20
   4  10   1    2.30    0.21
   4 -10  -1    2.09    0.18
   4 -10  -1    2.03    0.38
  -4  10  -1    2.13    0.48
   4 -10  -1    2.30    0.19
   4  10   1    2.28    0.18
   4  10   1    2.02    0.53
  -4  10  -1    1.18    0.41
   5  10  -1   -0.10    0.55
  -5 -10  -1    0.16    0.08
   5 -10   1    0.14    0.05
   5 -10   1   -0.09    0.37
   5  10  -1    0.17    0.08
   5  10  -1    0.16    0.08
   5 -10   1    0.14    0.04
   5 -10   1    0.15    0.10
   5 -10   1    0.18    0.05
   5 -10   1    0.10    0.07
   5  10  -1    0.21    0.10
   5  10  -1    0.14    0.06
  -5 -10  -1    0.05    0.42
   5 -10   1    0.15    0.05
   5 -10   1    0.04    0.09
   5  10  -1    0.20    0.04
   5  10  -1    0.26    0.09
   5 -10   1    0.14    0.04
  -5 -10  -1    0.33    0.74
   5  10  -1    0.19    0.04
   5  10  -1    0.31    0.15
   5 -10   1    0.13    0.08
   5 -10   1    0.27    0.11
  -5  10   1    0.16    0.10
   5  10  -1    0.19    0.04
   5 -10   1    0.13    0.09
  -5  10   1    0.58    0.47
  -5 -10   1    0.26    0.37
   5 -10  -1    0.19    0.05
  -5  10  -1   -0.26    0.48
   5  10   1    0.17    0.03
   5 -10  -1    0.17    0.09
   5  10   1   -0.66    0.52
   5  10   1    0.15    0.06
   5  10   1    0.04    0.07
   5  10   1    0.04    0.09
  -5  10  -1    0.06    0.49
   5 -10  -1    0.19    0.03
   5 -10  -1    0.10    0.08
  -5  10  -1    0.21    0.11
   5 -10  -1    0.23    0.09
   5 -10  -1    0.16    0.05
   5 -10  -1    0.14    0.07
  -5  10  -1    0.17    0.09
  -5 -10   1    0.21    0.08
   5 -10  -1    0.10    0.09
   5  10   1   -0.04    0.09
   5  10   1    0.16    0.09
   5 -10  -1    0.03    0.31
   5  10   1    0.22    0.04
   5  10   1    0.14    0.03
   5 -10  -1    0.21    0.04
   5  10   1    0.09    0.07
   5 -10  -1    0.19    0.08
   5  10   1    0.17    0.10
   6 -10   1    2.00    0.15
   6  10  -1    2.01    0.12
   6  10  -1    2.06    0.17
  -6 -10  -1    2.57    0.19
   6 -10   1    1.92    0.12
   6 -10   1    1.90    0.12
   6 -10   1    2.05    0.24
  -6 -10  -1    2.26    0.21
   6  10  -1    2.00    0.19
   6 -10   1    1.93    0.11
   6  10  -1    2.13    0.16
   6 -10   1    2.13    0.22
   6  10  -1    1.97    0.11
   6 -10   1    1.90    0.20
   6 -10   1    2.03    0.23
   6 -10   1    1.85    0.18
  -6  10   1    2.32    0.23
   6 -10   1    1.96    0.12
   6 -10   1    1.99    0.16
   6  10  -1    2.23    0.22
   6 -10   1    2.10    0.21
   6  10  -1    1.89    0.11
   6  10  -1    1.71    0.21
   6  10   1    2.10    0.19
   6 -10  -1    2.17    0.19
   6 -10  -1    2.17    0.18
  -6 -10   1    2.15    0.18
   6 -10  -1    2.08    0.14
   6  10   1    2.17    0.21
   6  10   1    1.98    0.21
   6 -10  -1    1.97    0.11
  -6  10  -1    1.94    0.23
   6 -10  -1    2.14    0.22
   6  10   1    2.17    0.12
   6 -10  -1    1.96    0.20
   6  10   1    1.90    0.13
   6 -10  -1    2.08    0.21
  -6  10  -1    2.21    0.24
   6  10   1    2.46    0.23
   6 -10  -1    2.01    0.11
   6 -10  -1    2.03    0.11
   6 -10  -1    2.18    0.24
   6  10   1    2.05    0.11
   6 -10  -1    1.98    0.10
   6  10   1    1.91    0.10
   6  10   1    2.31    0.21
   6  10   1    2.08    0.17
   6  10   1    2.20    0.18
  -7  10   1   13.52    0.67
   7 -10   1   11.83    0.67
   7 -10   1   12.96    0.57
   7  10  -1   13.62    0.61
   7  10  -1   12.90    0.57
   7 -10   1   13.35    0.61
   7 -10   1   12.71    0.57
   7  10  -1   12.42    0.57
   7 -10   1   13.43    0.62
   7 -10   1   12.44    0.69
   7  10  -1   13.39    0.70
   7  10  -1   13.08    0.70
   7  10  -1   13.49    0.57
   7 -10   1   12.53    0.72
  -7 -10  -1   13.92    0.68
   7 -10   1   12.89    0.57
   7 -10   1   13.11    0.57
   7 -10   1   13.73    0.65
  -7 -10   1   13.13    0.62
   7  10   1   12.84    0.57
   7 -10  -1   12.95    0.69
   7  10   1   13.66    0.59
   7  10   1   14.13    0.60
   7 -10  -1   13.00    0.71
   7  10   1   14.32    0.59
  -7  10  -1   13.87    0.68
   7 -10  -1   12.92    0.56
   7  10   1   13.63    0.68
   7 -10  -1   12.01    0.56
   7 -10  -1   13.43    0.57
   7 -10  -1   13.01    0.67
   7  10   1   13.21    0.56
   7 -10  -1   12.66    0.57
   7 -10  -1   13.80    0.62
   7 -10  -1   14.09    0.63
   7 -10  -1   13.28    0.60
   7 -10  -1   12.80    0.57
   7 -10  -1   13.54    0.68
   7  10   1   13.55    0.62
   7  10   1   13.33    0.65
   7  10   1   12.70    0.57
   8 -10   1   12.36    0.53
  -8 -10  -1   12.43    0.63
   8  10  -1   11.63    0.65
   8 -10   1   12.04    0.53
   8 -10   1   12.17    0.57
   8 -10   1   11.67    0.68
   8  10  -1   12.33    0.53
   8 -10   1   12.57    0.65
   8 -10   1   12.16    0.53
   8  10  -1   12.16    0.53
   8  10  -1   12.08    0.52
  -8  10   1   12.24    0.63
   8  10  -1   12.81    0.68
   8  10  -1   12.59    0.57
   8 -10   1   11.36    0.65
   8 -10  -1   12.41    0.56
   8 -10  -1   10.93    0.52
   8  10   1   12.40    0.62
   8  10   1   11.74    0.52
   8 -10  -1   12.09    0.53
   8  10   1   12.33    0.52
   8 -10  -1   12.35    0.64
   8 -10  -1   12.95    0.65
   8 -10  -1   12.49    0.53
   8  10   1   12.38    0.57
   8  10   1   12.69    0.65
   8 -10  -1   12.19    0.53
   8 -10  -1   11.79    0.66
  -8  10  -1   12.13    0.63
  -8 -10   1   11.81    0.58
   9  10  -1    4.04    0.32
   9 -10   1    4.15    0.30
   9 -10   1    4.05    0.19
   9 -10   1    3.92    0.19
   9  10  -1    3.88    0.23
  -9  10   1    3.72    0.29
   9 -10   1    4.08    0.20
  -9 -10  -1    4.06    0.28
   9  10  -1    3.93    0.19
   9  10  -1    4.02    0.19
   9 -10   1    3.75    0.32
   9 -10  -1    3.73    0.18
  -9  10  -1    3.94    0.30
   9  10   1    4.10    0.24
   9 -10  -1    3.93    0.31
   9 -10  -1    4.12    0.19
   9 -10  -1    4.05    0.19
   9 -10  -1    4.11    0.22
   9  10   1    3.99    0.19
   9 -10  -1    3.54    0.18
   9  10   1    4.25    0.19
   9  10   1    3.97    0.31
   9 -10  -1    3.93    0.30
   9  10   1    4.03    0.28
   9 -10  -1    4.09    0.30
 -10 -10  -1    1.04    0.20
  10 -10   1    0.64    0.14
  10 -10   1    0.92    0.08
  10  10  -1    1.10    0.28
  10  10  -1    0.75    0.09
  10 -10   1    0.94    0.08
  10  10  -1    1.00    0.07
  10 -10   1    0.93    0.10
  10  10  -1    0.93    0.07
  10  10  -1    0.90    0.08
  10 -10   1    0.88    0.08
  10 -10  -1    0.97    0.09
  10 -10  -1    0.92    0.07
  10 -10  -1    0.95    0.07
 -10 -10   1    0.81    0.14
  10 -10  -1    0.66    0.13
  10  10   1    0.90    0.07
  10  10   1    0.79    0.20
  10 -10  -1    0.80    0.14
  10  10   1    0.85    0.11
  10  10   1    0.89    0.07
  10 -10  -1    1.08    0.08
 -10  10  -1    0.86    0.14
  11 -10   1    0.56    0.06
  11 -10   1    0.70    0.08
  11  10  -1    0.44    0.05
  11  10  -1    0.60    0.05
  11 -10   1    0.49    0.06
  11  10   1    0.58    0.06
  11  10   1    0.53    0.06
  11 -10  -1    0.35    0.06
  11 -10  -1    0.50    0.06
  11 -10  -1    0.51    0.06
   0 -11  -1    0.13    0.35
   0  11   1    0.04    0.36
   0  11   1    0.07    0.28
   0 -11  -1    1.41    0.63
   0  11  -1   -0.16    0.46
   0  11   1   -0.05    0.09
   0 -11  -1    0.02    0.08
   0  11  -1    0.23    0.48
   0 -11   1   -0.07    0.26
   0 -11   1    0.02    0.36
   0 -11   1   -0.25    0.33
   0 -11   1    0.10    0.07
   0 -11  -1    0.51    0.41
   0  11   1    0.19    0.10
   0 -11   1   -0.28    0.90
   0  11  -1   -0.02    0.77
   0  11  -1   -0.03    0.08
   0  11  -1   -0.06    0.05
   0 -11  -1    0.06    0.07
   0  11   1    0.04    0.37
   0  11   1    0.94    0.47
   0 -11   1    0.33    0.30
   0 -11  -1   -0.11    0.06
   0  11  -1   -0.02    0.07
   0  11  -1   -0.05    0.36
   0  11   1    0.09    0.05
   0  11   1    0.00    0.09
   0 -11  -1    0.02    0.06
   0 -11   1   -0.30    0.33
   0  11   1    0.91    0.67
   0 -11  -1    0.29    0.32
   0  11  -1   -0.08    0.05
   0  11   1   -0.19    0.43
   0  11  -1   -0.13    0.08
   0 -11  -1    0.05    0.06
   0  11   1    0.25    0.43
   0  11  -1    0.13    0.33
   0 -11   1   -0.03    0.08
   0  11   1   -0.03    0.07
   1 -11   1    0.52    0.07
  -1  11   1    0.74    0.35
   1 -11   1   -0.26    0.46
   1 -11   1    0.39    0.27
   1  11  -1    0.49    0.38
  -1  11   1    1.01    0.48
  -1  11   1    0.75    0.14
  -1  11   1    0.68    0.12
  -1  11   1    0.20    0.43
   1  11  -1    0.70    0.13
   1 -11   1    0.36    0.36
  -1 -11  -1    0.68    0.11
  -1  11   1    0.21    0.43
   1 -11   1    0.64    0.12
  -1  11   1    0.82    0.09
   1 -11   1    0.87    0.13
   1  11  -1    0.93    0.72
   1 -11   1    0.69    0.33
  -1 -11  -1    0.72    0.10
   1  11  -1    0.62    0.11
   1 -11   1    0.75    0.13
   1 -11   1    0.48    0.42
   1 -11   1    1.08    0.34
   1  11  -1    0.81    0.09
  -1 -11  -1    0.43    0.40
   1  11  -1    0.58    0.11
   1 -11   1    1.09    0.36
  -1 -11  -1    0.28    0.33
   1  11  -1    0.82    0.13
   1 -11   1    1.15    0.82
   1 -11   1    0.66    0.10
  -1  11   1    0.58    0.32
   1  11  -1    0.85    0.57
   1  11  -1    1.01    0.45
  -1 -11  -1    1.03    0.40
   1  11  -1    0.91    0.39
   1  11  -1    0.76    0.11
  -1  11   1    1.08    0.81
   1  11   1    1.48    0.62
   1  11   1    0.67    0.08
   1 -11  -1    0.72    0.11
  -1  11  -1    0.29    0.35
   1  11   1    0.76    0.12
  -1  11  -1    0.57    0.46
   1 -11  -1    0.59    0.11
  -1 -11   1    0.52    0.33
  -1 -11   1    0.67    0.10
  -1  11  -1    0.11    0.40
  -1 -11   1    0.17    0.30
   1 -11  -1    0.65    0.07
  -1  11  -1    0.57    0.11
   1  11   1    0.94    0.12
   1 -11  -1    0.49    0.42
  -1  11  -1   -0.03    0.96
   1 -11  -1    0.00    0.41
   1 -11  -1    0.64    0.72
   1  11   1    0.79    0.15
   1  11   1   -0.11    0.46
   1 -11  -1    0.67    0.37
   1 -11  -1    0.62    0.10
   1  11   1    0.59    0.33
   1 -11  -1    0.54    0.10
   1  11   1    1.31    0.54
  -1  11  -1    0.75    0.14
   1 -11  -1    0.77    0.11
   1  11   1    1.18    0.33
   1  11   1    0.52    0.11
  -1 -11   1    0.71    0.10
  -1 -11   1    0.43    0.29
  -1 -11   1    0.46    0.43
   1  11   1    0.55    0.12
   1 -11  -1    0.66    0.11
  -1  11  -1    0.69    0.12
   1  11   1    0.64    0.39
   1 -11  -1    0.88    0.12
   1 -11  -1    0.31    0.40
  -2  11   1    0.85    0.54
   2 -11   1    1.40    0.14
  -2  11   1    1.38    0.47
   2 -11   1    1.53    0.37
   2  11  -1    1.78    0.26
  -2  11   1    1.43    0.16
   2  11  -1    1.41    0.17
   2  11  -1    0.94    0.51
   2  11  -1    1.49    0.17
   2  11  -1    1.34    0.14
   2 -11   1    1.70    0.16
   2 -11   1    0.91    0.43
  -2 -11  -1    1.15    0.36
  -2  11   1    1.39    0.44
   2 -11   1    1.11    0.49
   2 -11   1    1.35    0.19
   2  11  -1    1.05    0.43
   2  11  -1    1.67    0.68
  -2 -11  -1    0.89    0.48
   2 -11   1    1.37    0.83
  -2 -11  -1    1.76    0.17
   2  11  -1    1.70    0.21
  -2  11   1    1.44    0.19
   2 -11   1    1.87    0.53
   2 -11   1    1.68    0.47
  -2 -11  -1    1.54    0.46
   2  11  -1    1.00    0.62
  -2 -11  -1    1.77    0.21
   2  11  -1    0.88    0.71
   2 -11   1    1.49    0.16
   2 -11   1    1.68    0.12
   2 -11  -1    2.01    0.51
   2 -11  -1    1.54    0.16
  -2  11  -1    1.73    0.45
   2 -11  -1    1.02    0.41
   2  11   1    1.62    0.20
   2 -11  -1    1.44    0.11
   2 -11  -1    1.56    0.16
   2 -11  -1    1.78    0.60
   2  11   1    1.49    0.41
   2  11   1    1.63    0.16
  -2 -11   1    1.50    0.16
   2  11   1    1.62    0.21
  -2 -11   1    0.76    0.45
   2  11   1    1.67    0.17
   2  11   1    1.62    0.50
   2  11   1    1.57    0.51
   2 -11  -1    0.38    0.47
   2 -11  -1    1.64    0.18
   2  11   1    0.55    0.63
   2  11   1    0.92    0.42
   2 -11  -1    1.68    0.16
   2  11   1    1.83    0.19
  -2 -11   1    1.19    0.35
   2 -11  -1    1.48    0.16
  -2 -11   1    1.35    0.13
  -2  11  -1    2.11    0.26
  -2  11  -1    2.13    0.25
  -2  11  -1    1.66    0.54
   2  11   1    0.76    0.56
   2 -11  -1    1.39    0.16
   3 -11   1    1.50    0.54
  -3 -11  -1    2.25    0.47
   3 -11   1    2.70    0.19
  -3  11   1    1.64    0.52
  -3  11   1    3.29    0.70
  -3 -11  -1    1.60    0.58
   3 -11   1    2.40    0.23
   3 -11   1    2.70    0.21
   3 -11   1    2.81    0.21
  -3 -11  -1    1.20    0.73
   3  11  -1    3.06    0.19
   3 -11   1    1.66    0.82
   3 -11   1    1.85    0.45
   3  11  -1    2.79    0.24
   3 -11   1    3.22    0.25
   3  11  -1    1.70    0.59
  -3 -11  -1    3.05    0.22
   3  11  -1    2.75    0.22
   3  11  -1    2.50    0.58
  -3  11   1    2.78    0.24
   3  11  -1    2.89    0.22
   3 -11   1    2.20    0.59
  -3 -11  -1    2.68    0.21
   3 -11   1    3.73    0.69
   3 -11   1    2.71    0.25
   3  11  -1    2.87    0.27
  -3  11   1    2.60    0.21
   3  11  -1    2.60    0.23
   3  11   1    2.95    0.61
   3 -11  -1    3.00    0.22
   3  11   1    2.13    0.61
  -3 -11   1    2.88    0.20
  -3  11  -1    2.96    0.25
   3  11   1    2.76    0.18
   3 -11  -1    2.83    0.21
  -3 -11   1    2.52    0.51
   3  11   1    2.88    0.20
   3 -11  -1    2.91    0.22
   3  11   1    2.62    0.22
   3  11   1    2.68    0.23
   3 -11  -1    3.07    0.24
   3  11   1    2.39    0.72
   3 -11  -1    2.78    0.21
  -3  11  -1    1.73    0.49
  -3  11  -1    1.66    0.79
  -3 -11   1    3.16    0.58
   3 -11  -1    2.63    0.70
   3 -11  -1    2.80    0.22
   3 -11  -1    1.49    0.68
  -3  11  -1    2.90    0.24
   3 -11  -1    2.81    0.17
   3 -11  -1    3.16    0.59
  -3  11  -1    2.59    0.59
   3  11   1    2.68    0.21
  -4 -11  -1    0.23    1.06
   4  11  -1    0.30    0.05
   4  11  -1    0.32    0.10
   4 -11   1   -0.08    0.37
  -4 -11  -1    0.45    0.47
   4 -11   1    0.84    0.64
   4 -11   1    0.34    0.07
   4 -11   1   -0.27    0.88
   4  11  -1    0.24    0.10
   4  11  -1    0.27    0.11
   4  11  -1    0.37    0.04
   4 -11   1    0.29    0.11
   4 -11   1    0.24    0.11
  -4  11   1   -0.07    0.63
   4  11  -1    0.22    0.09
  -4 -11  -1    0.29    0.09
   4  11  -1    0.57    0.48
   4 -11   1    0.28    0.11
   4 -11   1    0.19    0.09
  -4  11   1    0.21    0.11
   4 -11   1   -0.42    0.79
  -4  11   1    1.18    0.71
   4  11  -1    0.39    0.15
   4 -11   1    0.41    0.11
   4  11  -1    0.23    0.07
  -4 -11  -1    0.29    0.10
   4 -11  -1    0.34    0.11
   4 -11  -1    0.35    0.10
  -4 -11   1    0.24    0.09
  -4  11  -1    0.32    0.12
   4  11   1    0.30    0.11
   4 -11  -1    0.22    0.04
   4  11   1    0.15    0.54
  -4  11  -1   -0.44    1.05
   4 -11  -1    0.27    0.06
   4  11   1    0.30    0.04
  -4 -11   1   -0.26    0.59
   4 -11  -1    0.54    0.38
   4 -11  -1   -0.76    0.71
   4 -11  -1    0.44    0.10
   4  11   1    0.35    0.11
   4  11   1    0.39    0.07
   4  11   1    0.38    0.10
   4  11   1    0.34    0.09
   4  11   1    0.30    0.11
   4  11   1    0.30    0.04
   4 -11  -1    0.28    0.08
   4 -11  -1    0.33    0.07
  -4  11  -1    0.22    0.10
   4 -11  -1    0.35    0.10
   4  11   1    1.06    0.66
   4 -11  -1    0.24    0.09
  -4 -11   1   -0.21    0.50
  -4  11  -1    0.29    0.51
   4  11   1    0.33    0.11
   4 -11  -1   -0.66    0.51
   4  11   1    0.66    0.50
   5 -11   1    0.10    0.06
   5 -11   1    0.02    0.10
   5  11  -1    0.10    0.04
   5 -11   1    0.10    0.05
  -5 -11  -1    0.07    0.09
   5  11  -1    0.07    0.09
   5  11  -1    0.08    0.09
   5 -11   1    0.02    0.05
   5 -11   1    0.14    0.11
   5  11  -1    0.04    0.04
  -5 -11  -1   -0.09    0.07
   5 -11   1    0.06    0.03
   5  11  -1    0.11    0.08
   5  11  -1    0.03    0.04
   5  11  -1    0.07    0.10
   5  11  -1    0.04    0.06
   5 -11   1    0.03    0.04
   5  11  -1    0.15    0.14
   5 -11   1    0.22    0.10
   5 -11   1    0.03    0.09
   5 -11   1    0.01    0.04
   5 -11   1   -0.02    0.09
   5 -11   1   -0.01    0.04
   5 -11   1    0.03    0.08
  -5  11   1   -0.01    0.11
   5  11   1   -0.02    0.11
   5 -11  -1    0.09    0.09
  -5 -11   1    0.01    0.08
   5 -11  -1    0.06    0.10
   5 -11  -1    0.06    0.09
   5 -11  -1    0.02    0.06
   5  11   1    0.05    0.08
   5 -11  -1    0.03    0.04
   5  11   1    0.12    0.05
   5 -11  -1    0.12    0.08
   5  11   1    0.10    0.09
   5 -11  -1    0.03    0.05
   5 -11  -1    0.11    0.09
   5  11   1    0.02    0.03
   5  11   1    0.15    0.10
  -5  11  -1   -0.05    0.09
   5  11   1    0.03    0.04
   5 -11  -1    0.05    0.03
   5  11   1    0.06    0.06
  -5  11  -1    0.06    0.11
   5  11   1    0.11    0.10
   5  11   1    0.06    0.04
   5  11   1    0.09    0.09
   5 -11  -1    0.07    0.05
  -6 -11  -1    1.47    0.19
   6 -11   1    1.44    0.21
  -6  11   1    1.41    0.19
   6  11  -1    1.41    0.21
   6 -11   1    1.57    0.11
   6 -11   1    1.30    0.22
   6  11  -1    1.64    0.19
   6  11  -1    1.65    0.10
   6 -11   1    1.57    0.15
   6  11  -1    1.08    0.17
   6  11  -1    1.47    0.09
   6 -11   1    1.64    0.21
   6  11  -1    1.47    0.09
   6 -11   1    1.45    0.19
  -6 -11  -1    1.67    0.18
   6 -11   1    1.60    0.11
   6 -11   1    1.78    0.14
   6 -11   1    1.52    0.09
   6  11  -1    1.53    0.14
   6 -11   1    1.73    0.20
   6 -11   1    1.53    0.10
   6 -11   1    1.57    0.10
   6  11   1    1.50    0.09
   6 -11  -1    1.53    0.10
   6  11   1    1.72    0.20
   6  11   1    1.52    0.20
  -6  11  -1    1.28    0.18
   6 -11  -1    1.48    0.18
   6  11   1    1.61    0.18
   6 -11  -1    1.33    0.09
   6  11   1    1.48    0.09
  -6  11  -1    1.74    0.23
   6  11   1    1.66    0.22
   6  11   1    1.68    0.15
   6 -11  -1    1.64    0.17
   6 -11  -1    1.49    0.09
   6  11   1    1.66    0.10
   6 -11  -1    1.34    0.20
   6  11   1    1.74    0.18
   6 -11  -1    1.57    0.13
   6 -11  -1    1.63    0.21
   6 -11  -1    1.39    0.08
   6 -11  -1    1.40    0.19
   7 -11   1    0.06    0.10
   7 -11   1   -0.01    0.09
   7 -11   1    0.17    0.05
   7  11  -1    0.15    0.12
   7 -11   1    0.09    0.04
   7  11  -1    0.07    0.06
   7 -11   1    0.21    0.12
   7 -11   1    0.09    0.04
  -7  11   1    0.03    0.11
   7 -11   1    0.11    0.06
   7 -11   1    0.11    0.06
   7  11  -1    0.23    0.12
  -7 -11  -1    0.04    0.08
   7 -11   1    0.10    0.08
   7  11  -1    0.11    0.05
   7  11  -1    0.10    0.04
   7  11  -1    0.13    0.05
   7 -11   1    0.11    0.04
   7 -11  -1    0.15    0.06
   7  11   1    0.16    0.06
   7  11   1    0.12    0.05
   7  11   1    0.09    0.06
   7 -11  -1    0.16    0.13
   7 -11  -1    0.10    0.04
   7 -11  -1    0.12    0.04
   7 -11  -1    0.07    0.03
   7 -11  -1    0.17    0.04
   7  11   1    0.12    0.11
  -7 -11   1    0.23    0.08
   7 -11  -1    0.13    0.04
   7  11   1    0.08    0.03
   7 -11  -1    0.18    0.07
   7  11   1    0.12    0.10
  -7  11  -1    0.11    0.12
   7  11   1    0.13    0.03
   7  11   1    0.14    0.05
   7 -11  -1    0.09    0.10
   7 -11  -1    0.00    0.09
   7  11   1    0.12    0.06
   7  11   1    0.09    0.03
   7  11   1    0.11    0.04
   7 -11  -1    0.16    0.08
   7 -11  -1    0.12    0.10
   7  11   1    0.09    0.06
   8 -11   1   10.18    0.45
   8 -11   1   11.33    0.79
   8 -11   1   10.14    0.45
  -8 -11  -1   10.85    0.63
   8  11  -1   10.29    0.43
   8  11  -1    9.90    0.43
   8  11  -1   10.24    0.44
   8  11  -1    8.72    0.55
   8  11  -1    9.38    0.74
   8 -11   1    9.75    0.45
   8  11   1   10.97    0.58
   8 -11  -1   10.00    0.43
  -8 -11   1   10.64    0.53
   8 -11  -1    9.06    0.42
   8  11   1    9.99    0.65
   8 -11  -1   10.50    0.43
   8  11   1   10.30    0.45
   8  11   1   10.01    0.44
   8 -11  -1    9.21    0.70
   8 -11  -1   10.12    0.43
   8  11   1   10.19    0.64
   9  11  -1    1.41    0.21
   9 -11   1    1.45    0.22
   9 -11   1    1.65    0.10
   9  11  -1    1.44    0.09
   9 -11   1    1.55    0.14
   9  11  -1    1.57    0.14
  -9  11   1    1.17    0.17
  -9 -11  -1    1.65    0.19
   9  11  -1    1.59    0.09
   9 -11   1    1.63    0.10
   9 -11   1    1.59    0.10
   9  11  -1    1.31    0.11
   9 -11   1    1.54    0.20
   9  11   1    1.97    0.21
   9 -11  -1    1.33    0.20
   9  11   1    1.52    0.19
   9  11   1    1.61    0.15
   9 -11  -1    1.40    0.08
   9 -11  -1    1.32    0.19
   9 -11  -1    1.41    0.20
   9 -11  -1    1.52    0.09
   9 -11  -1    1.33    0.12
   9 -11  -1    1.59    0.10
   9 -11  -1    1.49    0.09
  -9 -11   1    1.61    0.18
   9  11   1    1.78    0.10
   9  11   1    1.67    0.09
  -9  11  -1    1.91    0.21
  10  11  -1    0.81    0.07
  10 -11   1    0.79    0.07
  10  11  -1    0.88    0.07
  10  11  -1    0.70    0.06
  10 -11   1    0.86    0.07
  10 -11   1    0.78    0.07
  10 -11  -1    0.82    0.07
  10 -11  -1    0.74    0.07
  10  11   1    0.82    0.07
  10  11   1    0.86    0.07
  10 -11  -1    0.76    0.07
  11  11  -1    0.18    0.03
  11 -11   1    0.22    0.04
  11 -11   1    0.18    0.03
  11  11  -1    0.16    0.03
  11 -11   1    0.13    0.04
  11 -11  -1    0.19    0.03
  11  11   1    0.11    0.03
  11 -11  -1    0.16    0.03
  11 -11  -1    0.14    0.03
  11  11   1    0.19    0.03
   0  12  -1   -0.18    0.09
   0 -12   1   -0.10    0.46
   0  12   1   -0.01    0.05
   0 -12  -1   -0.12    0.60
   0 -12  -1   -0.06    0.07
   0 -12  -1   -0.10    0.08
   0  12  -1   -0.17    0.10
   0  12   1    0.15    0.10
   0  12   1    0.07    0.11
   0  12   1   -0.07    0.08
   0  12  -1    0.99    1.09
   0 -12  -1   -0.10    0.08
   0 -12   1   -0.06    0.45
   0 -12  -1    0.03    0.08
   0  12  -1    0.04    0.06
   0 -12  -1   -0.92    0.45
   0  12   1    0.90    0.55
   0  12  -1    0.05    0.70
   0  12   1    0.20    0.49
   0  12   1   -0.11    0.08
   0  12   1    0.02    0.96
   0  12   1    1.53    0.93
   0  12   1    0.09    0.38
   0 -12   1    0.46    0.40
   0 -12   1    0.06    0.08
   0 -12   1    0.32    0.44
   0 -12   1   -0.10    0.07
   0  12  -1   -0.55    0.44
   1  12  -1    2.01    0.20
   1 -12   1    1.55    1.22
  -1  12   1    1.88    0.21
   1  12  -1    1.73    0.19
   1  12  -1    1.48    0.21
   1 -12   1    1.94    0.17
   1  12  -1    1.89    0.15
   1  12  -1    2.62    0.69
  -1  12   1    1.70    0.20
  -1  12   1    1.11    0.66
  -1 -12  -1    2.31    0.63
  -1 -12  -1    2.04    0.19
   1  12  -1    1.86    0.56
   1 -12   1    1.91    0.18
  -1  12   1    1.92    0.14
   1 -12   1    1.77    0.56
   1 -12   1    1.73    0.22
   1 -12   1    1.08    0.54
  -1  12   1    2.22    0.68
   1  12  -1    1.53    0.85
  -1  12   1    1.36    0.48
  -1 -12  -1    1.60    0.50
   1  12  -1    2.55    1.02
   1  12  -1    1.77    0.23
   1 -12   1    1.26    0.48
  -1 -12  -1    2.03    0.17
   1  12  -1    1.87    0.18
   1  12  -1    1.82    0.19
   1 -12  -1    0.70    0.82
  -1  12  -1    1.98    0.22
   1  12   1    1.78    0.79
   1  12   1    1.18    0.81
   1 -12  -1    1.95    0.18
   1  12   1    2.22    0.59
  -1 -12   1    0.71    0.46
   1  12   1    0.99    0.47
   1  12   1    1.91    0.23
   1 -12  -1    2.03    0.18
   1 -12  -1    1.72    0.17
   1  12   1    1.38    0.48
  -1  12  -1    1.63    0.20
   1 -12  -1    1.59    0.17
  -1  12  -1    1.61    0.55
  -1 -12   1    1.93    0.45
  -1 -12   1    1.21    0.58
   1 -12  -1    0.85    0.50
   1  12   1    1.95    0.16
  -1  12  -1    0.62    0.69
   1 -12  -1    1.44    0.54
  -1 -12   1    1.59    0.16
   1  12   1    1.66    0.15
   1  12   1    1.78    0.21
   1 -12  -1    2.21    0.70
   1 -12  -1    2.07    0.20
  -1 -12   1    1.44    0.55
   1 -12  -1    1.72    0.18
   1 -12  -1    0.85    0.56
  -1  12  -1    1.79    0.19
  -1 -12   1    2.09    0.18
   2  12  -1    1.54    0.14
   2 -12   1    1.09    0.54
   2  12  -1    1.50    0.18
   2  12  -1    1.82    0.22
  -2 -12  -1    2.03    0.53
   2  12  -1   -0.50    1.26
   2  12  -1    1.74    0.20
   2 -12   1    1.87    0.22
   2 -12   1    1.35    0.53
   2  12  -1    1.15    0.62
  -2 -12  -1    1.37    0.16
   2 -12   1    1.31    0.14
  -2  12   1    1.89    0.22
   2 -12   1    1.38    0.19
   2  12  -1    1.43    0.21
   2 -12   1    1.59    0.18
   2 -12   1    1.05    1.09
  -2 -12  -1    1.36    0.70
   2  12  -1    1.43    0.18
  -2 -12  -1    1.66    0.18
   2 -12   1    0.71    0.52
   2 -12   1    1.21    0.61
   2 -12   1    1.78    0.18
  -2  12   1    0.61    0.66
  -2  12   1    1.70    0.71
   2  12  -1    1.28    0.18
  -2  12   1    0.54    0.64
   2 -12  -1    1.45    0.18
  -2  12  -1    1.37    0.21
   2  12   1    1.35    0.13
   2 -12  -1    0.46    0.88
   2  12   1    1.26    0.18
   2 -12  -1    1.47    0.17
   2  12   1    0.67    0.72
  -2  12  -1    1.22    0.55
   2  12   1    1.45    0.56
   2  12   1    1.22    0.18
   2 -12  -1    1.55    0.18
   2 -12  -1    1.53    0.09
   2  12   1    1.78    0.22
   2  12   1    1.25    0.17
  -2 -12   1    1.49    0.17
   2 -12  -1    1.65    0.17
   2 -12  -1    0.91    0.62
   2  12   1    1.49    0.16
  -2  12  -1    0.81    0.70
   2  12   1    0.77    0.49
  -2 -12   1    0.65    0.46
  -2 -12   1    1.48    0.14
   2 -12  -1    1.69    0.95
   2 -12  -1    1.57    0.19
  -2  12  -1    1.46    0.19
   2 -12  -1    1.38    0.12
   2  12   1    0.25    0.59
   2 -12  -1    1.66    0.17
   3 -12   1    0.77    0.64
   3 -12   1    1.84    0.22
   3  12  -1    1.61    0.11
  -3  12   1    1.44    0.18
   3  12  -1    1.88    0.65
   3 -12   1   -0.63    1.01
  -3 -12  -1    2.45    0.77
   3 -12   1    1.72    0.85
   3  12  -1    1.55    0.20
   3 -12   1    0.74    0.57
   3 -12   1    1.91    0.19
   3  12  -1    1.56    0.23
   3  12  -1    1.80    0.16
   3  12  -1    1.53    0.19
  -3 -12  -1    1.79    0.18
   3 -12   1    1.58    0.21
   3  12  -1    1.71    0.10
   3 -12   1    1.62    0.19
  -3  12   1   -0.12    0.78
   3  12  -1    1.48    0.22
   3  12  -1    1.82    0.20
   3 -12   1    1.68    0.09
   3 -12   1    1.80    0.14
   3 -12   1    1.63    0.89
  -3 -12  -1    1.80    0.18
   3 -12  -1    1.68    0.19
   3  12   1    1.68    0.10
   3  12   1    1.87    0.15
   3 -12  -1    2.07    0.21
   3  12   1    1.66    0.10
   3  12   1    1.74    0.22
  -3 -12   1    1.84    0.18
   3 -12  -1    1.75    0.10
   3 -12  -1    2.03    0.20
   3 -12  -1    2.21    0.93
  -3  12  -1    1.86    0.21
   3  12   1    1.81    0.19
   3 -12  -1    1.57    0.10
   3 -12  -1    1.93    0.20
   3 -12  -1    1.74    0.19
   3  12   1    1.76    0.67
   3  12   1    1.87    0.18
   3 -12  -1    2.73    0.74
   3  12   1    1.39    0.20
   3 -12  -1    1.86    0.19
  -3  12  -1    1.72    0.21
   3 -12  -1    1.72    0.14
  -4 -12  -1    0.42    0.10
   4  12  -1    0.52    0.17
   4 -12   1    0.63    0.14
   4  12  -1    0.53    0.07
   4 -12   1    0.47    0.13
   4  12  -1    0.52    0.14
   4  12  -1    0.25    0.10
  -4 -12  -1    0.40    0.11
   4  12  -1    0.52    0.05
   4 -12   1    0.63    0.07
   4 -12   1    0.41    0.05
  -4  12   1    0.55    0.15
   4 -12   1    0.46    0.14
   4  12  -1    0.61    0.14
   4 -12   1    0.60    0.08
   4  12  -1    0.55    0.06
   4  12  -1    0.54    0.13
   4  12  -1    0.53    0.09
   4 -12   1    0.52    0.11
  -4  12  -1    0.49    0.12
   4  12   1    0.56    0.11
   4 -12  -1    0.51    0.11
   4 -12  -1    0.44    0.06
   4  12   1    0.53    0.07
   4  12   1    0.52    0.15
   4 -12  -1    0.50    0.11
   4 -12  -1    0.46    0.07
   4 -12  -1    0.36    0.12
   4  12   1    0.45    0.11
   4  12   1    0.51    0.06
   4  12   1    0.52    0.09
   4 -12  -1    0.53    0.06
   4 -12  -1    0.48    0.08
  -4 -12   1    0.47    0.11
   4 -12  -1    0.44    0.05
   4 -12  -1    0.42    0.04
   4  12   1    0.50    0.05
  -4  12  -1    0.51    0.14
   4  12   1    0.40    0.05
   4 -12  -1    0.44    0.11
   4  12   1    0.53    0.13
   4 -12  -1    0.31    0.10
   4 -12  -1    0.31    0.12
   4  12   1    0.46    0.12
   4  12   1    0.37    0.13
   5  12  -1    1.89    0.11
   5 -12   1    1.98    0.23
   5 -12   1    1.79    0.12
   5  12  -1    2.00    0.23
   5  12  -1    1.92    0.21
   5  12  -1    2.37    0.22
   5 -12   1    2.17    0.21
  -5  12   1    1.88    0.26
   5 -12   1    1.78    0.11
  -5 -12  -1    2.18    0.23
   5 -12   1    1.86    0.24
   5  12  -1    1.90    0.11
   5  12  -1    1.87    0.24
   5 -12   1    1.76    0.24
   5 -12   1    1.94    0.23
   5 -12   1    1.56    0.20
   5  12  -1    2.05    0.17
   5  12  -1    1.89    0.11
   5  12  -1    1.79    0.27
  -5 -12  -1    2.14    0.19
   5 -12   1    1.89    0.10
   5 -12   1    1.83    0.11
   5 -12   1    1.84    0.11
   5 -12   1    1.74    0.21
   5  12   1    2.00    0.21
   5 -12  -1    1.96    0.15
   5  12   1    1.65    0.11
   5 -12  -1    1.96    0.23
   5 -12  -1    1.78    0.21
   5  12   1    1.94    0.11
  -5  12  -1    1.91    0.21
   5 -12  -1    2.00    0.11
   5 -12  -1    1.93    0.10
   5  12   1    1.72    0.20
  -5  12  -1    2.07    0.26
   5 -12  -1    1.81    0.21
   5 -12  -1    2.15    0.21
   5  12   1    1.88    0.10
   5  12   1    1.89    0.28
   5  12   1    2.00    0.22
   5 -12  -1    1.73    0.21
   5 -12  -1    1.84    0.11
   5  12   1    1.93    0.11
   5  12   1    1.98    0.21
   5  12   1    1.41    0.20
   5  12   1    1.99    0.17
   5 -12  -1    1.94    0.11
   5 -12  -1    1.72    0.10
   6 -12   1    0.10    0.12
   6 -12   1    0.25    0.11
  -6 -12  -1    0.28    0.09
  -6 -12  -1    0.16    0.10
   6 -12   1    0.12    0.07
   6  12  -1    0.17    0.08
   6  12  -1    0.06    0.07
   6 -12   1    0.18    0.04
   6 -12   1    0.38    0.18
   6 -12   1    0.08    0.09
   6  12  -1    0.14    0.12
   6  12  -1    0.23    0.13
   6  12  -1    0.21    0.10
  -6  12   1    0.31    0.13
   6  12   1    0.16    0.10
  -6 -12   1    0.10    0.09
   6 -12  -1    0.15    0.10
   6 -12  -1    0.20    0.08
   6  12   1    0.20    0.08
   6  12   1    0.17    0.09
   6 -12  -1    0.21    0.13
   6  12   1    0.22    0.11
   6 -12  -1    0.10    0.11
   6  12   1    0.07    0.13
   6  12   1    0.13    0.11
   6 -12  -1    0.16    0.05
  -6  12  -1    0.25    0.13
   6 -12  -1    0.15    0.11
   6 -12  -1    0.06    0.09
   6 -12  -1    0.08    0.06
   7  12  -1    0.28    0.08
   7 -12   1    0.31    0.05
   7 -12   1    0.25    0.05
   7  12  -1    0.40    0.13
   7  12  -1    0.28    0.05
   7 -12   1    0.29    0.05
  -7  12   1    0.30    0.13
   7 -12   1    0.28    0.11
   7  12  -1    0.31    0.14
   7 -12   1    0.22    0.10
   7 -12   1    0.25    0.07
  -7 -12  -1    0.27    0.10
   7  12  -1    0.30    0.05
   7 -12   1    0.28    0.13
   7 -12   1    0.23    0.04
   7  12  -1    0.24    0.05
   7  12   1    0.19    0.08
   7 -12  -1    0.22    0.05
   7 -12  -1    0.40    0.09
   7 -12  -1    0.32    0.04
   7 -12  -1    0.26    0.14
  -7 -12   1    0.24    0.09
   7  12   1    0.23    0.05
   7  12   1    0.22    0.05
   7 -12  -1    0.30    0.05
   7 -12  -1    0.27    0.12
   7 -12  -1    0.21    0.11
   7 -12  -1    0.20    0.11
   7  12   1    0.18    0.06
   7 -12  -1    0.24    0.09
   7  12   1    0.20    0.04
   7  12   1    0.34    0.04
  -7  12  -1    0.19    0.12
   7  12   1    0.25    0.12
   7 -12  -1    0.20    0.03
   7 -12  -1    0.26    0.07
   7 -12  -1    0.30    0.05
   7  12   1    0.12    0.11
   7  12   1    0.26    0.04
   7  12   1    0.25    0.04
   8 -12   1    3.66    0.29
   8  12  -1    3.77    0.18
   8 -12   1    3.33    0.32
   8  12  -1    3.56    0.31
  -8  12   1    4.08    0.29
   8 -12   1    3.77    0.19
   8  12  -1    3.85    0.18
   8  12  -1    3.63    0.23
   8 -12   1    3.74    0.18
   8 -12   1    4.00    0.19
   8  12  -1    3.24    0.36
   8 -12   1    3.45    0.22
  -8 -12  -1    3.90    0.28
   8  12   1    3.86    0.18
   8 -12  -1    3.48    0.30
   8  12   1    3.79    0.23
   8 -12  -1    3.67    0.18
   8 -12  -1    3.59    0.29
   8 -12  -1    3.29    0.28
   8  12   1    3.87    0.18
  -8 -12   1    3.24    0.34
   8 -12  -1    3.75    0.18
   8 -12  -1    3.95    0.18
   8 -12  -1    3.68    0.18
   8 -12  -1    3.56    0.21
  -8  12  -1    4.29    0.30
   8  12   1    3.88    0.30
   9 -12   1    0.53    0.05
   9 -12   1    0.55    0.07
  -9  12   1    0.55    0.12
   9  12  -1    0.56    0.07
   9  12  -1    0.49    0.05
   9 -12   1    0.45    0.12
   9  12  -1    0.46    0.05
   9  12  -1    0.48    0.14
  -9 -12  -1    0.81    0.13
   9  12  -1    0.34    0.08
   9 -12   1    0.45    0.05
   9 -12   1    0.45    0.07
   9 -12  -1    0.49    0.13
   9 -12  -1    0.49    0.04
   9 -12  -1    0.58    0.06
   9 -12  -1    0.21    0.11
   9  12   1    0.59    0.06
  -9  12  -1    0.51    0.16
   9 -12  -1    0.54    0.07
   9 -12  -1    0.45    0.13
   9  12   1    0.50    0.08
   9 -12  -1    0.52    0.06
   9 -12  -1    0.56    0.08
   9  12   1    0.47    0.05
  -9 -12   1    0.37    0.14
   9  12   1    0.53    0.13
  10 -12   1    0.20    0.05
  10  12  -1    0.12    0.04
  10 -12   1    0.14    0.04
  10 -12   1    0.13    0.05
  10  12  -1    0.14    0.04
  10 -12  -1    0.19    0.05
  10 -12  -1    0.16    0.05
  10  12   1    0.23    0.05
  10  12   1    0.15    0.04
   0 -13   1   -0.22    0.67
   0  13   1    0.00    0.11
   0  13  -1   -0.01    0.09
   0 -13   1    0.00    0.09
   0  13  -1   -0.04    0.04
   0  13  -1    0.05    0.12
   0  13  -1   -0.09    0.09
   0  13  -1   -0.02    1.05
   0  13   1   -0.17    0.11
   0 -13  -1   -0.03    0.07
   0  13  -1   -0.13    0.07
   0  13   1   -0.10    0.11
   0  13  -1    0.12    0.11
   0 -13   1   -0.05    0.08
   0 -13  -1   -0.06    0.09
   0  13   1    0.03    0.07
   0 -13  -1    0.13    0.10
   0  13   1    0.02    0.10
  -1 -13  -1    0.56    0.05
   1 -13   1    0.48    0.11
  -1  13   1    0.56    0.14
   1  13  -1    0.75    0.13
   1  13  -1    0.79    0.10
   1  13  -1    0.43    0.15
  -1 -13  -1    1.26    0.93
   1 -13   1    0.56    0.06
  -1 -13  -1    0.58    0.12
   1  13  -1    0.49    0.13
   1 -13   1    0.56    0.11
  -1  13   1    0.66    0.14
   1  13  -1    0.76    0.15
  -1 -13  -1    0.51    0.12
   1  13  -1    0.58    0.12
   1  13  -1    1.37    1.35
  -1 -13  -1    0.42    0.11
   1 -13   1    0.44    0.14
   1  13   1    0.51    0.76
   1 -13  -1    0.51    0.11
  -1 -13   1    0.53    0.10
   1  13   1    0.31    0.12
   1 -13  -1    0.49    0.11
  -1 -13   1   -0.29    0.68
  -1  13  -1    0.63    0.14
  -1  13  -1    0.49    0.12
   1  13   1    0.38    0.12
   1 -13  -1    0.75    0.09
   1  13   1    0.48    0.12
   1  13   1    0.58    0.15
   1  13   1    0.45    0.10
  -1  13  -1    1.50    1.42
   1 -13  -1    0.41    0.71
   1  13   1   -0.46    1.25
   1 -13  -1    0.39    0.11
   1 -13  -1    0.43    0.12
   1 -13  -1    0.40    0.12
  -1 -13   1    0.55    0.11
   1  13   1   -0.50    0.66
   1  13   1    0.39    0.06
  -1 -13   1    0.53    0.05
   1 -13  -1    0.57    0.06
  -1  13  -1    0.58    0.06
   1 -13  -1    0.35    0.11
  -2  13   1    3.62    0.30
   2 -13   1    3.57    0.26
   2 -13   1    3.33    0.29
   2  13  -1    3.47    0.29
   2 -13   1    2.80    0.18
  -2 -13  -1    3.30    0.25
  -2 -13  -1    3.23    0.24
  -2  13   1    2.75    1.26
   2  13  -1    3.36    0.26
  -2  13   1    3.45    0.28
   2  13  -1    3.56    0.27
   2  13  -1    3.38    0.31
   2  13  -1    3.04    0.22
   2  13  -1    3.17    0.16
   2  13  -1    3.14    0.19
  -2  13   1    3.44    0.14
   2 -13   1   -0.17    1.87
   2  13  -1    3.30    0.27
   2 -13   1    3.09    0.15
   2 -13   1    1.19    0.92
   2 -13   1    3.35    0.25
   2  13   1    2.93    0.18
  -2  13  -1    3.23    0.27
   2  13   1    2.88    0.16
   2  13   1    3.53    0.17
   2 -13  -1    2.88    0.16
   2  13   1    3.48    0.26
  -2  13  -1    3.04    0.26
  -2 -13   1    3.48    0.25
   2  13   1    3.07    0.16
   2 -13  -1    3.28    0.27
   2 -13  -1    3.38    0.16
   2  13   1    3.27    0.31
   2 -13  -1    3.14    0.15
   2  13   1    3.75    0.29
   2  13   1    3.15    0.24
   2 -13  -1    3.38    0.26
   2 -13  -1    3.80    0.25
   2 -13  -1    3.31    0.25
   2  13   1    3.18    0.21
   2 -13  -1    3.45    0.26
   2 -13  -1    3.60    0.26
   2  13   1    3.77    0.28
   3  13  -1    0.08    0.04
   3  13  -1    0.09    0.04
   3  13  -1    0.12    0.05
   3 -13   1    0.05    0.11
   3  13  -1    0.12    0.05
   3 -13   1    0.14    0.11
   3 -13   1   -0.06    0.10
   3 -13   1    0.09    0.03
   3  13  -1    0.13    0.10
   3 -13   1    0.11    0.08
   3  13  -1    0.06    0.14
  -3 -13  -1    0.20    0.10
  -3  13   1    0.16    0.12
   3 -13   1    0.10    0.05
   3  13  -1    0.05    0.09
   3 -13   1    0.06    0.05
   3 -13   1    0.01    0.08
   3  13  -1    0.16    0.13
   3 -13   1    0.03    0.06
   3  13  -1    0.10    0.08
  -3 -13  -1    0.21    0.10
   3  13  -1    0.07    0.12
   3  13   1    0.08    0.10
   3 -13  -1    0.07    0.10
   3 -13  -1    0.10    0.03
   3  13   1    0.20    0.11
   3  13   1    0.15    0.04
  -3 -13   1    0.11    0.09
   3 -13  -1    0.08    0.06
   3  13   1    0.10    0.04
   3  13   1    0.01    0.12
  -3  13  -1    0.15    0.11
   3 -13  -1    0.10    0.10
   3  13   1    0.14    0.05
   3  13   1    0.16    0.09
   3 -13  -1    0.02    0.10
   3 -13  -1    0.09    0.04
   3 -13  -1   -0.03    0.10
  -3  13  -1    0.16    0.12
   3 -13  -1    0.16    0.11
   3 -13  -1    0.12    0.04
   3  13   1    0.13    0.03
   3 -13  -1    0.13    0.09
   3  13   1   -0.01    0.09
   3  13   1    0.15    0.08
   4  13  -1    1.02    0.15
   4 -13   1    1.22    0.20
   4 -13   1    1.15    0.10
   4  13  -1    1.24    0.10
   4  13  -1    1.53    0.21
   4 -13   1    1.33    0.17
   4 -13   1    1.06    0.08
   4 -13   1    1.10    0.18
   4  13  -1    1.18    0.09
   4  13  -1    1.21    0.09
   4 -13   1    1.17    0.08
  -4  13   1    1.30    0.19
   4 -13   1    1.10    0.16
   4  13  -1    1.49    0.20
   4  13  -1    1.45    0.15
   4  13  -1    0.90    0.20
  -4 -13  -1    1.27    0.18
   4 -13   1    1.21    0.09
   4  13  -1    1.22    0.19
   4 -13   1    1.08    0.09
   4 -13   1    1.26    0.16
   4 -13  -1    1.04    0.17
   4  13   1    1.18    0.18
  -4 -13   1    1.07    0.14
   4 -13  -1    1.48    0.19
   4 -13  -1    1.29    0.20
  -4  13  -1    1.03    0.18
   4 -13  -1    1.35    0.20
   4  13   1    1.08    0.09
   4  13   1    1.24    0.09
   4 -13  -1    1.27    0.20
   4 -13  -1    1.03    0.09
   4  13   1    1.07    0.08
   4  13   1    1.29    0.14
   4  13   1    1.06    0.17
   4 -13  -1    1.32    0.09
   4  13   1    1.44    0.20
   4 -13  -1    1.18    0.08
   4 -13  -1    1.04    0.17
   4  13   1    1.15    0.18
   4 -13  -1    1.13    0.12
   4  13   1    1.18    0.09
   4  13   1    1.08    0.18
   4 -13  -1    1.11    0.08
   4 -13  -1    1.34    0.09
   5  13  -1    0.78    0.17
   5 -13   1    1.03    0.18
   5  13  -1    0.79    0.17
  -5  13   1    0.85    0.16
   5 -13   1    0.96    0.17
   5 -13   1    0.60    0.09
   5 -13   1    0.84    0.15
   5  13  -1    0.91    0.15
   5 -13   1    0.97    0.11
   5  13  -1    0.95    0.12
   5 -13   1    0.58    0.10
  -5 -13  -1    0.61    0.13
  -5 -13  -1    0.80    0.12
   5 -13   1    0.87    0.15
   5 -13   1    0.89    0.19
   5 -13   1    0.92    0.09
   5  13  -1    1.02    0.15
   5 -13   1    0.90    0.10
   5 -13  -1    0.88    0.08
   5 -13  -1    0.89    0.10
   5 -13  -1    0.87    0.15
   5  13   1    0.64    0.15
   5 -13  -1    1.18    0.18
   5 -13  -1    0.86    0.18
   5 -13  -1    0.88    0.14
   5 -13  -1    0.89    0.17
  -5 -13   1    0.82    0.13
   5  13   1    0.72    0.15
   5 -13  -1    0.79    0.07
   5  13   1    0.66    0.13
   5  13   1    0.88    0.08
   5  13   1    0.64    0.10
  -5  13  -1    0.58    0.14
  -5  13  -1    1.00    0.17
   5 -13  -1    1.00    0.12
   5 -13  -1    0.92    0.17
   5  13   1    1.14    0.15
  -6  13   1    0.45    0.14
   6 -13   1    0.51    0.10
   6  13  -1    0.47    0.12
   6  13  -1    0.46    0.14
   6 -13   1    0.41    0.08
   6  13  -1    0.40    0.09
   6 -13   1    0.48    0.13
   6 -13   1    0.50    0.06
   6  13  -1    0.54    0.05
   6  13  -1    0.52    0.06
   6 -13   1    0.52    0.06
   6 -13   1    0.38    0.05
  -6 -13  -1    0.47    0.12
   6  13  -1    0.47    0.07
  -6 -13  -1    0.51    0.12
   6 -13   1    0.47    0.12
   6 -13   1    0.52    0.16
   6 -13   1    0.46    0.05
   6  13  -1    0.27    0.13
   6  13  -1    0.33    0.09
   6 -13   1    0.49    0.06
   6  13   1    0.35    0.16
   6 -13  -1    0.40    0.05
   6  13   1    0.60    0.10
   6 -13  -1    0.50    0.05
   6 -13  -1    0.49    0.07
   6  13   1    0.48    0.05
  -6  13  -1    0.39    0.13
  -6 -13   1    0.39    0.10
   6 -13  -1    0.57    0.12
   6  13   1    0.47    0.05
   6 -13  -1    0.47    0.13
   6  13   1    0.40    0.12
   6 -13  -1    0.52    0.11
   6 -13  -1    0.50    0.13
   6 -13  -1    0.47    0.05
   6  13   1    0.60    0.12
   6  13   1    0.36    0.10
   6 -13  -1    0.45    0.08
   6 -13  -1    0.52    0.05
   6 -13  -1    0.72    0.16
   6 -13  -1    0.45    0.14
   6 -13  -1    0.45    0.05
   6  13   1    0.42    0.06
   7  13  -1    1.88    0.24
   7 -13   1    1.81    0.10
   7  13  -1    1.89    0.11
   7 -13   1    1.56    0.24
   7  13  -1    1.71    0.24
  -7 -13  -1    1.85    0.20
   7 -13   1    1.65    0.11
   7 -13   1    1.84    0.11
   7  13  -1    1.79    0.11
   7 -13   1    1.68    0.20
  -7  13   1    1.76    0.22
   7 -13   1    1.51    0.21
   7 -13   1    1.90    0.16
   7  13  -1    1.75    0.16
   7 -13   1    1.85    0.15
   7  13  -1    1.86    0.12
   7 -13   1    1.72    0.10
  -7  13  -1    1.44    0.19
   7  13   1    1.58    0.20
   7  13   1    1.72    0.10
   7 -13  -1    1.87    0.18
   7  13   1    1.69    0.16
   7 -13  -1    1.69    0.09
   7 -13  -1    1.77    0.15
   7 -13  -1    1.58    0.21
   7 -13  -1    1.74    0.11
   7 -13  -1    1.38    0.21
   7 -13  -1    1.69    0.16
   7 -13  -1    1.65    0.21
  -7 -13   1    1.32    0.15
   7 -13  -1    1.84    0.11
   7 -13  -1    1.83    0.11
   7  13   1    1.88    0.11
   7 -13  -1    1.85    0.10
   7 -13  -1    1.93    0.22
   8  13  -1    2.01    0.12
   8 -13   1    1.93    0.11
   8 -13   1    1.75    0.10
   8 -13   1    1.94    0.11
   8  13  -1    1.85    0.25
   8 -13   1    1.85    0.11
   8 -13   1    1.81    0.22
  -8  13   1    1.85    0.22
   8  13  -1    1.98    0.11
   8  13  -1    2.08    0.11
   8  13  -1    2.20    0.16
  -8 -13  -1    1.63    0.20
   8  13   1    1.98    0.10
   8  13   1    2.00    0.11
   8 -13  -1    2.00    0.11
   8 -13  -1    1.56    0.23
   8  13   1    1.80    0.23
  -8 -13   1    1.85    0.19
   8  13   1    2.06    0.16
  -8  13  -1    1.80    0.22
   8 -13  -1    2.03    0.16
   8 -13  -1    2.06    0.11
   8 -13  -1    1.92    0.11
   8 -13  -1    1.89    0.10
   8 -13  -1    2.85    0.38
   8 -13  -1    1.94    0.10
   9 -13   1    0.51    0.05
   9 -13   1    0.56    0.07
   9 -13   1    0.56    0.07
   9  13  -1    0.63    0.07
   9  13  -1    0.53    0.06
   9  13  -1    0.62    0.06
   9 -13   1    0.52    0.06
   9 -13  -1    0.50    0.04
   9  13   1    0.58    0.06
   9 -13  -1    0.57    0.06
   9 -13  -1    0.59    0.06
   9 -13  -1    0.69    0.07
   9 -13  -1    0.43    0.05
   9  13   1    0.64    0.07
  10 -13   1    0.85    0.06
  10 -13   1    0.87    0.07
  10  13  -1    0.80    0.06
  10  13  -1    0.88    0.06
  10 -13   1    0.81    0.06
  10 -13   1    0.82    0.07
  10 -13  -1    0.87    0.06
  10  13   1    0.94    0.06
  10 -13  -1    0.69    0.05
  10  13   1    0.91    0.06
  10 -13  -1    0.84    0.06
  10 -13  -1    0.78    0.06
   0  14   1    0.10    0.12
   0 -14   1   -0.06    0.12
   0 -14   1    0.06    0.03
   0  14  -1    0.23    0.15
   0  14   1    0.16    0.13
   0  14   1   -0.04    0.08
   0  14  -1   -0.09    0.14
   0  14   1   -0.14    0.11
   0  14  -1    0.03    0.05
   0 -14  -1    0.07    0.12
   0  14  -1   -0.04    0.03
   0  14   1    0.01    0.04
   0  14   1   -0.03    0.12
   0 -14  -1   -0.03    0.03
   0  14  -1    0.13    0.15
   0 -14  -1    0.15    0.10
   0  14  -1    0.01    0.11
   0  14   1   -0.03    0.03
   0 -14   1   -0.03    0.09
   0  14  -1    0.07    0.12
   1  14  -1   14.21    0.67
   1 -14   1   15.01    0.81
   1  14  -1   15.24    0.67
  -1 -14  -1   14.48    0.81
  -1  14   1   16.03    0.67
   1  14  -1   15.64    0.67
  -1  14   1   15.77    0.78
   1  14  -1   16.16    0.80
  -1 -14  -1   15.45    0.75
   1  14  -1   15.93    0.77
  -1  14   1   15.82    0.83
   1 -14   1   15.62    0.67
  -1 -14  -1   14.02    0.66
   1  14  -1   16.51    0.78
   1 -14   1   16.01    0.76
   1  14  -1   16.03    0.77
   1  14   1   15.67    0.77
   1  14   1   16.65    0.81
   1 -14  -1   16.96    0.88
  -1  14  -1   16.27    0.83
   1 -14  -1   15.41    0.66
   1 -14  -1   15.98    0.77
   1  14   1   16.40    0.81
   1  14   1   15.86    0.75
   1 -14  -1   16.15    0.79
   1  14   1   15.15    0.67
  -1  14  -1   15.34    0.66
   1  14   1   15.21    0.67
   1  14   1   16.42    0.79
  -1  14  -1   15.62    0.77
  -1  14  -1   15.65    0.67
  -1 -14   1   16.43    0.75
   1  14   1   14.21    0.68
  -2  14   1    0.30    0.14
  -2 -14  -1    0.54    0.13
   2  14  -1    0.58    0.10
   2  14  -1    0.47    0.05
   2 -14   1    0.46    0.14
   2  14  -1    0.62    0.16
   2  14  -1    0.46    0.06
   2 -14   1    0.57    0.06
   2 -14   1    0.77    0.11
   2 -14   1    0.45    0.13
   2 -14   1    0.39    0.14
   2  14  -1    0.63    0.20
   2 -14   1    0.24    0.12
   2  14  -1    0.59    0.17
   2  14  -1    0.59    0.07
  -2  14   1    0.50    0.15
   2 -14  -1    0.41    0.13
   2  14   1    0.47    0.05
   2 -14  -1    0.53    0.12
   2  14   1    0.66    0.22
   2 -14  -1    0.74    0.14
  -2 -14   1    0.30    0.11
   2 -14  -1    0.58    0.08
  -2  14  -1    0.67    0.06
   2 -14  -1    0.51    0.06
   2 -14  -1    0.41    0.13
   2 -14  -1    0.48    0.13
   2 -14  -1    0.44    0.20
   2  14   1    0.47    0.16
   2 -14  -1    0.57    0.07
   2  14   1    0.53    0.05
   2  14   1    0.56    0.06
   2  14   1    0.51    0.10
   3 -14   1    2.32    0.13
   3  14  -1    2.22    0.19
   3 -14   1    2.41    0.21
   3 -14   1    2.28    0.23
   3 -14   1    2.03    0.28
   3 -14   1    2.34    0.14
   3  14  -1    2.28    0.13
  -3 -14  -1    2.28    0.22
   3  14  -1    2.19    0.12
   3  14  -1    2.08    0.28
   3  14  -1    2.28    0.14
   3  14  -1    2.50    0.25
   3 -14   1    2.00    0.23
  -3  14   1    2.57    0.28
   3  14  -1    2.63    0.28
  -3 -14  -1    2.11    0.20
   3  14  -1    2.54    0.26
   3  14  -1    2.28    0.23
  -3 -14  -1    2.54    0.23
   3 -14   1    2.38    0.12
   3  14  -1    2.30    0.13
   3 -14  -1    2.38    0.12
   3  14   1    2.20    0.23
  -3  14  -1    2.04    0.24
   3  14   1    2.10    0.25
   3  14   1    2.49    0.13
  -3 -14   1    2.70    0.23
   3 -14  -1    2.71    0.24
   3  14   1    2.45    0.12
  -3  14  -1    1.97    0.23
   3 -14  -1    2.28    0.24
   3 -14  -1    2.18    0.13
   3  14   1    2.75    0.25
   3 -14  -1    2.13    0.22
   3  14   1    2.33    0.13
   3  14   1    1.76    0.23
   3 -14  -1    2.22    0.12
   3  14   1    2.58    0.19
   3 -14  -1    2.18    0.23
   3 -14  -1    2.37    0.25
   3  14   1    2.64    0.23
   3 -14  -1    2.43    0.24
   3  14   1    2.45    0.13
   4 -14   1    0.42    0.10
   4  14  -1    0.59    0.15
   4 -14   1    0.76    0.10
   4  14  -1    0.76    0.15
   4 -14   1    0.73    0.15
   4  14  -1    0.72    0.11
   4 -14   1    0.65    0.07
   4  14  -1    0.38    0.12
   4 -14   1    0.51    0.13
   4  14  -1    0.84    0.17
   4 -14   1    0.50    0.10
   4 -14   1    0.51    0.14
   4 -14   1    0.71    0.08
   4  14  -1    0.53    0.07
   4  14  -1    0.77    0.08
   4  14  -1    0.83    0.09
  -4 -14  -1    0.44    0.12
  -4 -14  -1    0.57    0.13
  -4  14   1    0.72    0.16
   4 -14   1    0.55    0.16
   4  14  -1    0.91    0.20
   4  14   1    0.61    0.08
   4 -14  -1    0.49    0.14
   4  14   1    0.65    0.17
   4  14   1    0.73    0.08
   4  14   1    0.69    0.14
   4 -14  -1    0.98    0.16
   4  14   1    0.57    0.07
  -4  14  -1    0.90    0.17
   4  14   1    0.62    0.16
  -4  14  -1    0.46    0.12
   4 -14  -1    0.78    0.17
   4 -14  -1    0.68    0.14
  -4 -14   1    0.64    0.13
   4  14   1    0.63    0.07
   4 -14  -1    0.64    0.13
   4 -14  -1    0.79    0.07
   4 -14  -1    0.70    0.06
   4 -14  -1    0.47    0.13
   4  14   1    0.52    0.10
   4  14   1    0.58    0.15
   4  14   1    0.50    0.13
   4 -14  -1    0.60    0.09
   4 -14  -1    0.73    0.09
   5  14  -1    2.06    0.12
   5  14  -1    2.34    0.19
   5 -14   1    2.05    0.24
   5 -14   1    2.05    0.22
  -5  14   1    1.93    0.24
   5  14  -1    2.10    0.12
  -5 -14  -1    2.64    0.22
   5  14  -1    2.02    0.25
   5 -14   1    2.23    0.20
  -5 -14  -1    1.94    0.22
   5  14  -1    2.01    0.12
   5 -14   1    2.10    0.18
   5 -14   1    2.63    0.27
   5 -14   1    2.11    0.13
   5 -14   1    2.07    0.11
   5 -14   1    1.96    0.12
   5 -14   1    2.19    0.13
   5 -14   1    2.17    0.13
   5  14  -1    2.35    0.21
   5  14  -1    2.38    0.25
   5  14  -1    2.06    0.25
   5 -14   1    1.82    0.26
   5  14  -1    2.09    0.12
   5 -14  -1    1.85    0.23
   5 -14  -1    1.93    0.11
   5 -14  -1    2.20    0.12
   5 -14  -1    2.18    0.21
   5  14   1    2.18    0.19
   5  14   1    2.13    0.11
   5 -14  -1    1.94    0.22
   5  14   1    1.66    0.23
   5 -14  -1    2.17    0.25
   5  14   1    2.06    0.12
   5 -14  -1    2.24    0.17
  -5 -14   1    2.52    0.22
   5 -14  -1    2.05    0.12
   5  14   1    2.61    0.24
   5  14   1    2.28    0.12
  -5  14  -1    2.24    0.25
   5  14   1    2.26    0.12
   5  14   1    2.43    0.23
   5 -14  -1    2.20    0.11
   5 -14  -1    2.20    0.25
   5 -14  -1    2.01    0.12
   5  14   1    2.24    0.24
   5 -14  -1    2.15    0.24
   6  14  -1    0.50    0.10
   6  14  -1    0.66    0.16
   6 -14   1    0.75    0.08
   6  14  -1    0.69    0.12
   6 -14   1    0.66    0.07
   6 -14   1    0.56    0.13
  -6  14   1    0.77    0.17
   6  14  -1    0.80    0.08
   6 -14   1    0.56    0.10
   6  14  -1    0.66    0.07
   6  14  -1    0.75    0.07
   6 -14   1    0.68    0.07
   6 -14   1    0.64    0.08
   6  14  -1    0.56    0.15
  -6 -14  -1    0.78    0.15
   6 -14   1    0.78    0.08
   6  14  -1    0.55    0.11
   6 -14   1    0.68    0.10
   6 -14   1    0.72    0.14
   6  14   1    0.32    0.19
   6 -14  -1    0.64    0.06
   6 -14  -1    0.72    0.07
   6 -14  -1    0.62    0.08
   6  14   1    0.70    0.14
   6 -14  -1    0.36    0.12
   6 -14  -1    0.75    0.07
   6  14   1    0.67    0.07
   6  14   1    0.79    0.13
  -6  14  -1    0.57    0.15
   6 -14  -1    0.33    0.15
   6 -14  -1    0.49    0.14
   6 -14  -1    0.50    0.09
  -6 -14   1    0.60    0.12
   6 -14  -1    0.78    0.14
   6  14   1    0.59    0.10
   6  14   1    0.64    0.12
   6 -14  -1    0.45    0.14
   6 -14  -1    0.73    0.07
   6  14   1    0.85    0.08
   6  14   1    0.82    0.07
   6 -14  -1    0.61    0.06
   6  14   1    0.66    0.08
   7  14  -1    0.20    0.04
   7  14  -1    0.16    0.05
   7 -14   1    0.22    0.04
   7 -14   1    0.28    0.05
   7  14  -1    0.24    0.12
   7 -14   1    0.25    0.05
  -7 -14  -1    0.30    0.10
   7 -14   1    0.27    0.04
   7  14  -1    0.09    0.08
   7 -14   1    0.11    0.07
   7 -14   1    0.19    0.04
   7  14  -1    0.23    0.05
   7 -14   1    0.26    0.07
   7 -14   1    0.21    0.09
  -7  14   1    0.32    0.12
   7 -14   1    0.22    0.10
   7  14   1    0.23    0.04
   7  14   1    0.29    0.11
  -7 -14   1    0.25    0.14
   7 -14  -1    0.17    0.04
   7 -14  -1    0.23    0.04
   7 -14  -1    0.21    0.08
   7 -14  -1    0.18    0.03
  -7 -14   1    0.16    0.09
   7  14   1    0.28    0.08
  -7  14  -1    0.41    0.13
   7 -14  -1    0.11    0.10
   7 -14  -1    0.22    0.11
   7 -14  -1    0.27    0.12
   7 -14  -1    0.23    0.07
   7 -14  -1    0.20    0.04
   7 -14  -1    0.13    0.03
   7  14   1    0.32    0.04
   7 -14  -1    0.23    0.04
   7  14   1    0.19    0.04
   7 -14  -1    0.31    0.07
   7  14   1    0.23    0.05
   8  14  -1    0.47    0.21
   8 -14   1    0.47    0.05
  -8 -14  -1    0.35    0.13
   8 -14   1    0.56    0.05
   8  14  -1    0.20    0.10
   8  14  -1    0.54    0.06
   8 -14   1    0.47    0.05
   8  14  -1    0.44    0.05
  -8  14   1    0.63    0.23
   8 -14   1    0.54    0.06
   8  14  -1    0.45    0.05
   8 -14  -1    0.54    0.06
  -8 -14   1    0.20    0.10
   8  14   1    0.35    0.20
   8  14   1    0.44    0.05
   8  14   1    0.69    0.07
  -8  14  -1    0.62    0.17
   8 -14  -1    0.36    0.04
   8 -14  -1    0.43    0.05
   8  14   1    0.39    0.04
   8 -14  -1    0.49    0.05
   9 -14   1    0.19    0.04
   9  14  -1    0.17    0.03
   9 -14   1    0.18    0.04
   9 -14   1    0.22    0.04
   9  14  -1    0.17    0.04
   9 -14   1    0.19    0.03
   9  14  -1    0.24    0.05
   9 -14  -1    0.24    0.04
   9 -14  -1    0.19    0.04
   9 -14  -1    0.20    0.03
   9  14   1    0.30    0.06
   9 -14  -1    0.19    0.05
   9  14   1    0.17    0.03
   9  14   1    0.28    0.05
   0  15  -1   -0.09    0.13
   0  15   1    0.22    0.14
   0  15  -1    0.14    0.14
   0  15   1   -0.21    0.12
   0  15  -1   -0.01    0.07
   0 -15  -1    0.04    0.10
   0  15   1    0.29    0.14
   0 -15   1    0.08    0.11
   0  15  -1    0.14    0.12
   0 -15   1    0.04    0.10
   0 -15  -1    0.01    0.03
   0 -15   1    0.01    0.02
   0  15   1    0.00    0.04
   0  15  -1   -0.02    0.05
   0  15  -1    0.05    0.05
   0  15   1    0.00    0.13
   0  15  -1    0.21    0.14
   0 -15  -1   -0.06    0.10
   1 -15   1   17.83    0.84
   1  15  -1   17.64    0.87
   1  15  -1   18.16    0.90
  -1 -15  -1   16.46    0.85
  -1 -15  -1   16.83    0.83
   1 -15   1   16.83    0.82
  -1  15   1   18.28    0.87
   1  15  -1   18.65    0.91
  -1 -15  -1   17.86    0.86
   1  15  -1   17.56    0.89
  -1  15   1   16.98    0.74
  -1  15   1   17.00    0.85
   1  15  -1   19.22    0.78
   1  15  -1   18.18    0.87
  -1 -15   1   17.04    0.81
   1  15   1   17.80    0.83
   1  15   1   15.40    0.74
   1 -15  -1   18.60    0.90
  -1  15  -1   16.68    0.88
   1 -15  -1   17.94    0.88
   1  15   1   17.64    0.88
  -1  15  -1   17.39    0.87
   1 -15  -1   18.30    0.85
  -1 -15   1   18.53    0.83
   1 -15  -1   17.98    0.86
   1  15   1   17.38    0.74
   1  15   1   17.42    0.85
   1  15   1   17.48    0.86
  -1  15  -1   16.70    0.86
   2 -15   1   10.24    0.54
   2  15  -1   10.01    0.57
   2 -15   1   10.21    0.44
   2  15  -1   10.17    0.44
   2 -15   1   10.61    0.55
   2  15  -1    9.70    0.44
   2 -15   1    9.42    0.53
   2  15  -1   11.20    0.46
   2  15  -1    9.85    0.58
  -2 -15  -1   10.43    0.54
  -2  15   1   10.29    0.57
   2  15  -1   10.67    0.59
  -2 -15  -1    9.92    0.52
   2  15  -1   10.36    0.55
   2 -15   1    9.93    0.61
  -2 -15  -1   10.13    0.54
   2  15  -1    9.53    0.55
  -2 -15   1   10.30    0.53
   2  15   1   10.09    0.56
   2  15   1    9.16    0.55
  -2  15  -1    9.70    0.56
   2  15   1   11.18    0.45
   2  15   1    9.93    0.55
   2 -15  -1    9.77    0.56
   2  15   1   10.36    0.46
   2 -15  -1    9.82    0.54
   2 -15  -1    9.77    0.43
  -2  15  -1   10.16    0.55
   2  15   1   10.12    0.58
   2 -15  -1   10.43    0.56
   2  15   1   10.07    0.44
   2  15   1    9.48    0.53
   2 -15  -1    9.63    0.55
   3 -15   1    1.17    0.11
   3  15  -1    0.99    0.17
   3  15  -1    1.16    0.10
   3  15  -1    1.09    0.09
  -3 -15  -1    1.20    0.18
   3 -15   1    1.02    0.16
   3  15  -1    1.09    0.09
   3 -15   1    1.02    0.09
   3 -15   1    1.16    0.08
  -3  15   1    1.56    0.22
   3 -15   1    1.76    0.27
   3  15  -1    1.50    0.21
   3 -15   1    1.24    0.08
   3  15  -1    1.00    0.20
   3  15  -1    1.14    0.18
   3 -15   1    1.45    0.19
   3 -15   1    1.41    0.18
  -3 -15  -1    1.14    0.16
   3  15  -1    1.08    0.08
  -3 -15  -1    1.10    0.15
   3  15  -1    1.12    0.14
   3  15  -1    1.08    0.18
   3  15   1    1.09    0.14
   3  15   1    0.89    0.18
   3 -15  -1    1.00    0.18
   3 -15  -1    1.05    0.16
   3  15   1    0.76    0.18
   3  15   1    1.20    0.10
   3 -15  -1    1.19    0.08
   3  15   1    1.10    0.18
   3 -15  -1    1.20    0.08
  -3  15  -1    1.17    0.18
   3  15   1    1.28    0.09
   3 -15  -1    1.03    0.18
   3 -15  -1    1.08    0.10
   3  15   1    1.29    0.09
   3  15   1    1.48    0.22
   3  15   1    0.82    0.15
  -3 -15   1    1.22    0.16
   3 -15  -1    0.91    0.17
  -3  15  -1    0.85    0.15
   3 -15  -1    0.81    0.14
   3 -15  -1    1.43    0.20
   3  15   1    1.17    0.08
   4 -15   1    0.29    0.14
   4  15  -1    0.10    0.10
   4  15  -1    0.23    0.05
   4 -15   1    0.20    0.04
   4 -15   1    0.20    0.05
   4  15  -1    0.08    0.12
   4  15  -1    0.01    0.11
   4  15  -1    0.22    0.04
   4 -15   1    0.25    0.06
   4  15  -1    0.30    0.08
   4 -15   1    0.21    0.04
  -4 -15  -1    0.10    0.09
  -4  15   1    0.01    0.13
   4 -15   1    0.26    0.11
   4  15  -1    0.21    0.04
   4  15  -1    0.13    0.05
   4  15  -1    0.28    0.16
   4  15  -1    0.03    0.12
   4 -15   1    0.20    0.05
  -4 -15  -1    0.00    0.10
   4 -15   1   -0.08    0.12
   4 -15   1    0.26    0.09
   4 -15  -1    0.20    0.05
   4  15   1    0.20    0.11
  -4 -15   1    0.13    0.10
   4 -15  -1    0.07    0.12
   4 -15  -1    0.17    0.09
   4  15   1    0.27    0.05
   4  15   1    0.15    0.04
   4 -15  -1    0.16    0.12
   4 -15  -1    0.20    0.05
   4 -15  -1    0.09    0.12
   4 -15  -1    0.14    0.04
   4  15   1    0.16    0.04
   4  15   1    0.13    0.08
  -4  15  -1    0.18    0.12
   4 -15  -1    0.02    0.12
   4  15   1    0.18    0.05
   4  15   1   -0.09    0.12
   4 -15  -1    0.15    0.12
   4 -15  -1    0.17    0.04
   4  15   1    0.36    0.12
  -4  15  -1    0.05    0.16
   4  15   1    0.16    0.10
   5  15  -1    0.16    0.08
   5  15  -1    0.23    0.04
   5  15  -1    0.17    0.14
  -5 -15  -1    0.21    0.11
   5  15  -1    0.21    0.05
   5 -15   1    0.18    0.05
   5 -15   1    0.16    0.04
   5 -15   1    0.23    0.11
   5 -15   1    0.20    0.09
   5 -15   1    0.20    0.05
   5  15  -1    0.02    0.11
   5  15  -1    0.24    0.10
   5  15  -1    0.18    0.04
   5  15  -1    0.26    0.05
   5 -15   1    0.19    0.04
  -5  15   1    0.07    0.12
  -5 -15  -1    0.09    0.10
   5 -15   1    0.18    0.05
   5 -15   1    0.24    0.12
   5  15  -1    0.32    0.12
   5 -15  -1    0.06    0.10
   5  15   1    0.18    0.04
   5  15   1    0.26    0.11
   5 -15  -1    0.10    0.08
   5  15   1    0.18    0.04
   5 -15  -1    0.20    0.06
   5 -15  -1    0.24    0.05
   5  15   1    0.04    0.09
  -5 -15   1    0.10    0.10
   5 -15  -1    0.16    0.03
   5 -15  -1    0.12    0.11
   5  15   1    0.16    0.04
   5  15   1    0.09    0.11
   5  15   1    0.35    0.09
   5  15   1    0.17    0.05
  -5  15  -1    0.21    0.13
  -5  15  -1    0.18    0.12
   5 -15  -1    0.10    0.11
   5 -15  -1    0.25    0.05
   5  15   1    0.20    0.14
   5 -15  -1    0.20    0.04
   5 -15  -1    0.20    0.13
   5 -15  -1    0.19    0.11
   6  15  -1    4.17    0.25
   6  15  -1    4.24    0.27
   6  15  -1    3.60    0.36
   6  15  -1    4.46    0.22
  -6  15   1    4.31    0.32
   6 -15   1    4.04    0.20
   6 -15   1    4.31    0.20
   6  15  -1    4.70    0.20
   6  15  -1    4.07    0.20
   6  15  -1    4.48    0.34
   6  15  -1    4.50    0.19
   6 -15   1    4.35    0.20
  -6 -15  -1    4.13    0.30
   6 -15   1    4.01    0.30
   6 -15   1    4.11    0.20
   6 -15   1    4.26    0.27
   6 -15   1    4.55    0.31
   6  15  -1    4.11    0.20
   6  15  -1    4.15    0.26
   6 -15   1    4.01    0.19
  -6 -15   1    4.07    0.29
   6 -15  -1    4.45    0.28
  -6  15  -1    4.17    0.31
   6 -15  -1    4.62    0.36
   6 -15  -1    4.40    0.20
   6  15   1    4.82    0.28
   6  15   1    3.46    0.30
   6  15   1    4.05    0.26
   6  15   1    4.31    0.26
   6 -15  -1    4.10    0.20
  -6 -15   1    4.05    0.28
   6  15   1    4.11    0.19
   6 -15  -1    3.86    0.29
   6 -15  -1    4.03    0.20
   6  15   1    4.49    0.19
   6 -15  -1    3.98    0.33
   6 -15  -1    3.95    0.19
   6 -15  -1    4.31    0.29
   6  15   1    4.45    0.20
   6 -15  -1    4.14    0.19
   6  15   1    4.04    0.20
   6 -15  -1    3.79    0.32
   6 -15  -1    4.25    0.20
   7 -15   1    0.24    0.04
   7  15  -1    0.27    0.05
   7 -15   1    0.24    0.08
   7 -15   1    0.22    0.05
   7 -15   1    0.16    0.04
   7  15  -1    0.28    0.09
   7 -15   1    0.12    0.09
   7 -15   1    0.17    0.04
   7  15  -1    0.20    0.04
  -7  15   1   -0.01    0.12
   7  15  -1    0.27    0.13
   7 -15   1    0.21    0.05
   7  15  -1    0.25    0.05
  -7 -15  -1    0.04    0.10
   7 -15   1    0.24    0.07
   7  15   1    0.16    0.11
   7 -15  -1    0.20    0.13
  -7  15  -1    0.40    0.12
  -7 -15   1    0.37    0.11
   7  15   1    0.12    0.05
   7 -15  -1    0.20    0.04
   7 -15  -1    0.20    0.09
   7 -15  -1    0.27    0.04
   7  15   1    0.24    0.04
   7 -15  -1    0.26    0.08
   7  15   1    0.13    0.04
   7 -15  -1    0.13    0.13
   7 -15  -1    0.21    0.04
   7 -15  -1    0.34    0.06
   7  15   1    0.23    0.04
   7 -15  -1    0.31    0.04
   7 -15  -1    0.23    0.03
   8 -15   1    1.37    0.09
   8  15  -1    1.25    0.11
   8 -15   1    1.27    0.11
   8 -15   1    1.31    0.08
   8 -15   1    1.25    0.10
   8  15  -1    1.15    0.08
   8  15  -1    1.21    0.08
   8  15  -1    1.32    0.08
   8 -15  -1    1.30    0.07
   8  15   1    1.24    0.08
   8 -15  -1    1.33    0.08
   8 -15  -1    1.34    0.08
   8  15   1    1.60    0.10
   8 -15  -1    1.33    0.08
   8  15   1    1.42    0.10
   9 -15   1    0.09    0.03
   9 -15   1    0.11    0.03
   9  15  -1    0.07    0.02
   9 -15   1    0.08    0.03
   9  15  -1    0.08    0.03
   9 -15   1    0.09    0.03
   9  15  -1    0.06    0.04
   9  15  -1    0.08    0.03
   9 -15  -1    0.11    0.03
   9 -15  -1    0.07    0.03
   9 -15  -1    0.05    0.03
   9  15   1    0.10    0.03
   9  15   1    0.11    0.03
   9 -15  -1    0.08    0.03
   9  15   1    0.12    0.03
   0  16  -1   -0.01    0.05
   0 -16  -1    0.14    0.11
   0  16   1   -0.04    0.06
   0  16  -1    0.06    0.15
   0  16  -1   -0.41    0.21
   0  16  -1    0.32    0.13
   0 -16  -1    0.05    0.10
   0 -16   1    0.03    0.11
   0  16  -1    0.01    0.03
   0  16   1    0.13    0.13
   0 -16   1   -0.03    0.15
   0  16   1    0.00    0.03
   0  16  -1    0.02    0.11
   0  16  -1   -0.02    0.04
   0  16  -1   -0.07    0.13
   0  16   1   -0.02    0.04
   1  16  -1    0.04    0.14
   1  16  -1   -0.06    0.14
   1  16  -1    0.09    0.06
   1  16  -1    0.10    0.05
   1 -16   1    0.06    0.12
   1  16  -1    0.03    0.13
  -1 -16  -1    0.12    0.11
   1  16  -1    0.15    0.13
   1 -16   1    0.10    0.03
   1 -16   1    0.13    0.11
  -1  16   1   -0.01    0.12
  -1 -16  -1    0.28    0.12
   1  16  -1    0.11    0.04
   1  16   1    0.08    0.05
   1  16   1    0.17    0.04
   1 -16  -1    0.12    0.03
   1 -16  -1    0.06    0.12
   1  16   1    0.10    0.04
   1  16   1    0.16    0.13
   1 -16  -1    0.08    0.06
  -1  16  -1    0.12    0.12
   1  16   1    0.08    0.14
  -1  16  -1    0.20    0.14
  -1  16  -1    0.09    0.02
  -1 -16   1    0.07    0.10
   1  16   1    0.09    0.13
   1 -16  -1    0.04    0.11
   2 -16   1    0.25    0.04
  -2  16   1    0.26    0.13
  -2 -16  -1    0.25    0.11
   2  16  -1    0.21    0.06
   2 -16   1    0.29    0.06
   2  16  -1    0.18    0.14
   2  16  -1    0.25    0.05
   2 -16   1    0.33    0.04
   2  16  -1    0.23    0.14
   2 -16   1    0.44    0.13
   2  16  -1    0.25    0.04
  -2 -16  -1    0.13    0.16
   2  16  -1    0.06    0.13
   2 -16  -1    0.25    0.04
   2  16   1    0.21    0.17
   2  16   1    0.56    0.25
  -2 -16   1    0.19    0.11
  -2  16  -1    0.40    0.15
   2 -16  -1    0.19    0.11
   2  16   1    0.48    0.08
   2  16   1    0.30    0.04
   2 -16  -1    0.30    0.06
   2 -16  -1    0.10    0.12
  -2  16  -1    0.19    0.14
   2  16   1    0.34    0.14
  -2  16  -1    0.27    0.13
   2  16   1    0.25    0.05
   2  16   1    0.12    0.21
  -3 -16  -1    3.41    0.27
   3  16  -1    3.48    0.17
   3 -16   1    3.50    0.28
   3  16  -1    4.01    0.29
   3  16  -1    3.91    0.32
   3 -16   1    3.30    0.33
   3  16  -1    3.55    0.17
   3 -16   1    3.44    0.19
   3  16  -1    3.52    0.44
   3 -16   1    3.86    0.28
   3 -16   1    3.45    0.17
   3 -16   1    3.74    0.17
  -3  16   1    4.47    0.41
  -3 -16  -1    3.77    0.30
   3  16  -1    3.35    0.18
   3  16  -1    3.44    0.30
   3 -16   1    3.40    0.35
   3  16  -1    3.37    0.30
   3 -16  -1    3.87    0.45
   3 -16  -1    3.44    0.16
   3 -16  -1    3.70    0.31
   3  16   1    3.32    0.29
   3  16   1    3.90    0.30
  -3 -16   1    3.24    0.26
   3  16   1    3.66    0.17
   3  16   1    3.89    0.32
   3 -16  -1    3.19    0.18
   3  16   1    3.44    0.18
  -3  16  -1    3.55    0.28
   3 -16  -1    3.34    0.27
  -3  16  -1    3.18    0.27
   3  16   1    3.51    0.17
   3 -16  -1    3.20    0.29
   3  16   1    3.50    0.28
  -3  16  -1    3.25    0.30
   3  16   1    3.77    0.18
   4  16  -1    1.84    0.13
   4  16  -1    1.89    0.12
   4 -16   1    2.04    0.11
  -4 -16  -1    2.20    0.22
   4  16  -1    1.83    0.23
   4 -16   1    2.10    0.12
   4 -16   1    1.77    0.21
   4  16  -1    1.93    0.11
   4 -16   1    2.13    0.13
   4 -16   1    1.96    0.26
   4  16  -1    1.90    0.21
   4  16  -1    1.71    0.19
  -4  16   1    2.28    0.25
   4  16  -1    1.90    0.25
   4  16  -1    1.43    0.22
   4 -16   1    1.74    0.27
   4  16  -1    2.03    0.12
  -4 -16  -1    2.21    0.22
   4 -16   1    2.27    0.22
   4  16   1    1.62    0.22
   4 -16  -1    1.95    0.21
   4 -16  -1    1.96    0.12
  -4  16  -1    1.97    0.23
   4  16   1    2.05    0.23
   4 -16  -1    1.94    0.22
   4 -16  -1    1.76    0.25
   4  16   1    2.02    0.12
  -4 -16   1    1.97    0.21
  -4 -16   1    2.19    0.21
   4  16   1    2.08    0.15
   4  16   1    2.17    0.12
   4 -16  -1    2.18    0.24
   4  16   1    2.29    0.25
  -4  16  -1    1.73    0.21
   4 -16  -1    2.04    0.10
   4  16   1    2.02    0.13
   4  16   1    1.99    0.23
   4 -16  -1    2.22    0.25
   5 -16   1    3.24    0.15
   5  16  -1    3.15    0.31
   5 -16   1    3.26    0.16
   5  16  -1    2.79    0.23
   5  16  -1    3.21    0.32
   5 -16   1    2.55    0.24
   5  16  -1    3.44    0.16
  -5 -16  -1    2.78    0.25
   5 -16   1    3.19    0.16
   5  16  -1    3.38    0.16
   5  16  -1    3.46    0.28
  -5  16   1    3.22    0.29
   5 -16   1    3.21    0.16
   5  16  -1    3.31    0.32
   5  16  -1    3.26    0.16
   5 -16   1    3.03    0.16
   5  16  -1    3.23    0.16
   5 -16   1    3.54    0.25
   5 -16   1    3.08    0.29
   5 -16  -1    3.57    0.28
   5 -16  -1    3.19    0.32
   5  16   1    3.40    0.16
   5  16   1    2.63    0.31
   5  16   1    3.35    0.16
   5  16   1    3.09    0.15
   5 -16  -1    3.32    0.16
  -5  16  -1    2.70    0.27
   5 -16  -1    3.44    0.26
   5 -16  -1    3.56    0.16
   5 -16  -1    3.30    0.26
  -5  16  -1    2.72    0.32
   5 -16  -1    3.28    0.16
  -5 -16   1    3.42    0.25
   5 -16  -1    3.20    0.15
   5  16   1    2.94    0.24
   5  16   1    3.11    0.25
   5  16   1    3.09    0.27
   5  16   1    3.24    0.16
  -5 -16   1    3.55    0.26
   6 -16   1    1.65    0.10
   6 -16   1    1.75    0.09
   6  16  -1    1.52    0.10
   6 -16   1    1.72    0.11
   6  16  -1    1.62    0.09
   6 -16   1    1.44    0.16
  -6 -16  -1    1.89    0.20
   6  16  -1    1.66    0.08
   6  16  -1    1.20    0.24
   6 -16   1    1.72    0.10
   6  16  -1    1.53    0.08
   6 -16   1    1.44    0.21
   6 -16   1    1.68    0.10
  -6  16   1    1.15    0.18
   6  16  -1    1.59    0.10
   6 -16   1    1.39    0.19
   6  16  -1    1.75    0.10
   6 -16  -1    1.62    0.10
   6  16   1    1.49    0.15
   6  16   1    1.79    0.10
   6  16   1    1.63    0.10
   6  16   1    1.80    0.09
   6 -16  -1    1.55    0.10
   6 -16  -1    1.50    0.16
   6  16   1    1.46    0.23
   6 -16  -1    1.64    0.09
   6 -16  -1    1.48    0.18
   6  16   1    1.71    0.09
   6  16   1    1.42    0.09
   6 -16  -1    1.61    0.10
   6  16   1    1.52    0.22
  -6 -16   1    1.68    0.19
  -6  16  -1    1.97    0.22
   7 -16   1    1.34    0.08
   7 -16   1    1.18    0.10
   7  16  -1    1.33    0.10
   7  16  -1    1.51    0.10
   7  16  -1    1.20    0.08
   7  16  -1    1.36    0.09
   7 -16   1    1.21    0.09
   7 -16   1    1.23    0.08
   7  16   1    1.38    0.08
   7 -16  -1    1.29    0.08
   7  16   1    1.33    0.08
   7 -16  -1    1.21    0.08
   7 -16  -1    1.24    0.08
   8 -16   1    0.00    0.03
   8  16  -1    0.02    0.03
   8  16  -1    0.04    0.03
   8  16  -1    0.03    0.03
   8  16  -1   -0.01    0.03
   8 -16   1    0.00    0.03
   8 -16   1    0.03    0.03
   8 -16   1    0.01    0.03
   8 -16  -1   -0.02    0.02
   8 -16  -1   -0.04    0.03
   8  16   1    0.02    0.04
   8 -16  -1    0.01    0.03
   8 -16  -1    0.02    0.03
   8  16   1    0.01    0.03
   8  16   1    0.00    0.03
   0  17  -1   -0.24    0.19
   0  17  -1    0.00    0.03
   0 -17  -1    0.10    0.11
   0 -17   1    0.04    0.10
   0  17  -1    0.04    0.10
   0  17   1   -0.02    0.03
   0 -17  -1   -0.01    0.11
   0  17  -1    0.00    0.12
   0  17  -1   -0.01    0.13
   0  17   1    0.00    0.06
   0  17   1    0.11    0.14
   1 -17   1   10.97    0.67
   1  17  -1   12.08    0.51
   1  17  -1   13.00    0.68
  -1 -17  -1   13.09    0.63
   1  17  -1   11.51    0.64
   1 -17   1   12.99    0.64
   1  17  -1   12.92    0.51
   1  17  -1   12.54    0.64
  -1  17   1   12.82    0.66
   1  17  -1   11.16    0.64
   1 -17   1   12.31    0.57
  -1 -17  -1   10.98    0.59
   1  17   1   13.22    0.71
  -1 -17   1   13.29    0.65
   1 -17  -1   12.46    0.63
   1  17   1   13.08    0.54
  -1  17  -1   11.85    0.63
   1  17   1   12.13    0.66
   1 -17  -1   10.46    0.59
   1  17   1   12.52    0.55
   1  17   1   12.17    0.66
  -1  17  -1   11.10    0.62
  -1  17  -1   11.17    0.69
   1 -17  -1   11.10    0.52
   2  17  -1    1.37    0.18
   2  17  -1    1.68    0.22
  -2 -17  -1    1.97    0.22
   2  17  -1    1.10    0.19
   2 -17   1    1.41    0.12
   2  17  -1    1.29    0.14
  -2 -17  -1    0.93    0.21
   2 -17   1    1.61    0.23
   2 -17   1    1.29    0.09
   2  17  -1    1.76    0.13
   2 -17   1    1.60    0.19
   2 -17   1    1.07    0.17
  -2  17   1    1.48    0.20
   2  17  -1    1.24    0.20
   2 -17   1    1.24    0.24
   2  17  -1    1.58    0.10
   2 -17  -1    1.44    0.19
   2 -17  -1    1.55    0.10
   2  17   1    1.58    0.09
   2  17   1    2.05    0.25
   2  17   1    1.44    0.10
  -2  17  -1    1.51    0.20
   2 -17  -1    1.21    0.17
   2 -17  -1    1.48    0.11
   2  17   1    1.62    0.13
  -2 -17   1    1.79    0.22
   2  17   1    1.64    0.24
   2  17   1    0.91    0.34
  -2  17  -1    1.40    0.21
   2  17   1    1.17    0.20
   2 -17  -1    1.56    0.23
   3 -17   1    0.62    0.09
   3  17  -1    0.62    0.07
  -3  17   1    0.82    0.16
   3  17  -1    0.74    0.17
  -3 -17  -1    0.84    0.14
   3 -17   1    0.64    0.07
   3  17  -1    0.56    0.06
   3 -17   1    0.80    0.06
   3  17  -1    0.71    0.16
   3 -17   1    0.41    0.14
   3 -17   1    0.86    0.15
   3  17  -1    0.70    0.08
   3  17  -1    0.62    0.14
   3 -17   1    1.01    0.17
  -3 -17  -1    0.48    0.19
   3 -17  -1    0.65    0.08
   3  17   1    0.65    0.13
   3  17   1    0.72    0.07
   3  17   1    0.70    0.15
  -3  17  -1    0.66    0.16
   3 -17  -1    0.49    0.18
   3 -17  -1    0.94    0.17
   3 -17  -1    0.79    0.06
   3  17   1    0.68    0.15
   3 -17  -1    0.41    0.12
  -3 -17   1    0.83    0.13
  -3 -17   1    0.62    0.24
   3  17   1    0.68    0.06
   3 -17  -1    0.60    0.14
  -3  17  -1    0.74    0.18
   3  17   1    0.72    0.08
  -4 -17  -1    4.65    0.32
  -4  17   1    4.74    0.36
  -4 -17  -1    4.37    0.34
   4 -17   1    4.78    0.37
   4  17  -1    4.86    0.21
   4  17  -1    4.48    0.21
   4  17  -1    3.78    0.35
   4 -17   1    4.66    0.20
   4  17  -1    4.78    0.21
   4 -17   1    3.71    0.36
   4  17  -1    4.31    0.34
   4 -17   1    4.37    0.21
   4 -17   1    4.35    0.22
   4  17  -1    4.03    0.47
   4 -17   1    4.43    0.37
   4  17   1    4.00    0.32
   4  17   1    4.52    0.21
   4  17   1    4.55    0.41
  -4 -17   1    4.68    0.39
   4  17   1    4.74    0.21
  -4 -17   1    4.24    0.31
   4  17   1    4.74    0.21
   4 -17  -1    4.79    0.20
  -4  17  -1    5.05    0.38
   4 -17  -1    4.87    0.40
  -4  17  -1    3.66    0.33
   4  17   1    4.65    0.21
   4 -17  -1    4.43    0.22
   5  17  -1   -0.02    0.04
   5  17  -1    0.02    0.04
   5 -17   1    0.04    0.04
   5 -17   1    0.00    0.05
  -5  17   1   -0.06    0.18
   5  17  -1    0.02    0.10
   5 -17   1    0.02    0.03
   5  17  -1    0.05    0.04
   5 -17   1    0.02    0.03
   5  17  -1    0.04    0.04
   5 -17  -1    0.05    0.04
   5 -17  -1    0.07    0.04
   5  17   1    0.03    0.04
   5  17   1    0.03    0.04
   5  17   1    0.05    0.04
   5  17   1   -0.17    0.09
   5 -17  -1    0.03    0.03
   6 -17   1    1.07    0.08
   6  17  -1    0.92    0.10
   6 -17   1    1.15    0.07
   6 -17   1    1.08    0.07
   6 -17   1    1.01    0.07
   6  17  -1    0.99    0.07
   6  17  -1    1.10    0.08
   6  17  -1    1.13    0.07
   6  17   1    1.05    0.07
   6  17   1    1.04    0.12
   6  17   1    0.94    0.07
   6 -17  -1    1.05    0.07
   6 -17  -1    1.11    0.07
   6 -17  -1    0.89    0.08
   6  17   1    1.13    0.08
   7  17  -1    0.21    0.04
   7 -17   1    0.20    0.03
   7  17  -1    0.20    0.03
   7  17  -1    0.14    0.04
   7  17  -1    0.20    0.03
   7 -17   1    0.23    0.03
   7 -17   1    0.13    0.03
   7 -17   1    0.15    0.04
   7  17   1    0.21    0.04
   7 -17  -1    0.15    0.03
   7 -17  -1    0.18    0.03
   7  17   1    0.19    0.03
   7 -17  -1    0.24    0.03
   7  17   1    0.19    0.03
   0 -18  -1    0.15    0.12
   0 -18   1   -0.07    0.11
   0  18   1    0.08    0.15
   0  18   1   -0.08    0.18
   0  18  -1    0.09    0.20
   0 -18  -1   -0.08    0.11
   0  18   1    0.02    0.05
  -1  18   1    2.45    0.28
   1  18  -1    2.14    0.31
  -1 -18  -1    2.13    0.27
   1 -18   1    2.69    0.16
   1  18  -1    2.23    0.34
   1  18  -1    2.63    0.12
   1 -18   1    2.59    0.30
   1  18  -1    2.64    0.14
   1  18  -1    2.71    0.15
   1 -18  -1    2.06    0.22
   1 -18  -1    2.60    0.28
  -1 -18   1    2.60    0.25
   1 -18  -1    2.61    0.15
  -1  18  -1    2.77    0.16
   1  18   1    2.58    0.13
  -1  18  -1    2.03    0.25
   1  18   1    2.67    0.12
   1  18   1    2.50    0.15
   2  18  -1   -0.32    0.14
   2  18  -1    0.04    0.05
   2  18  -1    0.06    0.05
   2  18  -1    0.04    0.13
   2  18  -1    0.02    0.03
   2 -18   1   -0.17    0.12
  -2  18   1    0.03    0.14
   2 -18   1   -0.03    0.05
  -2 -18  -1   -0.10    0.12
   2  18  -1   -0.02    0.13
   2 -18  -1    0.08    0.10
   2 -18  -1    0.02    0.04
   2  18   1   -0.04    0.12
   2  18   1    0.00    0.03
   2 -18  -1    0.02    0.02
   2  18   1    0.03    0.04
  -2  18  -1   -0.12    0.11
   2  18   1    0.23    0.21
   2  18   1    0.04    0.04
   3  18  -1    0.01    0.03
   3  18  -1    0.05    0.04
   3 -18   1    0.08    0.05
   3  18  -1    0.06    0.04
   3 -18   1    0.05    0.04
   3 -18   1    0.02    0.02
   3  18  -1    0.09    0.19
   3 -18  -1   -0.24    0.13
   3  18   1    0.02    0.04
   3 -18  -1    0.03    0.03
   3  18   1    0.05    0.04
  -3 -18   1   -0.12    0.11
   3  18   1    0.04    0.03
   3 -18  -1    0.02    0.05
   4 -18   1    1.14    0.07
   4 -18   1    0.97    0.07
   4 -18   1    1.08    0.09
   4  18  -1    1.08    0.08
   4  18  -1    0.98    0.08
   4  18  -1    1.02    0.08
   4  18   1    1.19    0.08
   4 -18  -1    1.02    0.09
   4 -18  -1    1.13    0.07
   4  18   1    1.23    0.08
   4 -18  -1    1.10    0.08
   5  18  -1    1.16    0.08
   5  18  -1    1.38    0.08
   5 -18   1    1.53    0.14
   5  18  -1    1.29    0.09
   5 -18   1    1.22    0.08
   5 -18  -1    1.36    0.08
   5  18   1    1.58    0.09
   5  18   1    1.55    0.10
   6  18  -1    0.28    0.03
   6  18  -1    0.20    0.04
   6 -18   1    0.21    0.04
   6 -18   1    0.28    0.03
   6 -18   1    0.25    0.03
   6  18  -1    0.21    0.04
   6 -18   1    0.18    0.04
   6 -18  -1    0.30    0.03
   6 -18  -1    0.26    0.03
   6  18   1    0.21    0.04
   6 -18  -1    0.28    0.03
   6  18   1    0.21    0.04
   6 -18  -1    0.20    0.03
   6  18   1    0.21    0.03
   0  19   1   -0.01    0.04
   0  19  -1   -0.03    0.05
   1  19  -1    3.64    0.22
  -1  19   1    3.54    0.19
   1  19   1    3.96    0.19
   1 -19  -1    3.80    0.19
  -1  19  -1    3.76    0.19
   2  19  -1    0.50    0.09
   2 -19   1    0.36    0.06
   2 -19  -1    0.35    0.05
   2 -19  -1    0.31    0.04
   3  19  -1    0.01    0.04
   3 -19   1    0.03    0.04
   3  19  -1   -0.02    0.06
   3  19   1    0.01    0.03
   3 -19  -1    0.01    0.04
   3  19   1   -0.01    0.04
   3 -19  -1    0.03    0.03
   3  19   1    0.02    0.04
   4  19  -1    0.72    0.06
   4 -19   1    0.77    0.08
   4  19  -1    0.86    0.06
   4  19  -1    0.74    0.07
   4  19   1    0.67    0.06
   4  19   1    0.90    0.06
   4 -19  -1    0.76    0.07
   4  19   1    0.76    0.06
   4 -19  -1    0.66    0.06
   5 -19   1    1.64    0.09
   5  19  -1    1.54    0.08
   5  19  -1    1.52    0.09
   5  19  -1    1.32    0.08
   5 -19  -1    1.40    0.08
   5 -19  -1    1.50    0.08
   5  19   1    1.69    0.08
   5  19   1    1.58    0.09
   5 -19  -1    1.53    0.08
   0  20  -1   -0.01    0.04
   0  20   1    0.02    0.04
   0 -20   1    0.04    0.05
   0 -20  -1    0.02    0.05
   1 -20   1    0.93    0.08
  -1  20   1    0.91    0.08
   1  20  -1    0.87    0.08
   1  20   1    0.96    0.08
   1 -20  -1    0.81    0.06
  -1  20  -1    0.88    0.08
   2  20  -1    0.01    0.04
   2 -20   1    0.05    0.04
   2  20   1    0.03    0.04
   2 -20  -1    0.05    0.02
   2 -20  -1    0.04    0.04
   3  20  -1    0.45    0.06
   3 -20   1    0.42    0.06
   3  20   1    0.48    0.05
   3 -20  -1    0.43    0.05
   3 -20  -1    0.47    0.06
   0   0  -2    2.23    0.30
   0   0   2    1.78    0.24
   0   0  -2    1.98    0.25
   0   0  -2    2.08    0.25
   0   0   2    2.38    0.27
   0   0  -2    2.26    0.25
   0   0   2    2.42    0.29
   0   0  -2    2.10    0.26
   0   0  -2    1.72    0.31
   0   0  -2    2.15    0.26
   0   0  -2    1.62    0.24
   0   0   2    1.74    0.31
   0   0   2    2.33    0.31
   0   0   2    2.14    0.30
   0   0  -2    1.72    0.30
   0   0  -2    2.37    0.31
   0   0   2    2.27    0.26
   0   0  -2    1.94    0.29
   0   0  -2    2.28    0.35
   0   0   2    2.95    0.40
   0   0   2    2.10    0.26
   1   0  -2    0.00    0.05
  -1   0   2   -0.04    0.08
   1   0   2    0.03    0.12
   1   0   2    0.04    0.11
  -1   0   2    0.03    0.14
   1   0   2    0.03    0.19
  -1   0  -2    0.08    0.14
   1   0  -2    0.05    0.03
  -1   0  -2    0.16    0.13
  -1   0  -2    0.31    0.14
  -1   0   2    0.03    0.17
  -1   0  -2    0.03    0.14
   1   0   2    0.10    0.14
  -1   0   2   -0.12    0.15
  -1   0  -2    0.00    0.11
  -1   0  -2   -0.02    0.14
   1   0   2    0.18    0.13
   1   0  -2    0.04    0.05
  -1   0   2    0.01    0.22
  -1   0  -2    0.05    0.19
   1   0  -2    0.16    0.12
  -1   0  -2   -0.01    0.09
   1   0  -2    0.03    0.14
   1   0  -2   -0.08    0.12
   1   0  -2    0.00    0.15
   1   0   2   -0.01    0.11
   1   0  -2    0.07    0.13
   1   0  -2   -0.04    0.19
   1   0  -2   -0.06    0.08
   1   0   2    0.04    0.03
   1   0   2   -0.13    0.12
  -1   0   2    0.02    0.10
   1   0   2    0.04    0.13
  -1   0   2    0.10    0.13
   1   0  -2    0.06    0.05
  -1   0  -2    0.07    0.14
   1   0   2    0.04    0.09
   1   0   2   -0.19    0.13
   1   0  -2   -0.07    0.10
   1   0   2    0.09    0.18
  -1   0   2    0.12    0.14
  -1   0   2   -0.09    0.16
  -1   0  -2   -0.08    0.18
  -1   0  -2   -0.06    0.10
   1   0  -2    0.20    0.12
  -1   0   2    0.03    0.05
   1   0  -2    0.09    0.10
   2   0  -2   89.91    3.87
  -2   0   2   89.26    3.78
   2   0  -2   89.29    3.81
[truncated: 1,050,337 more chars]
