# Supplementary material for: Orthorhombic polymorph of 4-(2,2′:6′,2′′-terpyridin-4′-yl)aniline
Source: IUCrdata. 2026 Feb 10;11(Pt 2):x260106. doi: 10.1107/S2414314626001069 (PMC12961661; doi:10.1107/S2414314626001069)
Supplement: Supplementary file 2 [file x-11-x260106-Isup3.hkl]

data_I                                                                          
_shelx_title ' zsl in Pca2(1)'                                                  
_shelx_refln_list_code          4                                               
_shelx_F_calc_maximum      217.23                                               
_exptl_crystal_F_000       680.00                                               
_reflns_d_resolution_high  0.8392                                               
                                                                                
loop_                                                                           
 _space_group_symop_operation_xyz                                               
 'x, y, z'                                                                      
 '-x, -y, z+1/2'                                                                
 '-x+1/2, y, z+1/2'                                                             
 'x+1/2, -y, z'                                                                 
                                                                                
_cell_length_a    11.3105                                                       
_cell_length_b    17.3565                                                       
_cell_length_c     7.9110                                                       
_cell_angle_alpha  90.000                                                       
_cell_angle_beta   90.000                                                       
_cell_angle_gamma  90.000                                                       
                                                                                
_shelx_F_squared_multiplier     1.000                                           
                                                                                
loop_                                                                           
 _refln_index_h                                                                 
 _refln_index_k                                                                 
 _refln_index_l                                                                 
 _refln_F_squared_calc                                                          
 _refln_F_squared_meas                                                          
 _refln_F_squared_sigma                                                         
 _refln_observed_status                                                         
   2   0  -9         38.88         35.10         1.51 o                         
   1   1  -9          3.47          3.40         0.79 o                         
   2   1  -9          4.85          4.13         0.60 o                         
   3   1  -9         60.22         55.77         1.83 o                         
   1   2  -9         44.45         39.77         1.25 o                         
   2   2  -9         25.93         24.03         0.95 o                         
   3   2  -9         17.71         18.95         0.94 o                         
   1   3  -9         31.72         30.66         1.23 o                         
   2   3  -9          4.56          4.43         0.74 o                         
   3   3  -9          0.58          1.77         0.51 o                         
   1   4  -9        165.34        149.96         4.22 o                         
   2   4  -9         33.02         26.66         1.54 o                         
   3   4  -9         24.00         20.80         1.98 o                         
   1   5  -9         18.79         19.42         1.55 o                         
   2   5  -9         19.14         18.19         1.43 o                         
   0   0  -8        530.72        509.02        16.93 o                         
   2   0  -8         89.48         84.62         2.41 o                         
   4   0  -8         44.14         41.68         2.73 o                         
   6   0  -8         70.77         77.84         2.09 o                         
   0   1  -8         71.99         78.94         3.22 o                         
   1   1  -8          8.40          6.93         0.81 o                         
   2   1  -8          6.73          4.29         0.93 o                         
   3   1  -8        275.58        274.71         4.32 o                         
   4   1  -8         30.92         26.27         1.57 o                         
   5   1  -8          9.28         10.88         0.49 o                         
   6   1  -8        177.02        167.69         2.54 o                         
   7   1  -8         34.02         27.74         0.92 o                         
   0   2  -8         78.22         77.83         2.95 o                         
   1   2  -8          9.09          7.04         0.63 o                         
   2   2  -8         73.06         67.93         1.81 o                         
   3   2  -8         68.66         65.34         2.35 o                         
   4   2  -8         27.00         26.64         0.84 o                         
   5   2  -8         80.63         78.01         1.25 o                         
   6   2  -8         13.93         12.70         0.83 o                         
   0   3  -8         59.94         53.67         1.66 o                         
   1   3  -8         89.02         85.72         2.37 o                         
   2   3  -8         15.11         13.81         1.05 o                         
   3   3  -8         45.50         41.16         2.17 o                         
   4   3  -8         22.08         19.97         0.96 o                         
   5   3  -8        192.24        197.02         3.90 o                         
   6   3  -8        143.26        129.64         2.54 o                         
   0   4  -8        279.93        261.49         4.48 o                         
   1   4  -8         60.64         61.14         1.50 o                         
   2   4  -8         52.64         51.86         1.60 o                         
   3   4  -8        125.78        121.64         2.75 o                         
   4   4  -8          4.97          6.55         0.57 o                         
   5   4  -8         40.45         41.52         1.09 o                         
   6   4  -8         31.27         28.02         0.97 o                         
   0   5  -8        255.40        241.28         7.78 o                         
   1   5  -8        103.41         92.74         2.80 o                         
   2   5  -8        101.69         96.35         2.61 o                         
   3   5  -8         58.30         57.08         1.78 o                         
   4   5  -8         22.14         19.84         1.10 o                         
   5   5  -8         15.39         16.89         0.60 o                         
   6   5  -8        147.40        126.91         2.43 o                         
   0   6  -8        609.42        528.70        14.04 o                         
   1   6  -8         11.59         11.50         0.56 o                         
   2   6  -8         35.50         36.22         1.14 o                         
   3   6  -8         34.13         37.58         1.13 o                         
   4   6  -8         16.21         15.79         0.86 o                         
   5   6  -8        123.07        102.78         3.00 o                         
   0   7  -8        541.67        511.25        37.88 o                         
   1   7  -8        122.35        112.06         2.42 o                         
   2   7  -8        173.24        179.76         3.71 o                         
   3   7  -8          0.29          0.24         0.57 o                         
   4   7  -8         79.81         69.34         1.57 o                         
   5   7  -8         78.52         71.53         1.85 o                         
   0   8  -8        355.91        389.02        39.61 o                         
   1   8  -8        197.53        202.67         6.65 o                         
   2   8  -8        148.95        153.89         3.76 o                         
   3   8  -8         59.43         55.65         1.50 o                         
   4   8  -8         18.70         12.45         1.15 o                         
   0   9  -8        347.87        307.12         9.80 o                         
   1   9  -8         15.09         12.64         1.36 o                         
   2   9  -8         99.28         88.00         3.20 o                         
   3   9  -8         31.69         31.70         0.96 o                         
   4   9  -8         12.33         13.22         1.02 o                         
   0  10  -8        436.51        378.01        22.78 o                         
   1  10  -8        192.48        193.21         7.14 o                         
   2  10  -8         34.90         37.93         1.80 o                         
   2   0  -7         27.82         27.51         1.39 o                         
   4   0  -7        213.77        218.64         5.59 o                         
   6   0  -7        282.70        278.85         4.68 o                         
   8   0  -7       1110.11       1080.63        24.51 o                         
   1   1  -7         31.20         33.39         0.90 o                         
   2   1  -7        124.28        126.69         1.94 o                         
   3   1  -7         32.84         31.45         0.86 o                         
   4   1  -7         37.74         32.72         1.48 o                         
   5   1  -7        174.58        171.34         2.56 o                         
   6   1  -7        161.56        170.60         2.28 o                         
   7   1  -7         30.97         32.40         1.00 o                         
   8   1  -7         30.34         35.44         1.27 o                         
   1   2  -7         34.69         33.85         0.89 o                         
   2   2  -7         57.20         53.96         1.30 o                         
   3   2  -7          5.91          5.47         0.56 o                         
   4   2  -7        136.76        135.98         2.07 o                         
   5   2  -7         38.67         36.46         1.18 o                         
   6   2  -7         35.93         35.49         1.34 o                         
   7   2  -7        103.34        101.95         1.81 o                         
   8   2  -7        515.96        500.40         9.27 o                         
   1   3  -7         37.96         36.27         0.93 o                         
   2   3  -7         35.56         30.52         1.03 o                         
   3   3  -7        132.04        125.42         1.71 o                         
   4   3  -7        121.46        111.36         1.63 o                         
   5   3  -7         18.68         23.20         0.89 o                         
   6   3  -7         65.33         63.79         1.59 o                         
   7   3  -7         25.93         24.63         1.08 o                         
   8   3  -7         43.09         40.90         1.33 o                         
   1   4  -7        220.62        211.08         2.67 o                         
   2   4  -7          7.45          5.35         0.71 o                         
   3   4  -7         32.55         29.82         0.98 o                         
   4   4  -7        174.47        167.09         2.13 o                         
   5   4  -7         36.82         33.13         1.29 o                         
   6   4  -7         87.49         86.91         1.69 o                         
   7   4  -7         58.20         57.23         1.18 o                         
   8   4  -7         78.47         76.51         1.92 o                         
   1   5  -7         45.26         42.27         1.20 o                         
   2   5  -7         19.93         19.29         1.30 o                         
   3   5  -7         79.12         70.48         1.82 o                         
   4   5  -7        138.23        124.18         2.18 o                         
   5   5  -7         46.21         43.69         1.42 o                         
   6   5  -7          7.73          9.24         0.83 o                         
   7   5  -7          0.16         -0.39         0.49 o                         
   8   5  -7          9.56          7.82         0.63 o                         
   1   6  -7        226.35        211.80         3.11 o                         
   2   6  -7         50.49         48.14         1.36 o                         
   3   6  -7          7.86          7.55         0.64 o                         
   4   6  -7         67.51         62.31         1.77 o                         
   5   6  -7         75.65         74.10         1.65 o                         
   6   6  -7        117.04        102.94         1.97 o                         
   7   6  -7          2.01          2.25         0.52 o                         
   8   6  -7          2.47          1.88         0.41 o                         
   1   7  -7        153.24        152.98         3.40 o                         
   2   7  -7         16.26         17.38         1.08 o                         
   3   7  -7         15.64         12.83         1.08 o                         
   4   7  -7         96.66         89.35         1.96 o                         
   5   7  -7         45.14         41.72         1.18 o                         
   6   7  -7         38.44         37.88         1.11 o                         
   7   7  -7          5.49          3.44         0.50 o                         
   1   8  -7         72.65         82.93         2.39 o                         
   2   8  -7        142.84        136.71         3.28 o                         
   3   8  -7          3.95          4.14         0.73 o                         
   4   8  -7        212.86        185.83         3.16 o                         
   5   8  -7         21.24         22.87         0.76 o                         
   6   8  -7         47.04         41.10         1.16 o                         
   7   8  -7         11.97         10.81         0.85 o                         
   1   9  -7        207.25        199.97         5.08 o                         
   2   9  -7         35.18         41.63         1.52 o                         
   3   9  -7        143.66        142.11         2.12 o                         
   4   9  -7         10.59          9.95         0.60 o                         
   5   9  -7        204.21        195.98         3.98 o                         
   6   9  -7         32.19         26.75         0.86 o                         
   1  10  -7         30.70         26.99         1.77 o                         
   2  10  -7         23.75         26.04         1.57 o                         
   3  10  -7         12.47         12.65         0.64 o                         
   4  10  -7        154.80        158.17         2.56 o                         
   5  10  -7         97.95         88.23         2.30 o                         
   6  10  -7          6.73          4.18         0.45 o                         
   1  11  -7        140.66        135.32         4.52 o                         
   2  11  -7         15.97         15.61         1.26 o                         
   3  11  -7          4.35          5.37         0.60 o                         
   4  11  -7        124.07        128.04         2.16 o                         
   5  11  -7          2.13          1.68         0.48 o                         
   1  12  -7          3.83          2.24         1.04 o                         
   2  12  -7         60.48         59.90         2.01 o                         
   3  12  -7         67.55         74.10         1.91 o                         
   4  12  -7         75.48         74.93         2.26 o                         
   1  13  -7         15.83         15.17         1.01 o                         
   2  13  -7         17.31         20.90         1.51 o                         
   3  13  -7         57.38         57.93         2.26 o                         
   0   0  -6        116.00        118.52         3.30 o                         
   2   0  -6        287.48        302.21         6.57 o                         
   4   0  -6          7.98          6.45         0.98 o                         
   6   0  -6        280.42        296.92         4.47 o                         
   8   0  -6        684.35        712.11        12.10 o                         
  10   0  -6         87.71         86.55         2.66 o                         
   0   1  -6        182.31        165.88         6.87 o                         
   1   1  -6        163.21        159.23         2.27 o                         
   2   1  -6         80.40         82.56         2.12 o                         
   3   1  -6       1010.64       1046.65         9.55 o                         
   4   1  -6        115.94        113.08         1.80 o                         
   5   1  -6         77.26         80.49         2.25 o                         
   6   1  -6        247.63        256.91         2.89 o                         
   7   1  -6        232.28        239.64         3.22 o                         
   8   1  -6         63.79         69.45         1.47 o                         
   9   1  -6         26.63         24.74         0.96 o                         
  10   1  -6         54.00         52.86         1.21 o                         
   0   2  -6        189.44        183.18         5.17 o                         
   1   2  -6         96.58         90.40         1.91 o                         
   2   2  -6         63.48         67.10         1.26 o                         
   3   2  -6          3.91          3.75         0.61 o                         
   4   2  -6         32.42         31.56         0.96 o                         
   5   2  -6         76.91         78.20         1.68 o                         
   6   2  -6        204.18        215.12         2.65 o                         
   7   2  -6        299.08        308.95         4.10 o                         
   8   2  -6        241.85        247.44         4.51 o                         
   9   2  -6        254.42        251.49         4.52 o                         
  10   2  -6         58.13         58.32         1.42 o                         
   0   3  -6        753.39        745.05        11.41 o                         
   1   3  -6         85.55         84.63         1.36 o                         
   2   3  -6         60.74         57.96         1.19 o                         
   3   3  -6        143.67        134.15         2.08 o                         
   4   3  -6         80.22         73.96         1.43 o                         
   5   3  -6         41.87         40.79         0.99 o                         
   6   3  -6        196.54        191.25         2.41 o                         
   7   3  -6         85.39         92.36         1.79 o                         
   8   3  -6         12.43         11.93         1.01 o                         
   9   3  -6         17.39         11.40         1.04 o                         
  10   3  -6         27.15         23.65         1.03 o                         
   0   4  -6        366.93        344.54         6.59 o                         
   1   4  -6         85.16         86.09         1.40 o                         
   2   4  -6        185.72        175.88         2.03 o                         
   3   4  -6        627.87        620.39         6.75 o                         
   4   4  -6        110.22        111.92         1.56 o                         
   5   4  -6        256.11        246.78         2.98 o                         
   6   4  -6        214.70        216.93         5.03 o                         
   7   4  -6        224.80        231.12         3.42 o                         
   8   4  -6         53.94         51.19         1.90 o                         
   9   4  -6         67.38         57.24         1.92 o                         
  10   4  -6          9.68          7.98         0.79 o                         
   0   5  -6        736.27        697.30         9.37 o                         
   1   5  -6        233.17        228.56         3.01 o                         
   2   5  -6         24.94         22.46         0.76 o                         
   3   5  -6         13.03         10.70         0.61 o                         
   4   5  -6         49.94         41.97         1.32 o                         
   5   5  -6         87.11         85.90         1.52 o                         
   6   5  -6         15.90         16.63         0.94 o                         
   7   5  -6          9.24          9.35         0.75 o                         
   8   5  -6        167.17        155.26         2.87 o                         
   9   5  -6        117.34        125.05         4.55 o                         
   0   6  -6       1658.15       1603.01        29.71 o                         
   1   6  -6        375.71        344.52         4.18 o                         
   2   6  -6        347.07        325.68         3.42 o                         
   3   6  -6         42.49         40.05         1.03 o                         
   4   6  -6          7.38          7.07         0.57 o                         
   5   6  -6         37.52         36.45         0.97 o                         
   6   6  -6         57.55         53.49         1.51 o                         
   7   6  -6         25.54         25.06         1.38 o                         
   8   6  -6         17.40         18.60         1.11 o                         
   9   6  -6          7.08          6.02         0.90 o                         
   0   7  -6         78.59         66.08         1.79 o                         
   1   7  -6        157.14        149.46         2.25 o                         
   2   7  -6        418.81        406.94         4.41 o                         
   3   7  -6        153.17        145.48         2.34 o                         
   4   7  -6         14.65         12.38         0.62 o                         
   5   7  -6        244.45        239.68         3.32 o                         
   6   7  -6         79.99         70.05         1.80 o                         
   7   7  -6          3.39          0.98         0.54 o                         
   8   7  -6         19.62         19.95         1.11 o                         
   9   7  -6          5.94          5.57         0.55 o                         
   0   8  -6       2042.96       2101.43        28.29 o                         
   1   8  -6        428.64        422.33         5.06 o                         
   2   8  -6        359.12        332.75         3.74 o                         
   3   8  -6        146.14        141.67         1.92 o                         
   4   8  -6         57.05         60.00         1.34 o                         
   5   8  -6        108.07         99.11         1.59 o                         
   6   8  -6          3.32          4.31         0.50 o                         
   7   8  -6          0.25          1.08         0.58 o                         
   8   8  -6         18.92         15.68         1.22 o                         
   0   9  -6       1820.94       1842.80        25.86 o                         
   1   9  -6         31.28         26.08         1.36 o                         
   2   9  -6        160.13        150.86         2.16 o                         
   3   9  -6         77.48         74.10         1.77 o                         
   4   9  -6          9.81         10.01         0.65 o                         
   5   9  -6        304.72        280.34         3.70 o                         
   6   9  -6          7.36          5.03         0.51 o                         
   7   9  -6         21.52         20.07         0.84 o                         
   8   9  -6          5.76          6.25         0.52 o                         
   0  10  -6        510.06        505.52         9.22 o                         
   1  10  -6        324.36        331.21         6.70 o                         
   2  10  -6        270.44        266.50         3.93 o                         
   3  10  -6        124.12        123.99         2.02 o                         
   4  10  -6          8.58          6.66         0.59 o                         
   5  10  -6         87.36         82.48         1.46 o                         
   6  10  -6          1.77          3.06         0.50 o                         
   7  10  -6         28.75         26.29         1.28 o                         
   8  10  -6         29.07         29.73         0.86 o                         
   0  11  -6        519.31        540.95        12.73 o                         
   1  11  -6         79.69         83.79         2.80 o                         
   2  11  -6        208.63        212.56         5.44 o                         
   3  11  -6         48.12         49.23         1.64 o                         
   4  11  -6        157.89        142.33         2.70 o                         
   5  11  -6         58.43         60.66         1.22 o                         
   6  11  -6         69.15         67.64         1.75 o                         
   7  11  -6         84.66         81.47         1.57 o                         
   0  12  -6         76.13         80.15         2.72 o                         
   1  12  -6         54.40         51.14         2.00 o                         
   2  12  -6         95.93         96.03         2.94 o                         
   3  12  -6         43.87         42.43         1.28 o                         
   4  12  -6          2.04          2.20         0.57 o                         
   5  12  -6          9.16          7.69         0.81 o                         
   6  12  -6         91.33         80.82         1.46 o                         
   0  13  -6        125.61        125.15         4.86 o                         
   1  13  -6         83.34         98.53         2.89 o                         
   2  13  -6         27.28         28.19         1.09 o                         
   3  13  -6         19.91         15.62         0.79 o                         
   4  13  -6         14.31         15.68         0.81 o                         
   5  13  -6         26.54         29.14         0.98 o                         
   0  14  -6         48.28         44.51         2.74 o                         
   1  14  -6          6.58          5.50         0.98 o                         
   2  14  -6         62.29         61.31         2.26 o                         
   3  14  -6         93.54        100.12         3.13 o                         
   4  14  -6         61.59         59.33         1.24 o                         
   0  15  -6         32.11         31.02         2.97 o                         
   1  15  -6          5.92          6.43         1.14 o                         
   2  15  -6         46.64         52.37         2.18 o                         
   3  15  -6         53.58         52.11         1.60 o                         
   2   0  -5        570.59        529.81         8.95 o                         
   4   0  -5         10.46         11.74         2.62 o                         
   6   0  -5         13.09         12.46         0.81 o                         
   8   0  -5        862.94        886.58        14.98 o                         
  10   0  -5         55.48         50.95         2.09 o                         
   1   1  -5         70.96         64.45         2.17 o                         
   2   1  -5          7.40          7.51         1.39 o                         
   3   1  -5        384.90        398.78         4.82 o                         
   4   1  -5        261.51        257.89         3.77 o                         
   5   1  -5         24.84         26.01         0.95 o                         
   6   1  -5         51.40         51.73         1.49 o                         
   7   1  -5         38.14         36.71         1.31 o                         
   8   1  -5        180.10        191.99         2.78 o                         
   9   1  -5        313.11        317.25         4.69 o                         
  10   1  -5         22.24         21.77         1.27 o                         
  11   1  -5          4.97          3.38         0.58 o                         
   1   2  -5        270.80        265.37         3.43 o                         
   2   2  -5        156.11        161.19         2.75 o                         
   3   2  -5         10.61          6.26         1.18 o                         
   4   2  -5         56.40         56.17         2.35 o                         
   5   2  -5         47.93         50.97         1.39 o                         
   6   2  -5          8.34          9.47         0.59 o                         
   7   2  -5          9.61         10.60         0.75 o                         
   8   2  -5       1427.63       1424.70        23.31 o                         
   9   2  -5         65.90         71.90         1.47 o                         
  10   2  -5        200.63        205.38         4.25 o                         
  11   2  -5         54.90         58.73         1.41 o                         
   1   3  -5        515.76        528.70         4.97 o                         
   2   3  -5         17.39         17.19         1.49 o                         
   3   3  -5        259.82        260.86         4.43 o                         
   4   3  -5        663.12        645.32         9.58 o                         
   5   3  -5        357.33        355.72         3.79 o                         
   6   3  -5        246.02        247.81         3.38 o                         
   7   3  -5         20.74         21.58         0.99 o                         
   8   3  -5        635.25        650.20         9.02 o                         
   9   3  -5        165.92        165.69         2.51 o                         
  10   3  -5        212.91        229.65         4.24 o                         
  11   3  -5          3.70          4.09         0.50 o                         
   1   4  -5          0.17          4.24         1.60 o                         
   2   4  -5        519.92        545.44         5.81 o                         
   3   4  -5         16.80         12.71         1.33 o                         
   4   4  -5        213.28        215.93         2.84 o                         
   5   4  -5          4.81          5.12         0.62 o                         
   6   4  -5         95.46         98.63         1.51 o                         
   7   4  -5        156.46        160.15         2.33 o                         
   8   4  -5          4.72          4.53         0.63 o                         
   9   4  -5        204.57        213.39         3.92 o                         
  10   4  -5         35.44         33.79         1.41 o                         
  11   4  -5         75.01         77.87         1.77 o                         
   1   5  -5        191.33        190.32         3.70 o                         
   2   5  -5        138.55        145.66         3.42 o                         
   3   5  -5        192.04        190.57         4.26 o                         
   4   5  -5        434.21        409.96         4.72 o                         
   5   5  -5        214.43        208.97         3.21 o                         
   6   5  -5         27.64         30.21         1.09 o                         
   7   5  -5        163.57        165.06         2.49 o                         
   8   5  -5        225.22        236.41         3.79 o                         
   9   5  -5          2.66          2.11         0.69 o                         
  10   5  -5          0.66          1.00         0.63 o                         
   1   6  -5         17.84         17.58         2.21 o                         
   2   6  -5        111.66        106.21         3.72 o                         
   3   6  -5        136.20        145.30         2.07 o                         
   4   6  -5         65.07         57.53         1.21 o                         
   5   6  -5        382.07        387.15         4.06 o                         
   6   6  -5        155.30        161.50         2.27 o                         
   7   6  -5         66.98         71.62         1.66 o                         
   8   6  -5        141.38        150.70         5.17 o                         
   9   6  -5         10.19          8.28         1.03 o                         
  10   6  -5         48.07         56.13         1.63 o                         
   1   7  -5        285.38        282.42         4.49 o                         
   2   7  -5         43.70         42.25         1.70 o                         
   3   7  -5         58.39         55.99         1.39 o                         
   4   7  -5         41.69         40.00         1.04 o                         
   5   7  -5        156.84        157.43         2.25 o                         
   6   7  -5         19.68         19.63         0.76 o                         
   7   7  -5          8.57          7.87         0.76 o                         
   8   7  -5          5.54          6.91         0.68 o                         
   9   7  -5         11.17          9.54         1.25 o                         
  10   7  -5          1.76          1.71         0.59 o                         
   1   8  -5          4.09          2.52         0.47 o                         
   2   8  -5         25.29         23.93         0.79 o                         
   3   8  -5          1.82          1.71         0.55 o                         
   4   8  -5         20.51         21.40         0.79 o                         
   5   8  -5         98.83         93.03         1.53 o                         
   6   8  -5        146.99        138.68         1.95 o                         
   7   8  -5         21.97         18.19         0.92 o                         
   8   8  -5         18.11         16.16         1.45 o                         
   9   8  -5         11.00         12.01         0.84 o                         
  10   8  -5         27.99         29.24         1.08 o                         
   1   9  -5        571.41        555.71         5.55 o                         
   2   9  -5         28.24         27.10         1.09 o                         
   3   9  -5         60.19         55.82         1.14 o                         
   4   9  -5        117.35        120.44         1.93 o                         
   5   9  -5         59.51         62.19         1.21 o                         
   6   9  -5        118.69        112.21         1.70 o                         
   7   9  -5          6.02          5.87         0.75 o                         
   8   9  -5          0.47          0.53         0.72 o                         
   9   9  -5          2.44          1.82         0.61 o                         
   1  10  -5        259.51        269.11         3.09 o                         
   2  10  -5        300.56        298.22         3.39 o                         
   3  10  -5         35.42         32.27         1.03 o                         
   4  10  -5        100.11         98.59         1.72 o                         
   5  10  -5         92.21         93.68         1.91 o                         
   6  10  -5        284.52        261.33         4.47 o                         
   7  10  -5         75.07         67.04         1.85 o                         
   8  10  -5         95.33         96.65         2.42 o                         
   9  10  -5         13.12         11.99         0.59 o                         
   1  11  -5        315.29        326.93         3.88 o                         
   2  11  -5          2.33          2.12         0.63 o                         
   3  11  -5         19.38         19.29         0.82 o                         
   4  11  -5        181.61        176.85         2.88 o                         
   5  11  -5         25.77         28.64         1.03 o                         
   6  11  -5          3.08          3.04         0.72 o                         
   7  11  -5        106.55        107.51         2.17 o                         
   8  11  -5        106.44        101.01         3.09 o                         
   1  12  -5         79.66         80.84         2.09 o                         
   2  12  -5        133.95        142.11         2.52 o                         
   3  12  -5        110.79        112.55         2.39 o                         
   4  12  -5         63.78         63.28         1.96 o                         
   5  12  -5         29.23         23.61         1.11 o                         
   6  12  -5         32.18         28.89         1.44 o                         
   7  12  -5         68.42         71.83         1.52 o                         
   8  12  -5        226.89        232.50         3.90 o                         
   1  13  -5        130.40        135.27         2.60 o                         
   2  13  -5         83.77         88.10         3.09 o                         
   3  13  -5          4.41          5.09         0.93 o                         
   4  13  -5        116.81        113.55         2.49 o                         
   5  13  -5        184.99        189.95         2.75 o                         
   6  13  -5         31.37         31.32         0.99 o                         
   7  13  -5         52.94         53.73         1.17 o                         
   1  14  -5         44.25         42.92         1.63 o                         
   2  14  -5         48.07         50.54         2.17 o                         
   3  14  -5         28.50         31.23         1.52 o                         
   4  14  -5         62.46         68.01         1.97 o                         
   5  14  -5         99.81         95.50         2.20 o                         
   6  14  -5         27.37         27.90         0.98 o                         
   1  15  -5         59.11         56.04         3.22 o                         
   2  15  -5          5.57          4.37         0.68 o                         
   3  15  -5          7.68          8.95         0.70 o                         
   4  15  -5         47.72         50.17         1.56 o                         
   5  15  -5         44.15         51.30         1.27 o                         
   1  16  -5         18.03         18.08         1.25 o                         
   2  16  -5         31.02         36.52         1.96 o                         
   3  16  -5          5.32          5.25         0.79 o                         
   4  16  -5        102.29        119.36         2.73 o                         
   1  17  -5         18.59         19.44         1.45 o                         
   2  17  -5         19.55         32.62         1.45 o                         
   0   0  -4        821.38        815.69        12.45 o                         
   2   0  -4        456.16        450.77         6.19 o                         
   4   0  -4         25.46         21.72         1.43 o                         
   6   0  -4        187.54        167.60         3.61 o                         
   8   0  -4        265.32        257.57         5.42 o                         
  10   0  -4          4.94          5.92         1.07 o                         
  12   0  -4         21.36         23.27         1.98 o                         
   0   1  -4       1073.65       1067.16        10.81 o                         
   1   1  -4         82.56         69.11         1.78 o                         
   2   1  -4        446.69        426.66         4.36 o                         
   3   1  -4         17.78         23.48         1.57 o                         
   4   1  -4        242.23        222.48         3.14 o                         
   5   1  -4        153.36        155.39         2.68 o                         
   6   1  -4         41.23         35.68         1.49 o                         
   7   1  -4         75.07         76.32         1.37 o                         
   8   1  -4        379.01        367.76         5.25 o                         
   9   1  -4         54.54         56.88         1.64 o                         
  10   1  -4         81.93         79.46         1.87 o                         
  11   1  -4          0.09          0.63         0.54 o                         
  12   1  -4          5.82          6.96         0.82 o                         
   0   2  -4       1456.96       1398.87        14.16 o                         
   1   2  -4        901.39        896.67         6.73 o                         
   2   2  -4        639.79        632.31         6.06 o                         
   3   2  -4       1988.24       2063.87        16.46 o                         
   4   2  -4        153.78        142.45         3.35 o                         
   5   2  -4        124.44        119.03         2.57 o                         
   6   2  -4         32.86         34.86         1.31 o                         
   7   2  -4        193.65        192.54         2.76 o                         
   8   2  -4        164.83        158.81         3.42 o                         
   9   2  -4        181.20        172.80         2.90 o                         
  10   2  -4         22.13         18.81         1.27 o                         
  11   2  -4         91.57         87.17         2.13 o                         
  12   2  -4         29.07         34.46         1.59 o                         
   0   3  -4       1164.10       1113.13        11.50 o                         
   1   3  -4        904.04        847.99         6.53 o                         
   2   3  -4       2437.35       2467.19        18.32 o                         
   3   3  -4       1773.17       1857.16        14.90 o                         
   4   3  -4        106.34        104.10         2.25 o                         
   5   3  -4         27.12         29.43         1.30 o                         
   6   3  -4        546.41        553.59         5.12 o                         
   7   3  -4         25.64         23.67         1.03 o                         
   8   3  -4       1248.03       1307.72        22.08 o                         
   9   3  -4        124.70        135.05         3.07 o                         
  10   3  -4        151.44        144.99         2.68 o                         
  11   3  -4          1.88          2.10         0.74 o                         
  12   3  -4          1.26          0.23         0.53 o                         
   0   4  -4       1661.42       1704.09        16.52 o                         
   1   4  -4       2420.49       2458.93        16.43 o                         
   2   4  -4        791.83        744.35         6.42 o                         
   3   4  -4         84.85         76.07         1.62 o                         
   4   4  -4        163.67        165.22         2.91 o                         
   5   4  -4        204.65        197.35         2.97 o                         
   6   4  -4        257.80        256.61         2.86 o                         
   7   4  -4        504.46        513.04         6.16 o                         
   8   4  -4        149.05        156.72         2.42 o                         
   9   4  -4         13.38         14.08         0.78 o                         
  10   4  -4         38.50         39.41         1.58 o                         
  11   4  -4         89.26         87.21         4.07 o                         
   0   5  -4       6453.87       6735.35        57.82 o                         
   1   5  -4        468.29        485.75         4.16 o                         
   2   5  -4       1472.13       1581.39        12.32 o                         
   3   5  -4        434.72        476.83         5.61 o                         
   4   5  -4        206.57        213.86         3.03 o                         
   5   5  -4        826.25        866.12         8.58 o                         
   6   5  -4        313.11        317.04         3.32 o                         
   7   5  -4        277.20        272.83         3.74 o                         
   8   5  -4          6.43          6.71         0.62 o                         
   9   5  -4        145.51        155.03         2.78 o                         
  10   5  -4        404.73        404.47         6.65 o                         
  11   5  -4        143.67        155.07         3.85 o                         
   0   6  -4       1756.36       1813.51        18.22 o                         
   1   6  -4        329.08        352.33         4.58 o                         
   2   6  -4        234.84        241.59         3.61 o                         
   3   6  -4        454.80        483.16         6.30 o                         
   4   6  -4        128.70        149.00         3.67 o                         
   5   6  -4        152.16        161.60         2.22 o                         
   6   6  -4         46.22         46.49         1.17 o                         
   7   6  -4        199.02        207.88         3.29 o                         
   8   6  -4         37.63         33.51         1.21 o                         
   9   6  -4        472.73        471.08         8.08 o                         
  10   6  -4          5.12          6.86         0.90 o                         
  11   6  -4         52.96         50.90         1.45 o                         
   0   7  -4       3189.47       3149.76        31.88 o                         
   1   7  -4         85.32         91.43         2.19 o                         
   2   7  -4        102.15        101.07         2.57 o                         
   3   7  -4         42.09         40.08         2.29 o                         
   4   7  -4         93.46         91.66         2.56 o                         
   5   7  -4         71.04         73.45         1.26 o                         
   6   7  -4         72.51         78.67         1.49 o                         
   7   7  -4         10.40          8.91         0.91 o                         
   8   7  -4         70.52         70.17         1.89 o                         
   9   7  -4         14.88         13.14         0.87 o                         
  10   7  -4         37.54         38.89         1.41 o                         
  11   7  -4          6.72          5.53         0.59 o                         
   0   8  -4       1137.54       1179.82        15.15 o                         
   1   8  -4        157.38        155.72         2.83 o                         
   2   8  -4         38.06         34.51         2.08 o                         
   3   8  -4         57.84         54.28         3.59 o                         
   4   8  -4          6.56          7.33         0.67 o                         
   5   8  -4        135.80        131.08         2.41 o                         
   6   8  -4         81.91         82.75         1.39 o                         
   7   8  -4         18.50         18.50         0.70 o                         
   8   8  -4         25.44         26.31         1.38 o                         
   9   8  -4         56.89         55.13         2.23 o                         
  10   8  -4         55.54         60.73         1.67 o                         
  11   8  -4          5.54          3.73         0.54 o                         
   0   9  -4         92.14         90.97         3.72 o                         
   1   9  -4        124.41        121.84         3.15 o                         
   2   9  -4          3.23          3.30         1.75 o                         
   3   9  -4         32.81         31.06         1.44 o                         
   4   9  -4        112.72        106.20         1.67 o                         
   5   9  -4          8.20          7.54         0.60 o                         
   6   9  -4         99.66         95.99         1.55 o                         
   7   9  -4        173.64        174.84         2.65 o                         
   8   9  -4         30.05         23.06         1.50 o                         
   9   9  -4         26.87         25.77         1.37 o                         
  10   9  -4         14.47         14.15         0.85 o                         
   0  10  -4        341.47        338.55         6.09 o                         
   1  10  -4        109.74        107.01         1.89 o                         
   2  10  -4         60.82         55.98         1.20 o                         
   3  10  -4        118.00        117.57         2.29 o                         
   4  10  -4         20.03         21.01         0.73 o                         
   5  10  -4        165.71        162.29         3.05 o                         
   6  10  -4        335.32        326.54         3.66 o                         
   7  10  -4         49.02         51.65         1.18 o                         
   8  10  -4         77.16         75.81         1.59 o                         
   9  10  -4         54.74         54.53         1.47 o                         
  10  10  -4         66.96         76.61         1.81 o                         
   0  11  -4       3988.98       4027.32        49.95 o                         
   1  11  -4        392.63        400.69         4.31 o                         
   2  11  -4          4.59          4.50         0.65 o                         
   3  11  -4         68.57         65.01         1.26 o                         
   4  11  -4         64.39         66.03         1.67 o                         
   5  11  -4        274.05        231.99         2.66 o                         
   6  11  -4          9.07         11.35         0.55 o                         
   7  11  -4          4.87          6.58         0.75 o                         
   8  11  -4         20.46         22.62         0.98 o                         
   9  11  -4        110.59        125.46         3.14 o                         
   0  12  -4       1141.87       1184.64        17.03 o                         
   1  12  -4        133.79        135.49         1.97 o                         
   2  12  -4        211.11        214.95         2.95 o                         
   3  12  -4        179.39        173.89         2.29 o                         
   4  12  -4        136.71        128.50         1.72 o                         
   5  12  -4        102.31         87.09         1.70 o                         
   6  12  -4        284.99        260.94         3.14 o                         
   7  12  -4        380.08        371.96         6.07 o                         
   8  12  -4         88.06         91.74         1.76 o                         
   9  12  -4         16.57         14.83         0.65 o                         
   0  13  -4         86.75         91.00         2.85 o                         
   1  13  -4        139.10        136.27         2.27 o                         
   2  13  -4        142.73        145.20         2.62 o                         
   3  13  -4        478.45        467.49         5.25 o                         
   4  13  -4         26.05         21.35         0.78 o                         
   5  13  -4         39.87         35.81         1.12 o                         
   6  13  -4        221.27        222.58         2.90 o                         
   7  13  -4         32.51         34.69         1.09 o                         
   8  13  -4         48.49         55.19         1.15 o                         
   0  14  -4        522.08        580.71        20.15 o                         
   1  14  -4        344.86        336.34         8.53 o                         
   2  14  -4         12.55         13.52         0.97 o                         
   3  14  -4         36.37         37.99         1.09 o                         
   4  14  -4         38.44         34.07         1.51 o                         
   5  14  -4        113.17        112.69         2.70 o                         
   6  14  -4         63.97         64.94         1.40 o                         
   7  14  -4        174.27        173.97         3.07 o                         
   8  14  -4         66.96         60.08         1.24 o                         
   0  15  -4         73.47         59.51         3.37 o                         
   1  15  -4         35.68         24.57         1.82 o                         
   2  15  -4         33.33         34.98         2.05 o                         
   3  15  -4         57.74         58.10         1.91 o                         
   4  15  -4         11.80         10.77         0.95 o                         
   5  15  -4          5.92          6.29         0.59 o                         
   6  15  -4          9.75          8.13         0.65 o                         
   7  15  -4         41.59         43.28         1.17 o                         
   0  16  -4         11.32         12.95         2.00 o                         
   1  16  -4         10.47          9.72         1.22 o                         
   2  16  -4         86.58         85.42         3.04 o                         
   3  16  -4         17.71         20.96         0.95 o                         
   4  16  -4         84.00         85.99         1.95 o                         
   5  16  -4         90.47         96.79         2.34 o                         
   6  16  -4          6.48          7.69         0.55 o                         
   0  17  -4        156.03        167.88         4.84 o                         
   1  17  -4          6.38          3.84         1.00 o                         
   2  17  -4         50.98         51.04         1.98 o                         
   3  17  -4         38.99         51.82         5.21 o                         
   4  17  -4         91.70        105.71         2.39 o                         
   5  17  -4         16.67         17.10         0.92 o                         
   0  18  -4        126.72        124.67         7.43 o                         
   1  18  -4         72.35         69.11         3.86 o                         
   2  18  -4        133.38        141.52         3.52 o                         
   3  18  -4        101.28        121.99         2.90 o                         
   2   0  -3        181.70        169.81         3.32 o                         
   4   0  -3        473.72        461.35         6.27 o                         
   6   0  -3         75.47         72.47         2.49 o                         
   8   0  -3        191.00        183.85         3.67 o                         
  10   0  -3         33.68         28.05         1.50 o                         
  12   0  -3         18.77         13.86         1.49 o                         
   1   1  -3       1680.71       1611.71        11.34 o                         
   2   1  -3        778.11        771.55         6.64 o                         
   3   1  -3         65.78         67.50         1.70 o                         
   4   1  -3        210.92        206.76         2.77 o                         
   5   1  -3        478.69        457.03         4.29 o                         
   6   1  -3         51.55         53.67         1.63 o                         
   7   1  -3         53.18         52.06         2.88 o                         
   8   1  -3        329.80        309.48         3.78 o                         
   9   1  -3          7.42          4.64         1.02 o                         
  10   1  -3         51.31         48.06         1.32 o                         
  11   1  -3         24.01         22.64         1.22 o                         
  12   1  -3         74.35         69.72         2.00 o                         
   1   2  -3        115.30         98.22         1.71 o                         
   2   2  -3        482.78        455.78         4.62 o                         
   3   2  -3        316.94        320.50         3.65 o                         
   4   2  -3        195.56        200.08         2.29 o                         
   5   2  -3        814.48        840.38         6.85 o                         
   6   2  -3         39.42         36.59         1.36 o                         
   7   2  -3         51.31         45.00         1.60 o                         
   8   2  -3         58.15         55.59         1.13 o                         
   9   2  -3        248.69        210.45         3.47 o                         
  10   2  -3         73.32         60.75         1.75 o                         
  11   2  -3         31.49         27.23         1.29 o                         
  12   2  -3         14.39         10.72         0.79 o                         
   1   3  -3       1502.34       1476.95         9.80 o                         
   2   3  -3        758.27        724.37         6.81 o                         
   3   3  -3         38.19         44.45         1.26 o                         
   4   3  -3        477.24        479.71         4.65 o                         
   5   3  -3        201.23        225.41         2.73 o                         
   6   3  -3        187.30        205.82         3.50 o                         
   7   3  -3         27.72         27.87         0.90 o                         
   8   3  -3        830.66        831.43        11.20 o                         
   9   3  -3        130.16        136.34         2.18 o                         
  10   3  -3        115.53        102.75         2.56 o                         
  11   3  -3        200.02        187.68         3.80 o                         
  12   3  -3         27.09         26.15         1.09 o                         
   1   4  -3        252.19        261.53         2.73 o                         
   2   4  -3       2642.00       2807.57        19.80 o                         
   3   4  -3        849.49        943.04         7.51 o                         
   4   4  -3         10.47          6.99         1.15 o                         
   5   4  -3        273.69        265.15         3.37 o                         
   6   4  -3        597.28        620.77         8.00 o                         
   7   4  -3         21.95         16.63         1.66 o                         
   8   4  -3       1654.52       1606.76        20.36 o                         
   9   4  -3        327.00        318.77         4.49 o                         
  10   4  -3        283.07        266.56         4.12 o                         
  11   4  -3        238.61        220.09         4.43 o                         
  12   4  -3          7.79          6.51         0.66 o                         
   1   5  -3         95.73        100.48         1.66 o                         
   2   5  -3         72.22         73.21         1.68 o                         
   3   5  -3       1515.17       1654.99        13.00 o                         
   4   5  -3        175.61        174.73         2.37 o                         
   5   5  -3        153.71        154.53         2.63 o                         
   6   5  -3        306.85        315.35         4.51 o                         
   7   5  -3        374.21        369.88         4.84 o                         
   8   5  -3       1503.69       1537.10        17.99 o                         
   9   5  -3         97.37         95.43         1.85 o                         
  10   5  -3        190.94        197.36         6.87 o                         
  11   5  -3        153.62        143.07         3.05 o                         
  12   5  -3          2.21          1.92         0.56 o                         
   1   6  -3        300.39        300.38         2.87 o                         
   2   6  -3        386.03        409.79         3.83 o                         
   3   6  -3        173.75        160.46         2.38 o                         
   4   6  -3         42.93         46.17         1.79 o                         
   5   6  -3         35.72         32.75         1.27 o                         
   6   6  -3        201.67        191.16         2.81 o                         
   7   6  -3        174.49        166.15         2.48 o                         
   8   6  -3        357.37        376.13         5.78 o                         
   9   6  -3        183.56        187.74         3.07 o                         
  10   6  -3         98.17         98.82         2.11 o                         
  11   6  -3        189.34        193.44         4.51 o                         
  12   6  -3         15.15          9.56         0.65 o                         
   1   7  -3         47.54         48.25         1.64 o                         
   2   7  -3        435.05        459.27         4.62 o                         
   3   7  -3         69.81         73.66         1.99 o                         
   4   7  -3        471.96        499.65         5.44 o                         
   5   7  -3         42.69         36.27         1.97 o                         
   6   7  -3        139.68        139.60         2.09 o                         
   7   7  -3        405.92        395.68         5.23 o                         
   8   7  -3        132.90        131.83         2.06 o                         
   9   7  -3        115.69        118.78         2.05 o                         
  10   7  -3         51.90         48.98         1.36 o                         
  11   7  -3         12.98         11.24         0.79 o                         
   1   8  -3         20.11         21.40         1.41 o                         
   2   8  -3        134.91        131.57         3.04 o                         
   3   8  -3         16.15         13.40         1.55 o                         
   4   8  -3          7.01          4.55         1.55 o                         
   5   8  -3         90.32         81.98         1.54 o                         
   6   8  -3         86.03         82.64         1.33 o                         
   7   8  -3        140.51        142.00         1.99 o                         
   8   8  -3        106.01        114.74         1.93 o                         
   9   8  -3         33.94         35.49         1.12 o                         
  10   8  -3        112.29        116.02         2.68 o                         
  11   8  -3          6.40          6.57         1.00 o                         
   1   9  -3         90.63         82.26         2.37 o                         
   2   9  -3         69.44         78.39         2.48 o                         
   3   9  -3         15.68         15.00         1.42 o                         
   4   9  -3         15.30         14.86         1.10 o                         
   5   9  -3          7.91          7.45         0.64 o                         
   6   9  -3         47.51         51.79         1.12 o                         
   7   9  -3         80.69         80.34         1.45 o                         
   8   9  -3        379.22        386.15         5.79 o                         
   9   9  -3         15.88         13.14         0.85 o                         
  10   9  -3        104.30        105.54         2.24 o                         
  11   9  -3         32.63         32.86         1.47 o                         
   1  10  -3        115.35        118.96         3.05 o                         
   2  10  -3        263.36        280.56         5.13 o                         
   3  10  -3         44.36         41.34         1.36 o                         
   4  10  -3         96.34         93.26         1.65 o                         
   5  10  -3         22.33         22.16         0.83 o                         
   6  10  -3        179.15        194.51         2.47 o                         
   7  10  -3         31.85         32.93         1.01 o                         
   8  10  -3        256.60        268.27         3.51 o                         
   9  10  -3         64.71         62.25         1.67 o                         
  10  10  -3         54.61         57.99         1.49 o                         
   1  11  -3         89.88         82.98         2.12 o                         
   2  11  -3         58.68         51.62         1.75 o                         
   3  11  -3         15.17         14.41         0.75 o                         
   4  11  -3        204.10        196.53         2.70 o                         
   5  11  -3        505.99        500.68         5.05 o                         
   6  11  -3        367.43        362.14         3.88 o                         
   7  11  -3         80.92         84.55         1.57 o                         
   8  11  -3        395.95        397.39         5.06 o                         
   9  11  -3        107.61        106.44         2.16 o                         
  10  11  -3        108.42        115.02         2.13 o                         
   1  12  -3        766.31        757.09         7.03 o                         
   2  12  -3        475.31        494.37         5.11 o                         
   3  12  -3         39.76         37.70         1.20 o                         
   4  12  -3         94.75         82.14         1.36 o                         
   5  12  -3        178.80        166.98         2.11 o                         
   6  12  -3        186.06        166.51         2.70 o                         
   7  12  -3        103.96        108.65         1.81 o                         
   8  12  -3        537.65        566.74         7.47 o                         
   9  12  -3        146.15        145.30         2.73 o                         
  10  12  -3        117.89        130.98         2.35 o                         
   1  13  -3        889.39        917.18        10.43 o                         
   2  13  -3         13.89         14.18         0.80 o                         
   3  13  -3         25.88         22.18         1.30 o                         
   4  13  -3         28.51         25.88         0.84 o                         
   5  13  -3         10.53          8.68         0.59 o                         
   6  13  -3        118.79        105.16         2.01 o                         
   7  13  -3        180.64        169.44         2.37 o                         
   8  13  -3        132.45        138.11         2.40 o                         
   9  13  -3        136.80        155.44         2.58 o                         
   1  14  -3        118.40        111.26         2.74 o                         
   2  14  -3          4.28          2.86         0.76 o                         
   3  14  -3        103.55        103.05         1.73 o                         
   4  14  -3         10.01          6.63         1.19 o                         
   5  14  -3         22.25         17.24         0.69 o                         
   6  14  -3         57.75         53.11         1.09 o                         
   7  14  -3         52.64         53.26         1.24 o                         
   8  14  -3        254.70        256.39         4.03 o                         
   1  15  -3          3.41          3.60         0.99 o                         
   2  15  -3        176.16        185.60         3.37 o                         
   3  15  -3         24.42         22.47         1.29 o                         
   4  15  -3        117.60        111.50         2.41 o                         
   5  15  -3         78.77         79.09         1.74 o                         
   6  15  -3         33.78         33.00         1.00 o                         
   7  15  -3         14.99         10.14         0.65 o                         
   8  15  -3         57.78         53.50         1.07 o                         
   1  16  -3         54.40         53.84         2.81 o                         
   2  16  -3         20.44         18.33         1.61 o                         
   3  16  -3         82.32         81.09         2.27 o                         
   4  16  -3         14.63         13.07         1.04 o                         
   5  16  -3         20.92         21.22         0.91 o                         
   6  16  -3          9.99          6.87         0.74 o                         
   7  16  -3         39.89         36.64         1.08 o                         
   1  17  -3         51.18         49.26         3.43 o                         
   2  17  -3         48.80         58.11         2.39 o                         
   3  17  -3          4.66          5.35         1.61 o                         
   4  17  -3         59.71         57.45         1.60 o                         
   5  17  -3         64.28         78.54         2.10 o                         
   6  17  -3          9.86          9.94         0.89 o                         
   1  18  -3         85.85        104.66         6.68 o                         
   2  18  -3         23.65         24.04         1.67 o                         
   3  18  -3         15.32         15.10         1.41 o                         
   4  18  -3        117.15        130.18         2.98 o                         
   5  18  -3          8.11          6.67         0.65 o                         
   1  19  -3         60.72         56.23         2.14 o                         
   2  19  -3          6.47         10.30         1.04 o                         
   3  19  -3         73.11         75.65         2.57 o                         
   0   0  -2        107.56        101.65         3.94 o                         
   2   0  -2       4526.80       4292.29        41.73 o                         
   4   0  -2       1412.63       1375.93        15.00 o                         
   6   0  -2       1587.43       1684.28        24.65 o                         
   8   0  -2        277.31        266.00         9.78 o                         
  10   0  -2        113.39        104.89         3.86 o                         
   0   1  -2        749.89        803.84         8.80 o                         
   1   1  -2      10370.04      10060.37        59.95 o                         
   2   1  -2       9525.46       9130.98        61.44 o                         
   3   1  -2        390.82        386.21         3.52 o                         
   4   1  -2        482.47        458.02         4.45 o                         
   5   1  -2        621.35        621.21         6.01 o                         
   6   1  -2        589.39        567.45         6.70 o                         
   7   1  -2         31.26         27.85         1.71 o                         
   8   1  -2         32.70         31.45         1.24 o                         
   9   1  -2          0.61          0.92         0.50 o                         
  10   1  -2         37.03         31.24         0.98 o                         
  11   1  -2         22.64         20.19         1.03 o                         
  12   1  -2          2.06          0.74         1.24 o                         
   0   2  -2      47188.56      45602.29       399.26 o                         
   1   2  -2        238.54        245.69         2.25 o                         
   2   2  -2       2250.87       2167.83        15.15 o                         
   3   2  -2          8.15          8.81         0.59 o                         
   4   2  -2         91.58         89.83         1.62 o                         
   5   2  -2        780.00        887.93         7.75 o                         
   6   2  -2         15.57         23.55         1.40 o                         
   7   2  -2        174.93        164.98         4.12 o                         
   8   2  -2         91.24         84.52         1.97 o                         
   9   2  -2        164.11        144.55         3.18 o                         
  10   2  -2         50.44         39.83         1.29 o                         
  11   2  -2          3.12          1.08         0.54 o                         
  12   2  -2         22.77         22.29         1.75 o                         
   0   3  -2      30417.27      29767.61       228.23 o                         
   1   3  -2       1921.62       1822.06        11.96 o                         
   2   3  -2        159.58        157.06         1.76 o                         
   3   3  -2         26.98         22.93         0.79 o                         
   4   3  -2          0.99          0.02         0.73 o                         
   5   3  -2       2320.40       2463.14        19.10 o                         
   6   3  -2         21.87         19.82         1.82 o                         
   7   3  -2          2.59          2.82         1.34 o                         
   8   3  -2          7.05          6.04         0.81 o                         
   9   3  -2        145.07        141.73         2.40 o                         
  10   3  -2        252.45        225.16         3.87 o                         
  11   3  -2          7.41          4.68         0.70 o                         
  12   3  -2          8.37          5.31         1.05 o                         
   0   4  -2       8569.31       8594.49        69.46 o                         
   1   4  -2        700.09        679.84         4.99 o                         
   2   4  -2        724.44        711.31         5.80 o                         
   3   4  -2       1091.67       1158.46         9.53 o                         
   4   4  -2         96.95        108.18         1.55 o                         
   5   4  -2        155.83        163.06         2.27 o                         
   6   4  -2         77.06         84.22         1.97 o                         
   7   4  -2         80.89         80.12         3.28 o                         
   8   4  -2        126.31        112.16         1.84 o                         
   9   4  -2        212.54        205.11         3.08 o                         
  10   4  -2         41.35         41.87         1.32 o                         
  11   4  -2         20.62         15.22         0.78 o                         
  12   4  -2          2.18          1.06         0.92 o                         
   0   5  -2       2589.27       2515.12        23.19 o                         
   1   5  -2        126.67        107.11         1.48 o                         
   2   5  -2        432.88        446.35         4.26 o                         
   3   5  -2       2130.18       2343.17        17.33 o                         
   4   5  -2         92.43         96.70         1.50 o                         
   5   5  -2        105.15        100.80         1.87 o                         
   6   5  -2        162.24        166.23         2.72 o                         
   7   5  -2         13.54         12.36         2.35 o                         
   8   5  -2       1311.62       1268.45        14.46 o                         
   9   5  -2        477.57        473.43         7.43 o                         
  10   5  -2        117.45        112.05         2.03 o                         
  11   5  -2          6.38          6.17         0.59 o                         
  12   5  -2         10.47          8.59         0.86 o                         
   0   6  -2        437.72        433.72         4.92 o                         
   1   6  -2        892.14        919.54         6.60 o                         
   2   6  -2        422.23        444.61         4.38 o                         
   3   6  -2       1066.04       1184.88         8.89 o                         
   4   6  -2        721.08        773.07         7.06 o                         
   5   6  -2        200.79        201.53         2.61 o                         
   6   6  -2        307.79        282.63         3.67 o                         
   7   6  -2        108.75         95.76         2.27 o                         
   8   6  -2       1584.39       1589.40        18.44 o                         
   9   6  -2        763.09        733.49         8.40 o                         
  10   6  -2        261.60        265.82         3.99 o                         
  11   6  -2          7.71          7.78         0.87 o                         
  12   6  -2         26.64         29.83         1.60 o                         
   0   7  -2        263.15        260.06         3.41 o                         
   1   7  -2        323.73        305.60         3.07 o                         
   2   7  -2       1298.39       1350.78        10.21 o                         
   3   7  -2        908.40        949.11         7.97 o                         
   4   7  -2         89.41         96.30         1.91 o                         
   5   7  -2         33.39         34.22         1.40 o                         
   6   7  -2        507.21        508.01         6.42 o                         
   7   7  -2          1.96          1.68         0.35 o                         
   8   7  -2         59.61         56.27         1.27 o                         
   9   7  -2         46.90         49.55         1.21 o                         
  10   7  -2        136.18        130.88         2.16 o                         
  11   7  -2         53.56         56.09         1.61 o                         
  12   7  -2        140.40        157.24         4.29 o                         
   0   8  -2       1051.04       1047.42        10.85 o                         
   1   8  -2        154.00        148.05         1.87 o                         
   2   8  -2        184.97        180.79         2.80 o                         
   3   8  -2        770.92        794.07         7.53 o                         
   4   8  -2        542.86        574.02         7.30 o                         
   5   8  -2         27.02         29.97         1.94 o                         
   6   8  -2        293.09        283.72         3.13 o                         
   7   8  -2         58.78         58.35         1.48 o                         
   8   8  -2         60.39         52.91         2.37 o                         
   9   8  -2        177.15        165.51         3.19 o                         
  10   8  -2        487.31        502.07         6.91 o                         
  11   8  -2         36.60         33.11         1.59 o                         
  12   8  -2         58.88         65.02         2.29 o                         
   0   9  -2        303.69        311.73         4.63 o                         
   1   9  -2         36.53         40.19         1.17 o                         
   2   9  -2        263.88        278.88         4.59 o                         
   3   9  -2        267.25        265.32         4.99 o                         
   4   9  -2         46.24         49.85         1.52 o                         
   5   9  -2        179.11        174.45         3.71 o                         
   6   9  -2        316.80        321.35         3.62 o                         
   7   9  -2        654.67        653.16         7.09 o                         
   8   9  -2        287.57        285.76         3.68 o                         
   9   9  -2        298.38        297.25         3.84 o                         
  10   9  -2        119.44        119.66         2.54 o                         
  11   9  -2        121.88        133.26         6.94 o                         
   0  10  -2        979.22        923.58        10.49 o                         
   1  10  -2        153.82        161.26         3.11 o                         
   2  10  -2        305.69        331.45         4.21 o                         
   3  10  -2        643.36        653.83         7.31 o                         
   4  10  -2        148.08        153.59         5.49 o                         
   5  10  -2         12.60         12.19         0.73 o                         
   6  10  -2        533.60        540.04         5.85 o                         
   7  10  -2        117.30        120.48         2.52 o                         
   8  10  -2        239.44        248.64         3.49 o                         
   9  10  -2        218.37        213.52         3.26 o                         
  10  10  -2         30.84         32.75         1.30 o                         
  11  10  -2        121.29        122.41         3.06 o                         
   0  11  -2        226.87        218.89         4.21 o                         
   1  11  -2        110.55        102.74         3.29 o                         
   2  11  -2        117.79        124.93         3.45 o                         
   3  11  -2        381.80        400.19         4.66 o                         
   4  11  -2         16.28         14.85         0.75 o                         
   5  11  -2          4.62          4.52         0.66 o                         
   6  11  -2         48.54         47.50         1.09 o                         
   7  11  -2         69.77         74.50         1.42 o                         
   8  11  -2        332.54        348.03         4.42 o                         
   9  11  -2        292.85        286.44         4.60 o                         
  10  11  -2         32.06         34.09         1.20 o                         
  11  11  -2          8.23          7.78         0.81 o                         
   0  12  -2        494.05        493.00         6.50 o                         
   1  12  -2        585.62        566.87         5.43 o                         
   2  12  -2        190.68        184.00         3.40 o                         
   3  12  -2        116.22        118.70         1.92 o                         
   4  12  -2         57.75         55.29         1.27 o                         
   5  12  -2        106.54         95.20         1.57 o                         
   6  12  -2        183.16        176.96         2.28 o                         
   7  12  -2         95.45         92.58         1.71 o                         
   8  12  -2        232.36        234.64         3.26 o                         
   9  12  -2         58.76         57.64         1.49 o                         
  10  12  -2          9.17          9.23         0.58 o                         
   0  13  -2       1818.56       1811.87        22.99 o                         
   1  13  -2        171.38        164.37         2.19 o                         
   2  13  -2         54.74         56.48         1.50 o                         
   3  13  -2        289.93        302.03         4.64 o                         
   4  13  -2          7.75          5.32         0.58 o                         
   5  13  -2        115.55         93.26         1.50 o                         
   6  13  -2         93.27         86.48         1.52 o                         
   7  13  -2         98.58         92.06         2.41 o                         
   8  13  -2         77.88         83.95         2.49 o                         
   9  13  -2         39.74         45.52         1.21 o                         
  10  13  -2         56.95         69.01         2.14 o                         
   0  14  -2       1461.68       1490.17        22.16 o                         
   1  14  -2        704.12        709.50         8.37 o                         
   2  14  -2        320.19        311.33         3.66 o                         
   3  14  -2          6.39          6.38         0.90 o                         
   4  14  -2        131.92        126.89         1.80 o                         
   5  14  -2        422.46        367.48         4.45 o                         
   6  14  -2         60.85         55.76         1.24 o                         
   7  14  -2         46.38         44.07         0.99 o                         
   8  14  -2         93.16         87.68         1.70 o                         
   9  14  -2         11.09          9.28         0.69 o                         
   0  15  -2        595.12        601.58         9.22 o                         
   1  15  -2        151.95        147.55         3.40 o                         
   2  15  -2        207.56        200.81         2.78 o                         
   3  15  -2        135.13        125.85         2.12 o                         
   4  15  -2         26.36         23.93         1.03 o                         
   5  15  -2         21.22         18.17         0.84 o                         
   6  15  -2        149.15        141.53         1.90 o                         
   7  15  -2          9.86          9.44         0.70 o                         
   8  15  -2          6.49          3.78         0.51 o                         
   0  16  -2        258.01        261.79        13.98 o                         
   1  16  -2        244.88        241.89         4.14 o                         
   2  16  -2        141.32        141.10         2.98 o                         
   3  16  -2         18.76         18.85         1.09 o                         
   4  16  -2         30.18         30.62         1.08 o                         
   5  16  -2        114.21        105.55         2.47 o                         
   6  16  -2         14.58         17.38         0.89 o                         
   7  16  -2         26.78         24.26         0.99 o                         
   8  16  -2         61.03         55.90         1.27 o                         
   0  17  -2        884.44        900.33        36.02 o                         
   1  17  -2         66.46         55.05         1.96 o                         
   2  17  -2        113.03        106.61         2.76 o                         
   3  17  -2         67.42         66.16         2.10 o                         
   4  17  -2         11.45          9.87         1.58 o                         
   5  17  -2          1.54          2.24         0.55 o                         
   6  17  -2         22.62         20.56         0.85 o                         
   7  17  -2         10.78          9.68         0.89 o                         
   0  18  -2        189.08        174.00         8.20 o                         
   1  18  -2         82.28         80.93         4.39 o                         
   2  18  -2        344.86        355.69         8.56 o                         
   3  18  -2        128.94        133.64         2.95 o                         
   4  18  -2         28.19         24.62         1.05 o                         
   5  18  -2         73.44         78.86         1.78 o                         
   0  19  -2        268.84        304.18        22.53 o                         
   1  19  -2         58.78         63.12         2.89 o                         
   2  19  -2          6.20          6.29         0.83 o                         
   3  19  -2         41.42         39.46         1.60 o                         
   4  19  -2          8.55         12.00         0.66 o                         
   0  20  -2        159.78        155.10        10.15 o                         
   1  20  -2         44.82         45.10         2.91 o                         
   2   0  -1       1099.51       1049.52        10.84 o                         
   4   0  -1         71.69         75.35         2.28 o                         
   6   0  -1       1195.80       1306.85        23.36 o                         
   8   0  -1        519.35        504.44        13.16 o                         
  10   0  -1        111.23         91.11        10.40 o                         
   1   1  -1        732.61        757.22         5.63 o                         
   2   1  -1       8739.99       8673.82        54.83 o                         
   3   1  -1          1.43          1.84         0.43 o                         
   4   1  -1        279.59        298.09         3.14 o                         
   5   1  -1       1395.20       1497.58        13.06 o                         
   6   1  -1       1759.19       1952.79        22.09 o                         
   7   1  -1        162.42        183.90         3.39 o                         
   8   1  -1         61.74         55.81         2.57 o                         
   9   1  -1         70.93         52.57         1.59 o                         
  10   1  -1         39.30         34.30         2.68 o                         
  11   1  -1        745.99        478.33        21.29 o                         
   1   2  -1       5329.13       5233.72        33.77 o                         
   2   2  -1        605.39        616.13         4.97 o                         
   3   2  -1         96.95        108.69         1.39 o                         
   4   2  -1         66.22         70.42         1.09 o                         
   5   2  -1        283.88        269.46         3.95 o                         
   6   2  -1        630.02        718.33         8.29 o                         
   7   2  -1        546.77        603.14         7.93 o                         
   8   2  -1          1.80          1.51         1.83 o                         
   9   2  -1         61.68         52.39         1.33 o                         
  10   2  -1         26.44         22.23         1.00 o                         
  11   2  -1        258.72        177.77         9.41 o                         
  12   2  -1         12.74          9.54         1.55 o                         
   1   3  -1        227.75        230.55         2.49 o                         
   2   3  -1        144.34        132.42         1.52 o                         
   3   3  -1        227.11        207.84         2.11 o                         
   4   3  -1        583.10        552.93         4.33 o                         
   5   3  -1        321.50        319.96         3.55 o                         
   6   3  -1        244.68        253.78         3.74 o                         
   7   3  -1          9.06         12.23         1.77 o                         
   8   3  -1        273.30        258.00         5.03 o                         
   9   3  -1          8.53          9.27         0.81 o                         
  10   3  -1          6.97          4.53         0.58 o                         
  11   3  -1        138.18        119.36         4.08 o                         
  12   3  -1         20.31         16.27         3.71 o                         
   1   4  -1        248.24        251.54         2.39 o                         
   2   4  -1        934.89        963.59         7.43 o                         
   3   4  -1        514.91        491.88         3.98 o                         
   4   4  -1         25.82         30.25         1.22 o                         
   5   4  -1        325.73        318.95         3.04 o                         
   6   4  -1         72.40         71.51         1.76 o                         
   7   4  -1        106.21         93.74         3.76 o                         
   8   4  -1         72.95         66.03         3.46 o                         
   9   4  -1         32.94         28.25         1.02 o                         
  10   4  -1         16.02         14.09         1.08 o                         
  11   4  -1        155.67        140.48         2.99 o                         
  12   4  -1         13.09          9.19         0.97 o                         
  13   4  -1          1.74          4.95         1.49 o                         
   1   5  -1        143.80        136.50         1.63 o                         
   2   5  -1        972.36        926.96         6.95 o                         
   3   5  -1         57.62         52.61         1.27 o                         
   4   5  -1        173.18        185.92         2.67 o                         
   5   5  -1         50.11         48.81         1.05 o                         
   6   5  -1        140.93        127.37         2.53 o                         
   7   5  -1        383.88        359.30         7.28 o                         
   8   5  -1         98.28         86.89         1.62 o                         
   9   5  -1        310.33        291.32         3.99 o                         
  10   5  -1         33.20         30.64         1.11 o                         
  11   5  -1          0.78          0.34         1.01 o                         
  12   5  -1          1.69          2.21         0.99 o                         
   1   6  -1        104.49         84.12         1.69 o                         
   2   6  -1        123.80        114.87         1.61 o                         
   3   6  -1       1047.62       1075.09         9.61 o                         
   4   6  -1          7.05          8.62         0.78 o                         
   5   6  -1        201.88        213.57         2.59 o                         
   6   6  -1          3.69          5.38         1.11 o                         
   7   6  -1        449.26        414.03         7.91 o                         
   8   6  -1       1556.26       1504.22        16.05 o                         
   9   6  -1        301.33        303.54         5.03 o                         
  10   6  -1         77.13         77.21         1.60 o                         
  11   6  -1         80.46         82.85         1.95 o                         
  12   6  -1          2.01          2.31         0.79 o                         
   1   7  -1         30.17         31.40         1.05 o                         
   2   7  -1       3670.28       3773.00        26.13 o                         
   3   7  -1        903.67       1024.29         7.95 o                         
   4   7  -1        322.10        331.74         3.78 o                         
   5   7  -1         15.49         14.42         1.49 o                         
   6   7  -1        290.40        273.73         3.41 o                         
   7   7  -1         38.27         33.76         0.83 o                         
   8   7  -1       2386.05       2343.17        27.91 o                         
   9   7  -1        415.24        417.63         5.22 o                         
  10   7  -1        558.30        562.42         7.39 o                         
  11   7  -1         27.05         24.57         1.12 o                         
  12   7  -1          4.73          3.30         0.66 o                         
   1   8  -1        297.12        308.19         2.93 o                         
   2   8  -1         32.70         37.17         1.31 o                         
   3   8  -1        433.18        462.76         4.63 o                         
   4   8  -1        261.00        265.65         3.27 o                         
   5   8  -1        434.85        413.57         4.97 o                         
   6   8  -1        270.95        261.59         3.46 o                         
   7   8  -1        375.92        368.09         4.08 o                         
   8   8  -1       1410.05       1446.65        15.90 o                         
   9   8  -1        158.17        163.73         2.44 o                         
  10   8  -1        382.63        386.04         5.65 o                         
  11   8  -1         25.17         24.30         1.24 o                         
  12   8  -1          5.79          5.20         0.59 o                         
   1   9  -1         20.16         20.13         1.27 o                         
   2   9  -1        936.72        989.90         8.17 o                         
   3   9  -1        215.87        245.00         3.16 o                         
   4   9  -1         67.31         70.52         1.97 o                         
   5   9  -1        119.25        122.02         3.12 o                         
   6   9  -1         12.59         13.56         0.93 o                         
   7   9  -1         62.17         59.70         1.27 o                         
   8   9  -1       1909.94       1909.90        22.33 o                         
   9   9  -1        505.91        506.19         6.92 o                         
  10   9  -1        348.31        352.07         5.54 o                         
  11   9  -1          6.77          5.72         0.75 o                         
  12   9  -1         27.64         34.75         1.54 o                         
   1  10  -1         26.17         33.23         1.40 o                         
   2  10  -1        284.17        274.46         3.45 o                         
   3  10  -1        474.18        497.97         6.51 o                         
   4  10  -1        102.67        107.90         2.78 o                         
   5  10  -1         10.72          8.94         0.69 o                         
   6  10  -1         98.84        101.35         1.56 o                         
   7  10  -1        647.83        653.16         6.85 o                         
   8  10  -1        583.67        604.20         7.14 o                         
   9  10  -1        191.44        195.05         2.97 o                         
  10  10  -1         42.86         46.45         1.38 o                         
  11  10  -1         27.59         24.78         1.59 o                         
   1  11  -1         41.65         33.66         1.55 o                         
   2  11  -1         75.45         77.24         2.81 o                         
   3  11  -1        129.46        140.01         3.78 o                         
   4  11  -1         15.44         14.70         1.46 o                         
   5  11  -1          2.60          2.61         0.61 o                         
   6  11  -1         76.44         73.52         1.38 o                         
   7  11  -1          6.60          5.82         0.60 o                         
   8  11  -1        500.78        492.12         8.24 o                         
   9  11  -1         79.53         73.58         1.64 o                         
  10  11  -1         38.63         38.86         1.37 o                         
  11  11  -1          7.36          8.31         0.66 o                         
   1  12  -1        106.52         91.13         3.06 o                         
   2  12  -1         80.97         74.59         2.70 o                         
   3  12  -1         83.69         85.90         1.99 o                         
   4  12  -1         21.32         23.52         0.78 o                         
   5  12  -1        100.00         95.44         1.52 o                         
   6  12  -1         10.45          7.74         1.07 o                         
   7  12  -1         14.35         13.46         0.68 o                         
   8  12  -1        184.32        184.59         2.84 o                         
   9  12  -1         27.22         25.29         1.04 o                         
  10  12  -1          6.74          7.52         1.09 o                         
   1  13  -1         29.88         28.76         1.96 o                         
   2  13  -1        155.88        161.95         2.40 o                         
   3  13  -1          4.99          5.12         0.63 o                         
   4  13  -1         68.08         60.27         1.45 o                         
   5  13  -1         51.14         43.31         1.43 o                         
   6  13  -1         26.74         23.85         0.76 o                         
   7  13  -1         89.76         88.22         1.54 o                         
   8  13  -1        102.41         98.25         2.33 o                         
   9  13  -1         29.24         27.68         1.22 o                         
  10  13  -1         35.03         40.00         1.18 o                         
   1  14  -1        777.64        770.67         8.57 o                         
   2  14  -1         23.50         27.28         1.02 o                         
   3  14  -1        127.36        113.11         1.81 o                         
   4  14  -1         37.90         34.60         1.45 o                         
   5  14  -1        114.99        104.92         1.60 o                         
   6  14  -1         39.74         32.91         1.22 o                         
   7  14  -1          7.64         10.06         0.63 o                         
   8  14  -1         19.93         22.41         1.26 o                         
   9  14  -1          7.12          9.85         0.71 o                         
   1  15  -1        860.33        881.35        10.70 o                         
   2  15  -1        486.85        499.74         6.09 o                         
   3  15  -1         55.89         55.31         1.27 o                         
   4  15  -1         12.36          8.21         0.73 o                         
   5  15  -1         10.91          9.61         0.63 o                         
   6  15  -1        236.51        209.25         2.40 o                         
   7  15  -1          9.38         12.28         0.72 o                         
   8  15  -1         64.33         63.61         1.42 o                         
   9  15  -1          3.27          3.76         0.50 o                         
   1  16  -1          5.78          4.92         0.66 o                         
   2  16  -1         13.47         11.75         0.94 o                         
   3  16  -1        171.89        171.76         2.76 o                         
   4  16  -1        115.43         96.60         1.83 o                         
   5  16  -1        182.32        162.29         2.28 o                         
   6  16  -1         87.73         79.93         1.57 o                         
   7  16  -1         66.47         64.22         1.61 o                         
   8  16  -1          1.55          0.23         0.49 o                         
   1  17  -1        594.60        588.00        10.31 o                         
   2  17  -1         80.03         74.44         2.52 o                         
   3  17  -1         35.43         33.53         1.38 o                         
   4  17  -1        235.14        226.70         4.97 o                         
   5  17  -1          2.75          1.65         0.70 o                         
   6  17  -1         60.94         51.77         1.57 o                         
   7  17  -1         10.27          9.69         0.60 o                         
   1  18  -1        127.95        127.04         3.99 o                         
   2  18  -1          0.45          0.23         1.18 o                         
   3  18  -1          0.89          1.03         1.21 o                         
   4  18  -1         48.09         52.62         1.60 o                         
   5  18  -1         69.87         64.57         2.07 o                         
   6  18  -1         12.26         12.83         0.72 o                         
   1  19  -1        181.29        185.35         5.68 o                         
   2  19  -1         16.79         17.52         2.26 o                         
   3  19  -1          0.44          0.58         0.96 o                         
   4  19  -1         40.85         37.34         1.41 o                         
   5  19  -1         76.24         72.84         1.65 o                         
   1  20  -1         40.50         41.88         2.04 o                         
   2  20  -1          1.13          1.86         0.81 o                         
   3  20  -1         21.86         22.19         1.60 o                         
   2   0   0        699.60        649.70         9.26 o                         
   4   0   0       3326.07       3407.30        41.11 o                         
   6   0   0         22.49         20.70         2.15 o                         
   8   0   0          0.05          2.75         3.28 o                         
   0   1   0          4.10          1.97         0.19 o                         
   1   1   0        451.71        444.27         3.15 o                         
   2   1   0        753.92        649.42         4.64 o                         
   3   1   0         82.59         86.56         1.54 o                         
   4   1   0        172.34        164.51         2.40 o                         
   5   1   0       4601.14       4966.00        41.95 o                         
   6   1   0         91.27         87.42         2.08 o                         
   7   1   0        215.29        243.22         3.86 o                         
   8   1   0         13.90         12.58         2.01 o                         
  11   1   0          6.27          6.54         2.97 o                         
  12   1   0         14.58         18.32         2.48 o                         
   0   2   0       2980.58       3023.06        26.91 o                         
   1   2   0        195.08        169.10         1.64 o                         
   2   2   0       4920.75       4795.07        32.69 o                         
   3   2   0        354.29        328.27         2.75 o                         
   4   2   0       2270.12       2285.10        17.76 o                         
   5   2   0        118.11        117.79         2.40 o                         
   6   2   0       2473.40       2757.06        25.60 o                         
   7   2   0         37.89         30.34         1.31 o                         
   8   2   0         39.06         41.89         2.44 o                         
   9   2   0         10.61         14.02         0.98 o                         
  10   2   0          0.59          0.85         1.01 o                         
  11   2   0          0.07          0.39         1.22 o                         
  12   2   0         33.21         42.66         3.71 o                         
   0   3   0       2796.64       2630.59        23.75 o                         
   1   3   0      10076.66       9861.68        60.09 o                         
   2   3   0         36.97         37.02         1.06 o                         
   3   3   0        128.88        131.11         1.67 o                         
   4   3   0         84.52         72.98         1.37 o                         
   5   3   0         99.41        105.70         1.96 o                         
   6   3   0          0.11         -1.09         1.09 o                         
   7   3   0         37.31         40.32         1.56 o                         
   8   3   0         12.52         14.37         2.00 o                         
   9   3   0          3.16          3.88         0.66 o                         
  10   3   0          2.59          4.22         0.69 o                         
  11   3   0         27.98         32.72         2.08 o                         
  12   3   0          3.56          3.84         1.27 o                         
  13   3   0         67.37         61.40         3.47 o                         
   0   4   0       3556.06       3539.11        31.96 o                         
   1   4   0       1518.66       1328.74         8.95 o                         
   2   4   0        495.69        451.14         4.08 o                         
   3   4   0        613.21        523.65         4.25 o                         
   4   4   0        100.24         85.36         1.94 o                         
   5   4   0        140.23        135.08         1.71 o                         
   6   4   0          8.95          9.69         1.04 o                         
   7   4   0         94.37         84.61         2.65 o                         
   8   4   0         22.36         23.26         1.16 o                         
   9   4   0         42.70         38.93         1.27 o                         
  10   4   0         22.76         19.10         0.84 o                         
  11   4   0         16.31         16.83         1.05 o                         
  12   4   0         46.75         47.08         1.93 o                         
  13   4   0          7.25          8.11         1.19 o                         
   0   5   0          4.02          5.44         0.83 o                         
   1   5   0        942.27        867.96         6.18 o                         
   2   5   0         92.83         97.70         1.42 o                         
   3   5   0       1288.27       1311.25        10.07 o                         
   4   5   0         77.37         77.62         2.07 o                         
   5   5   0        219.91        205.14         2.31 o                         
   6   5   0         64.03         65.00         1.52 o                         
   7   5   0          8.23         10.04         1.22 o                         
   8   5   0         28.85         27.61         3.32 o                         
   9   5   0        918.90        928.38        12.10 o                         
  10   5   0          0.08         -0.49         0.61 o                         
  11   5   0         38.36         43.18         1.47 o                         
  12   5   0          0.00         -0.08         0.82 o                         
  13   5   0         55.34         63.71         2.45 o                         
   0   6   0       1107.62       1156.90        11.28 o                         
   1   6   0        527.70        528.49         4.04 o                         
   2   6   0       1126.86       1091.62         7.83 o                         
   3   6   0        507.01        542.24         5.05 o                         
   4   6   0       1496.24       1579.11        13.00 o                         
   5   6   0         52.12         46.42         1.09 o                         
   6   6   0        233.73        243.09         3.06 o                         
   7   6   0          3.42          4.60         1.90 o                         
   8   6   0        107.81        100.76         1.88 o                         
   9   6   0        215.68        195.16         3.06 o                         
  10   6   0       1107.65       1126.69        17.73 o                         
  11   6   0          4.65          6.62         0.94 o                         
  12   6   0         51.64         59.96         1.84 o                         
   0   7   0       2034.65       1884.17        18.62 o                         
   1   7   0       1840.63       1936.95        13.15 o                         
   2   7   0          4.38          3.64         0.68 o                         
   3   7   0       2216.03       2400.96        18.36 o                         
   4   7   0         18.35         14.91         0.98 o                         
   5   7   0        132.03        120.23         1.97 o                         
   6   7   0          1.29          0.83         1.08 o                         
   7   7   0        933.12        850.83        11.49 o                         
   8   7   0        543.63        512.86         7.38 o                         
   9   7   0         17.94         17.33         1.00 o                         
  10   7   0         55.06         57.78         1.46 o                         
  11   7   0        323.68        344.81         6.14 o                         
  12   7   0          1.70          4.08         0.66 o                         
   0   8   0         15.65         16.29         0.96 o                         
   1   8   0         57.21         53.26         1.23 o                         
   2   8   0       1228.46       1313.34        10.03 o                         
   3   8   0       1439.89       1531.82        11.89 o                         
   4   8   0       1904.81       2116.50        17.50 o                         
   5   8   0         16.78         19.55         1.44 o                         
   6   8   0        386.85        367.22         4.24 o                         
   7   8   0          6.38          4.61         0.55 o                         
   8   8   0       4351.64       4343.20        49.36 o                         
   9   8   0        560.57        561.45         7.20 o                         
  10   8   0        369.97        375.31         5.27 o                         
  11   8   0          3.92          4.36         0.82 o                         
  12   8   0          8.45          9.02         0.66 o                         
   0   9   0         15.27         17.13         1.58 o                         
   1   9   0        829.81        845.95         7.42 o                         
   2   9   0        937.20        935.80         8.11 o                         
   3   9   0       1639.72       1908.40        16.64 o                         
   4   9   0        502.09        507.42         6.00 o                         
   5   9   0        113.12        113.60         2.29 o                         
   6   9   0        265.32        237.94         2.82 o                         
   7   9   0          0.61          1.44         0.53 o                         
   8   9   0         27.43         30.44         1.68 o                         
   9   9   0       1030.04       1022.48        14.84 o                         
  10   9   0         38.28         38.35         1.38 o                         
  11   9   0         72.64         80.47         2.07 o                         
  12   9   0          9.15         10.44         0.70 o                         
   0  10   0         11.57         12.13         2.01 o                         
   1  10   0        161.46        144.68         2.06 o                         
   2  10   0         65.48         59.45         1.71 o                         
   3  10   0        938.82       1014.19         9.75 o                         
   4  10   0        235.45        239.83         3.30 o                         
   5  10   0         17.89         15.16         1.44 o                         
   6  10   0        109.97        100.69         1.52 o                         
   7  10   0          0.57          0.72         0.72 o                         
   8  10   0        285.67        286.14         4.02 o                         
   9  10   0         58.80         55.63         1.56 o                         
  10  10   0        116.32        117.04         2.51 o                         
  11  10   0         44.22         48.97         2.14 o                         
   0  11   0          0.05          0.14         2.22 o                         
   1  11   0         11.59         16.30         1.19 o                         
   2  11   0         64.47         77.62         2.19 o                         
   3  11   0        121.50        118.85         2.29 o                         
   4  11   0          5.27          3.98         1.65 o                         
   5  11   0          6.16         10.10         0.74 o                         
   6  11   0         84.66         75.35         1.48 o                         
   7  11   0         49.92         52.88         1.52 o                         
   8  11   0        286.82        277.34         4.15 o                         
   9  11   0         74.92         79.78         2.78 o                         
  10  11   0         13.95         12.82         0.89 o                         
  11  11   0          2.59          3.65         0.66 o                         
   0  12   0         61.01         56.83         4.73 o                         
   1  12   0         92.14        102.47         3.71 o                         
   2  12   0        384.79        390.38         5.46 o                         
   3  12   0         12.95         14.79         2.62 o                         
   4  12   0          1.92          1.79         0.60 o                         
   5  12   0         65.15         64.23         1.34 o                         
   6  12   0        159.08        160.94         2.28 o                         
   7  12   0         15.06         12.90         0.89 o                         
   8  12   0          0.43          0.18         0.77 o                         
   9  12   0         69.45         65.28         2.47 o                         
  10  12   0         20.14         19.63         1.00 o                         
   0  13   0        466.93        445.97         7.08 o                         
   1  13   0          0.03          0.94         1.81 o                         
   2  13   0         20.70         11.44         3.62 o                         
   3  13   0        309.84        291.18         3.32 o                         
   4  13   0          4.72          4.33         0.56 o                         
   5  13   0         18.16         24.40         1.20 o                         
   6  13   0        122.06        111.73         1.64 o                         
   7  13   0        265.23        257.17         4.26 o                         
   8  13   0          0.76          1.50         0.69 o                         
   9  13   0         58.47         69.98         1.85 o                         
  10  13   0         20.27         19.06         1.03 o                         
   0  14   0        653.74        632.41         9.70 o                         
   1  14   0        239.92        225.31         2.99 o                         
   2  14   0        281.90        257.87         3.54 o                         
   3  14   0          4.05          4.03         0.64 o                         
   4  14   0         70.01         46.56         1.61 o                         
   5  14   0        123.76        109.29         1.65 o                         
   6  14   0         15.48         15.44         1.03 o                         
   7  14   0          1.68          1.21         0.64 o                         
   8  14   0         39.66         44.30         1.65 o                         
   9  14   0         57.45         70.07         2.29 o                         
   0  15   0       3069.00       3152.25        45.34 o                         
   1  15   0        281.39        272.49         3.45 o                         
   2  15   0         18.82         17.98         1.12 o                         
   3  15   0        793.95        768.31         8.33 o                         
   4  15   0         12.57         11.07         0.74 o                         
   5  15   0         23.31         19.00         0.75 o                         
   6  15   0         20.57         17.32         0.89 o                         
   7  15   0        186.07        183.46         2.78 o                         
   8  15   0         17.35         16.82         0.87 o                         
   9  15   0         32.37         35.80         1.11 o                         
   0  16   0       1557.13       1539.46        21.83 o                         
   1  16   0        363.80        353.84         4.98 o                         
   2  16   0        284.80        292.88         4.02 o                         
   3  16   0        108.10        104.38         2.42 o                         
   4  16   0          0.15         -0.10         1.06 o                         
   5  16   0        181.49        166.63         2.40 o                         
   6  16   0        178.85        167.24         2.39 o                         
   7  16   0          1.09          0.51         0.54 o                         
   8  16   0         25.23         18.14         0.79 o                         
   0  17   0        614.91        620.09        11.33 o                         
   1  17   0        522.82        521.85         6.81 o                         
   2  17   0        309.25        317.25         6.93 o                         
   3  17   0          2.11          0.97         1.29 o                         
   4  17   0        189.86        186.71         4.11 o                         
   5  17   0        110.00         95.91         1.88 o                         
   6  17   0        110.84         92.63         2.08 o                         
   7  17   0         83.36         72.95         1.75 o                         
   0  18   0          4.69          6.54         2.42 o                         
   1  18   0        174.51        165.95         3.43 o                         
   2  18   0        118.03        123.08         3.65 o                         
   3  18   0          5.51          6.63         1.32 o                         
   4  18   0          0.98          1.21         0.72 o                         
   5  18   0         80.19         77.96         2.55 o                         
   6  18   0          9.56         12.14         0.58 o                         
   0  19   0        571.16        705.12        31.20 o                         
   1  19   0         45.60         52.97         4.21 o                         
   2  19   0          8.87          8.74         0.83 o                         
   3  19   0         40.75         43.93         1.75 o                         
   4  19   0          0.01         -0.58         0.73 o                         
   5  19   0          0.13          0.34         0.66 o                         
   0  20   0         27.23         40.55         2.96 o                         
   1  20   0         95.96         99.11         4.02 o                         
   2  20   0         45.65         52.75         2.80 o                         
   3  20   0          9.37          7.26         1.40 o                         
   2   0   1       1098.88       1053.71        10.36 o                         
   4   0   1         71.09         73.41         1.45 o                         
   6   0   1       1201.21       1321.55        18.24 o                         
   8   0   1        518.00        523.62        13.59 o                         
  10   0   1        111.01         76.43         2.91 o                         
  12   0   1         26.82         23.05         1.75 o                         
   1   1   1        735.32        757.31         5.38 o                         
   2   1   1       8744.65       8630.35        56.49 o                         
   3   1   1          1.62          1.77         0.48 o                         
   4   1   1        280.20        289.09         2.89 o                         
   5   1   1       1393.81       1475.52        12.96 o                         
   6   1   1       1757.97       1956.05        18.93 o                         
   7   1   1        162.37        177.65         3.33 o                         
   8   1   1         62.26         67.47         3.95 o                         
   9   1   1         70.96         53.47         1.55 o                         
  10   1   1         39.10         35.19         1.36 o                         
  11   1   1        746.88        650.79        18.41 o                         
  12   1   1        258.73        239.60         5.38 o                         
  13   1   1         77.95         64.37         4.46 o                         
   1   2   1       5319.17       5207.64        32.57 o                         
   2   2   1        604.02        617.36         4.98 o                         
   3   2   1         96.72        106.71         1.32 o                         
   4   2   1         66.34         68.81         1.14 o                         
   5   2   1        282.83        269.07         2.87 o                         
   6   2   1        630.87        717.95         8.22 o                         
   7   2   1        546.81        589.05         8.05 o                         
   8   2   1          1.80          3.20         1.09 o                         
   9   2   1         61.39         54.67         1.64 o                         
  10   2   1         26.35         22.62         0.90 o                         
  11   2   1        258.92        224.59         6.17 o                         
  12   2   1         12.84         11.33         0.91 o                         
  13   2   1         22.59         29.94         4.46 o                         
   1   3   1        227.64        231.14         2.31 o                         
   2   3   1        143.38        137.37         1.49 o                         
   3   3   1        227.18        213.15         1.99 o                         
   4   3   1        583.93        544.89         4.59 o                         
   5   3   1        322.43        315.91         3.11 o                         
   6   3   1        244.29        252.37         3.37 o                         
   7   3   1          9.29         10.38         1.51 o                         
   8   3   1        273.35        266.10         3.96 o                         
   9   3   1          8.67         10.62         0.67 o                         
  10   3   1          6.92          6.59         0.60 o                         
  11   3   1        137.51        117.20         2.50 o                         
  12   3   1         20.24         17.56         0.96 o                         
  13   3   1         99.93        110.74         9.66 o                         
   1   4   1        250.19        247.72         2.28 o                         
   2   4   1        937.07        953.45         7.16 o                         
   3   4   1        511.67        502.91         4.00 o                         
   4   4   1         26.03         27.38         0.87 o                         
   5   4   1        324.23        303.35         2.87 o                         
   6   4   1         72.46         71.04         1.64 o                         
   7   4   1        106.63         91.39         2.91 o                         
   8   4   1         72.95         65.95         2.73 o                         
   9   4   1         32.85         32.78         1.19 o                         
  10   4   1         16.10         14.67         0.81 o                         
  11   4   1        155.77        146.27         2.80 o                         
  12   4   1         13.13          7.99         0.91 o                         
  13   4   1          1.63          4.56         0.92 o                         
   1   5   1        145.08        137.20         1.78 o                         
   2   5   1        975.58        916.92         6.32 o                         
   3   5   1         58.40         59.42         1.27 o                         
   4   5   1        172.99        187.52         2.36 o                         
   5   5   1         50.73         50.66         1.20 o                         
   6   5   1        139.75        124.08         1.76 o                         
   7   5   1        385.30        368.73         5.90 o                         
   8   5   1         97.91         88.05         2.18 o                         
   9   5   1        310.79        299.47         3.87 o                         
  10   5   1         33.28         31.84         1.10 o                         
  11   5   1          0.80          0.52         0.63 o                         
  12   5   1          1.71          1.08         0.74 o                         
  13   5   1         65.92         71.30         3.96 o                         
   1   6   1        103.71         77.40         1.18 o                         
   2   6   1        124.15        116.44         1.56 o                         
   3   6   1       1048.98       1096.32         9.26 o                         
   4   6   1          7.16          7.79         0.83 o                         
   5   6   1        203.61        206.43         2.60 o                         
   6   6   1          3.72          4.21         0.91 o                         
   7   6   1        448.09        429.74         5.40 o                         
   8   6   1       1555.77       1548.56        18.09 o                         
   9   6   1        300.48        295.21         5.03 o                         
  10   6   1         77.08         78.95         1.68 o                         
  11   6   1         79.94         82.59         2.03 o                         
  12   6   1          1.95          1.89         0.75 o                         
   1   7   1         30.09         30.97         0.94 o                         
   2   7   1       3667.18       3783.10        25.15 o                         
   3   7   1        902.53       1038.81         7.94 o                         
   4   7   1        321.37        328.83         3.66 o                         
   5   7   1         15.17         13.71         0.79 o                         
   6   7   1        291.60        267.57         3.57 o                         
   7   7   1         38.29         38.16         1.24 o                         
   8   7   1       2384.81       2338.98        26.95 o                         
   9   7   1        415.45        402.93         5.32 o                         
  10   7   1        559.11        571.90         7.74 o                         
  11   7   1         26.88         28.68         1.25 o                         
  12   7   1          4.81          5.89         0.73 o                         
   1   8   1        297.48        303.30         3.09 o                         
   2   8   1         33.19         35.06         0.96 o                         
   3   8   1        433.58        456.22         4.33 o                         
   4   8   1        260.20        266.09         3.24 o                         
   5   8   1        434.98        417.98         4.57 o                         
   6   8   1        271.03        264.31         3.92 o                         
   7   8   1        375.50        354.92         4.05 o                         
   8   8   1       1410.01       1412.48        16.01 o                         
   9   8   1        158.38        161.05         2.80 o                         
  10   8   1        383.33        406.76         7.54 o                         
  11   8   1         25.16         23.40         1.05 o                         
  12   8   1          5.52          6.74         0.66 o                         
   1   9   1         20.11         21.70         1.10 o                         
   2   9   1        935.76        973.57         7.48 o                         
   3   9   1        216.14        245.52         3.08 o                         
   4   9   1         67.34         77.51         2.48 o                         
   5   9   1        117.98        128.53         2.80 o                         
   6   9   1         12.62         15.12         0.84 o                         
   7   9   1         62.71         53.81         1.27 o                         
   8   9   1       1907.99       1906.27        22.26 o                         
   9   9   1        506.59        528.87         8.83 o                         
  10   9   1        348.65        360.81         6.49 o                         
  11   9   1          6.78          6.54         0.89 o                         
  12   9   1         27.91         38.18         1.39 o                         
   1  10   1         26.24         32.63         1.37 o                         
   2  10   1        285.19        278.23         3.64 o                         
   3  10   1        474.28        491.16         6.57 o                         
   4  10   1        102.95        108.92         2.62 o                         
   5  10   1         10.46          7.11         0.95 o                         
   6  10   1         98.32        100.40         1.53 o                         
   7  10   1        648.16        654.79         6.61 o                         
   8  10   1        584.70        601.54         7.68 o                         
   9  10   1        191.47        199.61         3.42 o                         
  10  10   1         42.77         44.05         1.44 o                         
  11  10   1         27.75         28.05         1.39 o                         
   1  11   1         41.85         34.15         2.06 o                         
   2  11   1         74.50         75.28         2.34 o                         
   3  11   1        129.67        135.15         3.75 o                         
   4  11   1         15.61         15.14         2.25 o                         
   5  11   1          2.55          2.56         0.53 o                         
   6  11   1         76.52         77.92         1.40 o                         
   7  11   1          6.51          5.51         0.51 o                         
   8  11   1        501.98        508.47         8.05 o                         
   9  11   1         79.59         80.96         1.77 o                         
  10  11   1         38.78         40.77         1.55 o                         
  11  11   1          7.39          8.58         0.87 o                         
   1  12   1        106.77         89.37         3.11 o                         
   2  12   1         81.12         71.65         3.59 o                         
   3  12   1         84.11         84.05         3.99 o                         
   4  12   1         21.33         24.85         0.91 o                         
   5  12   1         99.23         91.75         1.50 o                         
   6  12   1         10.59          8.38         1.13 o                         
   7  12   1         14.17         12.72         0.62 o                         
   8  12   1        184.42        187.18         3.19 o                         
   9  12   1         27.07         25.02         1.03 o                         
  10  12   1          6.82          8.54         1.00 o                         
   1  13   1         29.51         24.56         2.37 o                         
   2  13   1        155.03        161.35         5.23 o                         
   3  13   1          4.85          4.87         0.62 o                         
   4  13   1         68.24         57.26         1.22 o                         
   5  13   1         51.15         41.36         1.50 o                         
   6  13   1         26.86         23.15         0.82 o                         
   7  13   1         90.07         86.25         1.72 o                         
   8  13   1        102.29         94.53         1.93 o                         
   9  13   1         28.89         27.60         1.25 o                         
  10  13   1         35.10         43.15         1.27 o                         
   1  14   1        776.56        778.69         9.47 o                         
   2  14   1         24.16         25.70         1.41 o                         
   3  14   1        127.78        118.52         2.27 o                         
   4  14   1         38.11         31.11         1.11 o                         
   5  14   1        115.33        107.04         1.87 o                         
   6  14   1         39.18         34.87         1.03 o                         
   7  14   1          7.76         12.09         0.64 o                         
   8  14   1         19.74         24.32         1.79 o                         
   9  14   1          7.09         10.36         0.81 o                         
   1  15   1        860.55        858.33        11.20 o                         
   2  15   1        487.15        502.80         6.62 o                         
   3  15   1         56.30         59.45         2.10 o                         
   4  15   1         12.29          9.36         0.89 o                         
   5  15   1         10.59          8.88         0.66 o                         
   6  15   1        235.92        208.93         2.62 o                         
   7  15   1          9.24          9.94         0.83 o                         
   8  15   1         64.06         66.98         1.94 o                         
   9  15   1          3.30          5.02         0.56 o                         
   1  16   1          5.75          5.25         0.87 o                         
   2  16   1         13.22         15.15         1.32 o                         
   3  16   1        171.20        177.95         2.89 o                         
   4  16   1        115.20        102.30         1.93 o                         
   5  16   1        182.69        158.72         2.20 o                         
   6  16   1         88.21         81.96         1.71 o                         
   7  16   1         66.72         63.95         1.70 o                         
   8  16   1          1.54          0.48         0.58 o                         
   1  17   1        595.02        623.77         9.76 o                         
   2  17   1         80.31         73.27         2.96 o                         
   3  17   1         35.17         35.81         1.32 o                         
   4  17   1        235.39        224.37         3.33 o                         
   5  17   1          2.82          0.70         0.73 o                         
   6  17   1         60.91         52.58         1.32 o                         
   7  17   1         10.14          9.51         0.60 o                         
   1  18   1        127.78        128.99         3.12 o                         
   2  18   1          0.47          0.27         1.33 o                         
   3  18   1          0.92          1.54         0.78 o                         
   4  18   1         47.78         55.66         1.91 o                         
   5  18   1         70.24         72.06         3.78 o                         
   6  18   1         12.38         11.50         0.65 o                         
   1  19   1        181.16        186.27        10.40 o                         
   2  19   1         16.87         17.83         2.97 o                         
   3  19   1          0.46          0.61         0.91 o                         
   4  19   1         40.37         38.89         1.93 o                         
   5  19   1         76.44         81.32         2.47 o                         
   1  20   1         40.62         46.24         2.29 o                         
   2  20   1          1.22          1.98         1.40 o                         
   3  20   1         22.08         22.65         1.90 o                         
   0   0   2        109.22        110.10         4.71 o                         
   2   0   2       4525.95       4337.22        38.33 o                         
   4   0   2       1411.29       1400.84        18.34 o                         
   6   0   2       1580.67       1679.05        20.14 o                         
   8   0   2        277.67        295.36         6.20 o                         
  10   0   2        112.48        109.07         3.19 o                         
  12   0   2         76.05         69.88         2.96 o                         
   0   1   2        750.83        807.02        10.03 o                         
   1   1   2      10366.94      10097.98        62.12 o                         
   2   1   2       9519.66       9107.94        57.83 o                         
   3   1   2        390.58        384.65         3.63 o                         
   4   1   2        482.09        479.23         5.13 o                         
   5   1   2        621.01        621.51         5.71 o                         
   6   1   2        590.12        583.46         5.37 o                         
   7   1   2         30.75         27.44         2.61 o                         
   8   1   2         33.11         36.28         3.87 o                         
   9   1   2          0.61          1.19         0.76 o                         
  10   1   2         37.20         34.35         1.27 o                         
  11   1   2         22.81         26.51         1.69 o                         
  12   1   2          2.04          1.93         1.02 o                         
  13   1   2         17.28         21.28         1.31 o                         
   0   2   2      47172.13      45812.30       430.43 o                         
   1   2   2        236.81        250.60         2.63 o                         
   2   2   2       2255.17       2191.92        14.96 o                         
   3   2   2          8.48         10.89         0.80 o                         
   4   2   2         90.83         86.13         2.05 o                         
   5   2   2        780.71        872.11         7.56 o                         
   6   2   2         15.58         20.79         1.15 o                         
   7   2   2        174.90        176.65         3.27 o                         
   8   2   2         91.87         88.91         2.19 o                         
   9   2   2        165.51        154.28         2.38 o                         
  10   2   2         50.94         42.29         1.22 o                         
  11   2   2          3.29          3.13         0.77 o                         
  12   2   2         22.66         25.20         1.79 o                         
  13   2   2          5.66          5.60         0.93 o                         
   0   3   2      30434.78      30022.73       269.60 o                         
   1   3   2       1925.59       1824.40        13.50 o                         
   2   3   2        158.26        150.50         1.91 o                         
   3   3   2         26.78         23.33         0.81 o                         
   4   3   2          1.00          1.75         0.81 o                         
   5   3   2       2322.69       2464.47        17.94 o                         
   6   3   2         21.60         21.42         1.06 o                         
   7   3   2          2.65          2.06         1.37 o                         
   8   3   2          6.97          8.62         1.22 o                         
   9   3   2        146.46        147.41         2.28 o                         
  10   3   2        251.87        229.36         3.31 o                         
  11   3   2          7.61          6.45         0.84 o                         
  12   3   2          8.26          6.58         0.77 o                         
  13   3   2        116.98        119.10         4.28 o                         
   0   4   2       8570.11       8483.12        81.89 o                         
   1   4   2        700.24        691.98         5.47 o                         
   2   4   2        723.90        703.54         5.89 o                         
   3   4   2       1091.10       1163.68         9.12 o                         
   4   4   2         97.56        109.78         1.66 o                         
   5   4   2        155.95        164.93         2.16 o                         
   6   4   2         76.72         84.66         2.31 o                         
   7   4   2         80.85         77.11         2.05 o                         
   8   4   2        125.99        122.71         2.03 o                         
   9   4   2        212.82        207.79         3.04 o                         
  10   4   2         41.60         37.60         1.32 o                         
  11   4   2         20.38         18.78         0.84 o                         
  12   4   2          2.22          1.19         0.64 o                         
   0   5   2       2593.29       2533.38        25.79 o                         
   1   5   2        125.91        103.17         1.81 o                         
   2   5   2        431.79        445.25         4.23 o                         
   3   5   2       2136.91       2357.97        17.62 o                         
   4   5   2         92.02         95.33         2.27 o                         
   5   5   2        104.88        106.57         2.11 o                         
   6   5   2        162.96        177.44         3.96 o                         
   7   5   2         13.50         13.23         1.66 o                         
   8   5   2       1312.50       1327.08        14.97 o                         
   9   5   2        478.31        520.08         9.77 o                         
  10   5   2        118.43        123.85         2.16 o                         
  11   5   2          6.41          5.34         0.61 o                         
  12   5   2         10.50         11.50         0.91 o                         
   0   6   2        435.28        426.99         5.72 o                         
   1   6   2        893.29        910.30         7.22 o                         
   2   6   2        422.36        442.38         4.06 o                         
   3   6   2       1064.19       1170.47         8.79 o                         
   4   6   2        718.87        772.09         7.10 o                         
   5   6   2        202.19        200.98         2.99 o                         
   6   6   2        308.75        291.57         4.41 o                         
   7   6   2        107.89        101.59         1.51 o                         
   8   6   2       1583.32       1569.72        18.25 o                         
   9   6   2        763.47        748.96         8.74 o                         
  10   6   2        259.89        261.27         3.84 o                         
  11   6   2          7.68          9.98         0.69 o                         
  12   6   2         26.64         30.53         1.28 o                         
   0   7   2        263.37        247.99         3.54 o                         
   1   7   2        323.20        306.31         3.21 o                         
   2   7   2       1299.15       1331.74        10.15 o                         
   3   7   2        908.08        956.93         8.43 o                         
   4   7   2         89.01         95.72         2.22 o                         
   5   7   2         33.53         36.26         1.53 o                         
   6   7   2        506.55        507.71         5.90 o                         
   7   7   2          2.09          3.00         0.47 o                         
   8   7   2         59.99         59.24         1.41 o                         
   9   7   2         46.74         54.25         1.36 o                         
  10   7   2        134.92        146.53         2.92 o                         
  11   7   2         53.66         56.47         1.56 o                         
  12   7   2        140.18        159.86         3.77 o                         
   0   8   2       1052.16       1050.71        11.43 o                         
   1   8   2        154.44        145.97         2.15 o                         
   2   8   2        184.50        178.39         2.71 o                         
   3   8   2        771.51        804.11         7.55 o                         
   4   8   2        541.48        589.04         7.73 o                         
   5   8   2         26.97         29.65         1.86 o                         
   6   8   2        293.25        284.55         3.39 o                         
   7   8   2         58.46         60.24         1.29 o                         
   8   8   2         59.83         62.87         2.32 o                         
   9   8   2        176.71        178.13         3.73 o                         
  10   8   2        487.63        503.87         6.77 o                         
  11   8   2         36.65         35.50         1.40 o                         
  12   8   2         59.07         70.53         1.88 o                         
   0   9   2        301.83        296.65         4.46 o                         
   1   9   2         36.23         38.55         1.70 o                         
   2   9   2        264.58        278.07         3.35 o                         
   3   9   2        267.57        271.70         3.98 o                         
   4   9   2         46.91         50.71         1.69 o                         
   5   9   2        179.42        185.17         3.30 o                         
   6   9   2        316.80        330.33         3.79 o                         
   7   9   2        654.93        644.53         6.68 o                         
   8   9   2        286.69        290.84         3.22 o                         
   9   9   2        296.90        308.93         4.59 o                         
  10   9   2        118.65        129.30         2.45 o                         
  11   9   2        121.08        128.03         6.00 o                         
   0  10   2        983.59        910.46        11.86 o                         
   1  10   2        153.60        160.61         3.05 o                         
   2  10   2        307.56        329.90         4.47 o                         
   3  10   2        643.99        658.15         7.22 o                         
   4  10   2        147.52        155.13         4.49 o                         
   5  10   2         12.55         11.89         0.83 o                         
   6  10   2        533.05        538.54         5.92 o                         
   7  10   2        116.44        128.00         2.12 o                         
   8  10   2        239.05        238.85         3.03 o                         
   9  10   2        217.33        213.09         4.09 o                         
  10  10   2         31.09         35.93         1.53 o                         
  11  10   2        121.60        136.36         2.92 o                         
   0  11   2        228.78        217.51         9.01 o                         
   1  11   2        110.81         94.32         2.80 o                         
   2  11   2        117.97        119.68         3.80 o                         
   3  11   2        382.45        413.68         5.64 o                         
   4  11   2         16.27         15.33         0.87 o                         
   5  11   2          4.56          5.62         0.63 o                         
   6  11   2         48.64         45.54         1.12 o                         
   7  11   2         69.38         69.42         1.37 o                         
   8  11   2        333.39        342.94         4.40 o                         
   9  11   2        294.55        289.80         6.44 o                         
  10  11   2         32.13         36.19         1.48 o                         
  11  11   2          8.04          8.12         0.70 o                         
   0  12   2        494.34        521.16         9.20 o                         
   1  12   2        586.24        578.02         9.80 o                         
   2  12   2        191.14        188.20         6.22 o                         
   3  12   2        115.77        118.82         2.08 o                         
   4  12   2         58.42         57.69         1.22 o                         
   5  12   2        107.12         99.20         1.58 o                         
   6  12   2        183.77        176.51         2.26 o                         
   7  12   2         95.73         87.40         1.49 o                         
   8  12   2        232.02        226.93         3.08 o                         
   9  12   2         58.97         55.94         1.59 o                         
  10  12   2          9.22         10.28         0.72 o                         
   0  13   2       1816.39       1818.77        26.98 o                         
   1  13   2        171.89        165.05         2.86 o                         
   2  13   2         54.77         50.03         1.74 o                         
   3  13   2        288.11        295.01         4.67 o                         
   4  13   2          7.86          6.40         0.58 o                         
   5  13   2        116.71         94.92         1.49 o                         
   6  13   2         93.24         88.83         1.90 o                         
   7  13   2         98.21         92.13         1.66 o                         
   8  13   2         78.30         87.63         2.01 o                         
   9  13   2         39.32         46.63         1.61 o                         
  10  13   2         56.50         71.69         1.62 o                         
   0  14   2       1462.17       1499.70        27.60 o                         
   1  14   2        704.98        720.77        11.14 o                         
   2  14   2        320.17        313.62         4.33 o                         
   3  14   2          6.60          6.50         1.05 o                         
   4  14   2        132.14        132.63         1.94 o                         
   5  14   2        422.25        380.61         4.73 o                         
   6  14   2         60.94         55.58         1.73 o                         
   7  14   2         46.41         40.95         1.75 o                         
   8  14   2         92.93         92.05         2.08 o                         
   9  14   2         10.95         10.80         0.62 o                         
   0  15   2        596.32        624.84        17.39 o                         
   1  15   2        150.94        143.78         3.09 o                         
   2  15   2        206.99        204.32         3.55 o                         
   3  15   2        135.33        129.13         2.36 o                         
   4  15   2         26.13         21.38         0.88 o                         
   5  15   2         21.13         16.23         0.98 o                         
   6  15   2        148.12        142.23         2.18 o                         
   7  15   2          9.66         10.31         0.75 o                         
   8  15   2          6.61          5.71         0.62 o                         
   0  16   2        256.44        273.55        22.93 o                         
   1  16   2        244.96        257.16         5.78 o                         
   2  16   2        141.91        145.69         2.81 o                         
   3  16   2         18.40         20.79         1.56 o                         
   4  16   2         30.22         29.47         1.18 o                         
   5  16   2        113.96        110.76         2.15 o                         
   6  16   2         14.53         18.83         0.75 o                         
   7  16   2         27.08         26.96         0.92 o                         
   8  16   2         61.38         59.58         1.48 o                         
   0  17   2        881.58        880.10        23.67 o                         
   1  17   2         66.48         61.95         2.98 o                         
   2  17   2        113.06        107.57         3.26 o                         
   3  17   2         67.22         66.48         2.42 o                         
   4  17   2         11.74         13.51         0.91 o                         
   5  17   2          1.56          1.57         0.60 o                         
   6  17   2         22.50         21.65         0.88 o                         
   7  17   2         10.90         10.30         0.69 o                         
   0  18   2        188.38        196.70         9.60 o                         
   1  18   2         82.28         79.65         4.47 o                         
   2  18   2        345.13        361.95         8.86 o                         
   3  18   2        129.81        137.31         5.50 o                         
   4  18   2         28.29         27.79         1.64 o                         
   5  18   2         73.14         76.20         1.70 o                         
   0  19   2        269.81        260.46        11.88 o                         
   1  19   2         59.13         60.01         2.99 o                         
   2  19   2          6.10          2.92         1.73 o                         
   3  19   2         41.21         43.24         1.80 o                         
   4  19   2          8.34         13.81         1.30 o                         
   0  20   2        159.79        148.59        13.86 o                         
   1  20   2         45.30         48.07         2.37 o                         
   2   0   3        183.67        177.03         2.96 o                         
   4   0   3        473.22        479.43         7.19 o                         
   6   0   3         76.26         80.54         2.62 o                         
   8   0   3        191.74        210.08         5.70 o                         
  10   0   3         33.72         31.96         1.86 o                         
  12   0   3         18.89         17.33         1.49 o                         
   1   1   3       1676.17       1617.44        11.23 o                         
   2   1   3        777.00        786.57         5.82 o                         
   3   1   3         66.21         69.18         1.62 o                         
   4   1   3        211.41        212.09         2.64 o                         
   5   1   3        481.38        476.82         4.99 o                         
   6   1   3         51.33         52.49         1.39 o                         
   7   1   3         53.83         53.62         1.69 o                         
   8   1   3        329.56        336.45         4.80 o                         
   9   1   3          7.33          6.89         2.50 o                         
  10   1   3         51.06         48.91         1.44 o                         
  11   1   3         23.93         24.62         1.52 o                         
  12   1   3         73.97         74.57         4.13 o                         
   1   2   3        115.40        103.16         1.66 o                         
   2   2   3        484.36        456.36         4.04 o                         
   3   2   3        316.17        331.59         3.94 o                         
   4   2   3        196.20        219.67         2.71 o                         
   5   2   3        811.27        864.35         8.01 o                         
   6   2   3         39.53         37.78         1.32 o                         
   7   2   3         51.35         50.12         1.54 o                         
   8   2   3         58.25         63.98         1.65 o                         
   9   2   3        248.74        230.95         5.25 o                         
  10   2   3         72.84         62.04         1.60 o                         
  11   2   3         31.65         27.85         1.27 o                         
  12   2   3         14.46         13.40         1.15 o                         
   1   3   3       1503.75       1510.28        11.92 o                         
   2   3   3        760.40        737.63         6.34 o                         
   3   3   3         37.97         45.36         1.74 o                         
   4   3   3        476.08        494.77         4.94 o                         
   5   3   3        201.39        223.30         2.96 o                         
   6   3   3        187.74        213.76         3.19 o                         
   7   3   3         27.71         29.39         1.00 o                         
   8   3   3        829.86        880.55        11.34 o                         
   9   3   3        129.79        135.76         2.23 o                         
  10   3   3        115.59        107.22         2.71 o                         
  11   3   3        199.87        189.08         3.36 o                         
  12   3   3         27.37         32.35         1.42 o                         
   1   4   3        251.83        268.54         3.02 o                         
   2   4   3       2642.99       2809.64        20.44 o                         
   3   4   3        850.33        942.92         7.55 o                         
   4   4   3         10.64          7.18         0.99 o                         
   5   4   3        274.13        280.59         4.68 o                         
   6   4   3        598.44        656.04         7.38 o                         
   7   4   3         21.71         24.28         1.35 o                         
   8   4   3       1656.32       1658.36        20.62 o                         
   9   4   3        326.28        334.96         4.46 o                         
  10   4   3        283.37        290.74         5.01 o                         
  11   4   3        239.31        220.62         4.42 o                         
  12   4   3          7.94          7.30         0.64 o                         
   1   5   3         96.36        101.25         1.76 o                         
   2   5   3         71.88         70.77         1.86 o                         
   3   5   3       1515.02       1642.67        12.73 o                         
   4   5   3        175.64        179.35         3.52 o                         
   5   5   3        152.43        169.43         3.22 o                         
   6   5   3        306.29        345.16         4.99 o                         
   7   5   3        374.84        377.01         4.16 o                         
   8   5   3       1502.37       1563.88        19.51 o                         
   9   5   3         98.04        103.57         1.85 o                         
  10   5   3        191.24        214.48         4.65 o                         
  11   5   3        153.67        150.76         2.78 o                         
  12   5   3          2.37          2.82         0.87 o                         
   1   6   3        299.00        298.50         3.18 o                         
   2   6   3        385.30        404.16         4.48 o                         
   3   6   3        173.08        161.30         2.91 o                         
   4   6   3         42.89         45.66         1.71 o                         
   5   6   3         35.63         34.91         2.35 o                         
   6   6   3        201.65        195.49         2.44 o                         
   7   6   3        173.82        178.32         2.52 o                         
   8   6   3        358.54        373.81         4.88 o                         
   9   6   3        183.73        198.07         3.10 o                         
  10   6   3         97.82        101.67         1.91 o                         
  11   6   3        189.19        196.36         4.21 o                         
  12   6   3         15.14         12.89         0.73 o                         
   1   7   3         47.55         45.83         1.80 o                         
   2   7   3        433.63        449.37         4.58 o                         
   3   7   3         70.37         70.61         1.69 o                         
   4   7   3        472.96        512.10         6.31 o                         
   5   7   3         42.56         38.87         2.25 o                         
   6   7   3        138.92        139.29         2.17 o                         
   7   7   3        405.71        412.70         4.55 o                         
   8   7   3        132.21        130.98         1.85 o                         
   9   7   3        115.88        123.11         2.11 o                         
  10   7   3         51.87         54.48         1.61 o                         
  11   7   3         12.99         14.71         0.70 o                         
   1   8   3         19.96         21.27         1.48 o                         
   2   8   3        134.58        127.05         2.69 o                         
   3   8   3         16.03         13.29         1.78 o                         
   4   8   3          6.71          3.20         1.29 o                         
   5   8   3         89.80         80.07         2.78 o                         
   6   8   3         85.13         80.61         1.50 o                         
   7   8   3        139.72        143.86         1.99 o                         
   8   8   3        105.92        118.56         1.87 o                         
   9   8   3         34.04         34.43         1.34 o                         
  10   8   3        112.61        115.08         2.35 o                         
  11   8   3          6.46          8.11         0.61 o                         
   1   9   3         90.52         76.95         2.36 o                         
   2   9   3         68.91         81.69         2.36 o                         
   3   9   3         15.22         16.13         2.16 o                         
   4   9   3         15.45         14.15         1.64 o                         
   5   9   3          8.13          8.84         0.76 o                         
   6   9   3         48.02         51.62         1.23 o                         
   7   9   3         80.69         81.76         1.51 o                         
   8   9   3        380.02        378.84         5.59 o                         
   9   9   3         16.02         15.92         0.79 o                         
  10   9   3        104.08        111.48         2.65 o                         
  11   9   3         32.90         33.45         1.22 o                         
   1  10   3        115.36        121.69         4.05 o                         
   2  10   3        263.27        273.65         4.89 o                         
   3  10   3         43.93         41.00         2.12 o                         
   4  10   3         96.50         91.42         2.01 o                         
   5  10   3         22.18         21.93         1.08 o                         
   6  10   3        180.51        185.81         2.85 o                         
   7  10   3         31.86         30.33         0.87 o                         
   8  10   3        256.70        277.33         3.33 o                         
   9  10   3         64.88         70.47         2.09 o                         
  10  10   3         54.30         56.55         1.48 o                         
   1  11   3         89.89         87.80         2.10 o                         
   2  11   3         58.40         54.36         3.11 o                         
   3  11   3         15.13         17.33         1.09 o                         
   4  11   3        202.90        208.71         2.81 o                         
   5  11   3        506.37        509.72         5.16 o                         
   6  11   3        366.01        366.30         3.96 o                         
   7  11   3         81.32         86.02         1.69 o                         
   8  11   3        395.75        395.55         4.30 o                         
   9  11   3        107.49        110.32         2.39 o                         
  10  11   3        108.82        114.19         2.13 o                         
   1  12   3        765.68        768.41         8.75 o                         
   2  12   3        476.24        501.34         6.20 o                         
   3  12   3         40.26         36.87         1.77 o                         
   4  12   3         94.10         86.41         1.44 o                         
   5  12   3        178.16        160.73         2.13 o                         
   6  12   3        185.48        162.50         2.27 o                         
   7  12   3        104.48        105.17         1.65 o                         
   8  12   3        537.00        560.89         6.90 o                         
   9  12   3        146.22        145.23         2.71 o                         
  10  12   3        118.05        136.79         2.66 o                         
   1  13   3        889.44        925.68        12.78 o                         
   2  13   3         13.96         14.61         1.18 o                         
   3  13   3         26.30         22.51         1.17 o                         
   4  13   3         28.75         27.13         0.94 o                         
   5  13   3         10.49          8.49         0.65 o                         
   6  13   3        118.49        107.94         1.81 o                         
   7  13   3        181.89        171.83         2.82 o                         
   8  13   3        132.99        142.87         2.54 o                         
   9  13   3        136.69        165.76         2.88 o                         
   1  14   3        118.19        120.73         2.88 o                         
   2  14   3          4.23          3.15         0.82 o                         
   3  14   3        103.75        103.11         1.78 o                         
   4  14   3          9.65          7.84         1.25 o                         
   5  14   3         22.23         17.97         0.96 o                         
   6  14   3         57.64         53.26         1.21 o                         
   7  14   3         52.25         56.54         1.41 o                         
   8  14   3        255.11        265.32         4.20 o                         
   1  15   3          3.29          0.76         1.40 o                         
   2  15   3        175.45        195.53         4.67 o                         
   3  15   3         24.45         21.60         1.15 o                         
   4  15   3        117.72        114.83         2.45 o                         
   5  15   3         78.87         82.47         1.74 o                         
   6  15   3         34.11         32.17         1.12 o                         
   7  15   3         14.79         10.58         0.72 o                         
   8  15   3         58.03         60.10         1.36 o                         
   1  16   3         53.95         54.78         2.32 o                         
   2  16   3         20.61         17.99         1.61 o                         
   3  16   3         82.22         83.85         2.03 o                         
   4  16   3         14.76         13.70         1.07 o                         
   5  16   3         20.83         22.83         0.90 o                         
   6  16   3          9.93          7.21         0.56 o                         
   7  16   3         39.68         38.59         1.41 o                         
   1  17   3         51.24         53.28         4.23 o                         
   2  17   3         48.93         63.43         3.59 o                         
   3  17   3          4.74          6.03         1.05 o                         
   4  17   3         59.20         61.41         1.58 o                         
   5  17   3         64.34         80.71         3.25 o                         
   6  17   3         10.13         10.52         0.83 o                         
   1  18   3         85.91        111.58        14.86 o                         
   2  18   3         23.74         27.98         3.71 o                         
   3  18   3         15.52         17.20         1.37 o                         
   4  18   3        117.72        137.67         3.80 o                         
   5  18   3          8.29          6.66         0.60 o                         
   1  19   3         60.60         54.67         2.85 o                         
   2  19   3          6.60          9.90         1.98 o                         
   3  19   3         73.24         78.70         3.31 o                         
   0   0   4        818.05        830.69        12.71 o                         
   2   0   4        454.33        463.57         6.36 o                         
   4   0   4         25.36         24.90         2.53 o                         
   6   0   4        187.12        177.37         4.37 o                         
   8   0   4        264.32        293.45        10.67 o                         
  10   0   4          4.78          3.59         1.37 o                         
  12   0   4         21.58         26.66         1.90 o                         
   0   1   4       1070.48       1086.51        11.88 o                         
   1   1   4         82.17         70.66         1.68 o                         
   2   1   4        445.04        443.61         4.43 o                         
   3   1   4         17.79         24.16         1.23 o                         
   4   1   4        241.24        232.90         3.27 o                         
   5   1   4        152.65        156.50         2.98 o                         
   6   1   4         40.80         35.31         1.81 o                         
   7   1   4         74.70         78.01         1.51 o                         
   8   1   4        379.33        399.43         5.52 o                         
   9   1   4         54.81         58.60         3.54 o                         
  10   1   4         82.14         80.84         2.00 o                         
  11   1   4          0.08          0.25         0.84 o                         
  12   1   4          5.78          5.21         0.71 o                         
   0   2   4       1455.45       1421.89        16.33 o                         
   1   2   4        903.55        921.15         7.47 o                         
   2   2   4        638.00        634.47         5.83 o                         
   3   2   4       1988.93       2130.38        17.54 o                         
   4   2   4        153.35        158.99         3.75 o                         
   5   2   4        125.30        124.19         2.47 o                         
   6   2   4         32.47         35.47         1.02 o                         
   7   2   4        194.05        202.67         2.76 o                         
   8   2   4        165.00        169.55         3.34 o                         
   9   2   4        182.22        176.37         3.26 o                         
  10   2   4         21.68         21.90         2.49 o                         
  11   2   4         91.88         91.98         2.51 o                         
  12   2   4         29.03         37.63         1.71 o                         
   0   3   4       1166.02       1133.73        12.83 o                         
   1   3   4        904.57        862.14         7.63 o                         
   2   3   4       2436.92       2487.26        18.88 o                         
   3   3   4       1772.70       1903.26        16.43 o                         
   4   3   4        107.67        109.82         2.85 o                         
   5   3   4         26.89         27.66         1.48 o                         
   6   3   4        545.70        574.65         6.02 o                         
   7   3   4         25.35         23.01         0.80 o                         
   8   3   4       1249.36       1326.00        14.30 o                         
   9   3   4        124.67        129.91         2.63 o                         
  10   3   4        151.69        153.41         4.11 o                         
  11   3   4          1.86          0.85         0.73 o                         
  12   3   4          1.24          0.25         0.58 o                         
   0   4   4       1661.51       1697.36        17.83 o                         
   1   4   4       2426.23       2495.44        18.48 o                         
   2   4   4        789.61        735.78         7.06 o                         
   3   4   4         85.88         81.80         1.88 o                         
   4   4   4        162.74        160.58         3.30 o                         
   5   4   4        204.82        202.47         3.71 o                         
   6   4   4        257.05        269.41         3.63 o                         
   7   4   4        505.42        539.55         5.91 o                         
   8   4   4        150.07        161.64         2.70 o                         
   9   4   4         13.34         13.34         1.06 o                         
  10   4   4         38.42         42.14         2.02 o                         
  11   4   4         89.75         96.61         3.27 o                         
   0   5   4       6456.79       6679.42        63.96 o                         
   1   5   4        466.75        486.80         5.10 o                         
   2   5   4       1472.34       1566.47        13.30 o                         
   3   5   4        435.96        478.92         5.74 o                         
   4   5   4        207.16        219.42         3.79 o                         
   5   5   4        825.41        887.54        11.73 o                         
   6   5   4        313.41        328.98         4.17 o                         
   7   5   4        277.57        291.34         3.48 o                         
   8   5   4          6.40          6.11         0.59 o                         
   9   5   4        144.37        161.90         3.41 o                         
  10   5   4        404.79        406.44         5.57 o                         
  11   5   4        143.38        160.37         3.89 o                         
   0   6   4       1752.67       1834.20        21.58 o                         
   1   6   4        330.41        344.69         4.10 o                         
   2   6   4        235.26        237.40         3.68 o                         
   3   6   4        453.56        490.36         6.18 o                         
   4   6   4        129.34        148.29         2.72 o                         
   5   6   4        153.15        158.11         2.56 o                         
   6   6   4         46.55         51.67         1.69 o                         
   7   6   4        199.84        202.19         2.88 o                         
   8   6   4         37.55         38.80         1.10 o                         
   9   6   4        471.55        486.20         7.92 o                         
  10   6   4          5.15          6.89         0.63 o                         
  11   6   4         53.30         55.16         1.41 o                         
   0   7   4       3196.44       3205.96        41.88 o                         
   1   7   4         85.55         90.69         2.41 o                         
   2   7   4        102.18        100.21         2.88 o                         
   3   7   4         42.12         41.06         2.90 o                         
   4   7   4         93.01         95.26         2.43 o                         
   5   7   4         71.35         73.85         1.54 o                         
   6   7   4         71.81         74.96         1.51 o                         
   7   7   4         10.10         11.20         0.86 o                         
   8   7   4         70.04         73.56         1.88 o                         
   9   7   4         14.93         14.33         1.13 o                         
  10   7   4         37.34         37.54         1.26 o                         
  11   7   4          6.85          6.89         0.58 o                         
   0   8   4       1134.84       1170.44        16.31 o                         
   1   8   4        157.49        154.59         3.96 o                         
   2   8   4         38.50         38.41         1.97 o                         
   3   8   4         57.72         53.46         2.98 o                         
   4   8   4          6.76          5.55         1.17 o                         
   5   8   4        135.88        137.17         3.34 o                         
   6   8   4         81.35         85.33         1.55 o                         
   7   8   4         18.56         19.37         0.87 o                         
   8   8   4         25.15         26.90         0.99 o                         
   9   8   4         56.15         54.04         4.43 o                         
  10   8   4         54.79         60.20         1.49 o                         
  11   8   4          5.58          5.27         0.50 o                         
   0   9   4         92.77         91.74         4.14 o                         
   1   9   4        125.17        125.52         2.63 o                         
   2   9   4          3.29          3.46         1.81 o                         
   3   9   4         33.17         36.60         1.13 o                         
   4   9   4        113.09        108.49         1.75 o                         
   5   9   4          8.20          9.52         0.70 o                         
   6   9   4         99.52         97.45         1.56 o                         
   7   9   4        172.50        178.24         3.21 o                         
   8   9   4         29.87         32.73         1.40 o                         
   9   9   4         26.71         29.35         1.72 o                         
  10   9   4         14.38         15.47         0.71 o                         
   0  10   4        342.04        353.99         6.58 o                         
   1  10   4        110.02        112.99         2.78 o                         
   2  10   4         60.51         61.52         1.42 o                         
   3  10   4        118.97        125.50         2.58 o                         
   4  10   4         20.11         20.74         0.82 o                         
   5  10   4        166.21        160.46         2.66 o                         
   6  10   4        335.05        331.05         3.58 o                         
   7  10   4         49.60         56.40         1.15 o                         
   8  10   4         76.88         78.09         1.36 o                         
   9  10   4         54.60         55.62         1.40 o                         
  10  10   4         66.25         77.63         1.55 o                         
   0  11   4       3990.78       4096.79        66.50 o                         
   1  11   4        393.10        402.95         4.89 o                         
   2  11   4          4.58          4.43         0.96 o                         
   3  11   4         68.01         69.64         1.55 o                         
   4  11   4         64.82         60.70         1.94 o                         
   5  11   4        275.14        246.42         2.89 o                         
   6  11   4          9.02         11.56         0.72 o                         
   7  11   4          4.87          6.49         0.56 o                         
   8  11   4         20.38         22.62         1.70 o                         
   9  11   4        110.94        126.17         2.41 o                         
   0  12   4       1145.27       1200.12        22.65 o                         
   1  12   4        133.53        137.79         2.89 o                         
   2  12   4        211.29        220.15         3.78 o                         
   3  12   4        180.32        181.76         2.60 o                         
   4  12   4        137.38        137.17         2.10 o                         
   5  12   4        101.70         84.67         2.27 o                         
   6  12   4        284.31        266.66         3.44 o                         
   7  12   4        380.86        374.32         5.18 o                         
   8  12   4         87.85         92.70         2.84 o                         
   9  12   4         16.62         15.51         0.60 o                         
   0  13   4         86.23         87.40         3.73 o                         
   1  13   4        139.15        142.16         3.53 o                         
   2  13   4        142.57        149.92         3.10 o                         
   3  13   4        478.68        490.95         6.07 o                         
   4  13   4         26.25         27.07         1.27 o                         
   5  13   4         40.38         37.83         1.49 o                         
   6  13   4        221.09        231.90         3.02 o                         
   7  13   4         32.01         34.05         1.18 o                         
   8  13   4         48.48         50.91         1.23 o                         
   0  14   4        521.05        510.23        18.99 o                         
   1  14   4        343.92        371.57         9.36 o                         
   2  14   4         12.57         14.25         1.76 o                         
   3  14   4         36.68         40.07         1.63 o                         
   4  14   4         38.78         32.46         1.16 o                         
   5  14   4        112.51        121.09         3.91 o                         
   6  14   4         64.18         68.65         1.55 o                         
   7  14   4        173.84        186.22         6.24 o                         
   8  14   4         66.70         57.34         1.35 o                         
   0  15   4         73.74         76.00         8.67 o                         
   1  15   4         35.73         30.77         3.38 o                         
   2  15   4         33.25         35.27         3.68 o                         
   3  15   4         57.41         56.21         2.08 o                         
   4  15   4         11.72         10.34         1.01 o                         
   5  15   4          5.97          8.04         0.70 o                         
   6  15   4          9.67          7.94         0.77 o                         
   7  15   4         41.59         46.32         1.19 o                         
   0  16   4         11.06         12.33         2.46 o                         
   1  16   4         10.20         14.30         2.27 o                         
   2  16   4         86.10         89.45         2.66 o                         
   3  16   4         17.40         19.87         1.51 o                         
   4  16   4         84.29         86.14         2.29 o                         
   5  16   4         90.21         93.57         1.86 o                         
   6  16   4          6.56          8.61         0.63 o                         
   0  17   4        156.78        194.60         9.90 o                         
   1  17   4          6.25          3.66         2.10 o                         
   2  17   4         50.73         57.31         3.31 o                         
   3  17   4         39.03         53.07         2.78 o                         
   4  17   4         92.04        116.69         2.89 o                         
   5  17   4         16.60         19.14         0.89 o                         
   0  18   4        127.53        104.48         6.93 o                         
   1  18   4         72.41         69.25         4.57 o                         
   2  18   4        132.65        143.60         6.93 o                         
   3  18   4        101.08        126.41         4.51 o                         
   2   0   5        570.22        559.81         9.80 o                         
   4   0   5         10.55         13.35         2.32 o                         
   6   0   5         13.44         10.03         1.79 o                         
   8   0   5        863.54        923.93        16.83 o                         
  10   0   5         56.02         55.53         2.74 o                         
   1   1   5         71.26         65.00         2.80 o                         
   2   1   5          7.60          8.17         2.02 o                         
   3   1   5        387.16        410.54         5.92 o                         
   4   1   5        262.04        270.52         5.40 o                         
   5   1   5         25.04         22.95         1.34 o                         
   6   1   5         51.62         54.29         1.24 o                         
   7   1   5         37.99         39.38         1.35 o                         
   8   1   5        180.73        211.18         5.06 o                         
   9   1   5        312.40        351.19         8.20 o                         
  10   1   5         22.25         24.80         1.29 o                         
  11   1   5          4.92          5.39         0.79 o                         
   1   2   5        270.48        269.15         4.45 o                         
   2   2   5        154.88        160.63         3.74 o                         
   3   2   5         10.47          8.85         3.19 o                         
   4   2   5         56.65         56.48         3.44 o                         
   5   2   5         47.19         48.35         1.26 o                         
   6   2   5          8.16         10.13         0.70 o                         
   7   2   5          9.69         10.12         1.14 o                         
   8   2   5       1428.01       1536.94        21.29 o                         
   9   2   5         66.11         75.11         2.55 o                         
  10   2   5        200.83        216.20         4.51 o                         
  11   2   5         54.70         65.05         1.84 o                         
   1   3   5        514.33        542.53         6.36 o                         
   2   3   5         16.94         18.59         2.06 o                         
   3   3   5        260.33        271.38         5.31 o                         
   4   3   5        661.15        687.11         6.81 o                         
   5   3   5        358.25        370.66         4.07 o                         
   6   3   5        245.80        265.39         3.17 o                         
   7   3   5         20.98         22.18         1.14 o                         
   8   3   5        635.34        683.42         8.17 o                         
   9   3   5        166.17        176.58         3.41 o                         
  10   3   5        213.13        241.74         4.96 o                         
  11   3   5          3.70          4.72         0.84 o                         
   1   4   5          0.17          0.49         2.19 o                         
   2   4   5        519.70        544.76         7.80 o                         
   3   4   5         16.79         14.57         2.32 o                         
   4   4   5        214.60        226.35         4.68 o                         
   5   4   5          5.01          4.81         0.95 o                         
   6   4   5         95.10         93.66         1.83 o                         
   7   4   5        155.55        160.74         2.18 o                         
   8   4   5          4.80          3.57         0.60 o                         
   9   4   5        204.71        217.56         4.85 o                         
  10   4   5         35.48         31.31         1.68 o                         
  11   4   5         75.26         83.38         1.89 o                         
   1   5   5        191.05        183.90         4.06 o                         
   2   5   5        137.99        142.30         4.21 o                         
   3   5   5        191.23        192.80         4.43 o                         
   4   5   5        434.40        438.30         4.92 o                         
   5   5   5        214.75        208.69         2.92 o                         
   6   5   5         27.65         29.16         1.37 o                         
   7   5   5        163.68        169.58         2.19 o                         
   8   5   5        224.93        249.69         3.33 o                         
   9   5   5          2.74          3.34         0.84 o                         
  10   5   5          0.65          0.88         0.64 o                         
   1   6   5         18.03         19.56         1.88 o                         
   2   6   5        112.57        108.77         1.90 o                         
   3   6   5        135.72        149.19         2.26 o                         
   4   6   5         65.32         64.85         1.58 o                         
   5   6   5        381.82        396.22         4.14 o                         
   6   6   5        154.68        163.64         2.19 o                         
   7   6   5         66.86         71.76         1.79 o                         
   8   6   5        142.04        147.29         2.69 o                         
   9   6   5         10.23         10.05         0.94 o                         
  10   6   5         48.08         52.89         1.42 o                         
   1   7   5        285.02        294.94         3.97 o                         
   2   7   5         43.74         40.09         2.27 o                         
   3   7   5         58.08         58.80         1.40 o                         
   4   7   5         41.27         42.14         2.01 o                         
   5   7   5        156.37        164.17         2.51 o                         
   6   7   5         20.01         20.49         0.83 o                         
   7   7   5          8.56          8.39         0.63 o                         
   8   7   5          5.45          5.74         1.33 o                         
   9   7   5         11.14         10.42         0.62 o                         
  10   7   5          1.70          2.29         0.48 o                         
   1   8   5          4.17          4.42         1.86 o                         
   2   8   5         25.27         25.72         1.42 o                         
   3   8   5          1.87          2.06         1.04 o                         
   4   8   5         20.18         23.18         1.18 o                         
   5   8   5         98.63         95.22         1.60 o                         
   6   8   5        147.15        148.58         2.02 o                         
   7   8   5         21.80         19.11         1.43 o                         
   8   8   5         18.31         18.17         0.86 o                         
   9   8   5         10.97         11.90         1.05 o                         
  10   8   5         27.78         30.14         0.91 o                         
   1   9   5        569.96        593.56         7.21 o                         
   2   9   5         27.80         28.35         1.67 o                         
   3   9   5         60.36         62.62         1.59 o                         
   4   9   5        117.15        120.49         2.34 o                         
   5   9   5         59.90         60.63         1.32 o                         
   6   9   5        118.03        109.81         1.82 o                         
   7   9   5          5.92          8.78         0.77 o                         
   8   9   5          0.50         -0.06         2.19 o                         
   9   9   5          2.43          3.44         0.55 o                         
   1  10   5        260.10        294.26         4.73 o                         
   2  10   5        300.66        317.73         4.55 o                         
   3  10   5         35.10         36.34         1.74 o                         
   4  10   5        100.72        107.00         2.47 o                         
   5  10   5         91.95         96.44         3.03 o                         
   6  10   5        283.41        271.72         3.92 o                         
   7  10   5         75.40         70.00         1.50 o                         
   8  10   5         95.17         98.41         1.89 o                         
   9  10   5         13.23         15.92         0.65 o                         
   1  11   5        314.58        328.85         7.46 o                         
   2  11   5          2.38          3.54         0.77 o                         
   3  11   5         19.53         20.36         1.55 o                         
   4  11   5        180.40        177.47         3.69 o                         
   5  11   5         25.76         29.04         1.02 o                         
   6  11   5          3.20          3.32         0.61 o                         
   7  11   5        105.99        106.10         1.89 o                         
   8  11   5        106.95        107.93         2.00 o                         
   1  12   5         80.13         86.94         3.72 o                         
   2  12   5        133.56        153.94         3.34 o                         
   3  12   5        110.04        118.40         2.71 o                         
   4  12   5         63.90         66.85         2.80 o                         
   5  12   5         28.99         25.81         1.60 o                         
   6  12   5         32.49         29.06         0.92 o                         
   7  12   5         68.41         77.29         1.67 o                         
   8  12   5        226.98        251.86         3.91 o                         
   1  13   5        129.76        135.43         7.11 o                         
   2  13   5         83.84         89.83         2.63 o                         
   3  13   5          4.62          6.44         1.49 o                         
   4  13   5        116.61        119.51         3.53 o                         
   5  13   5        185.21        195.18         2.99 o                         
   6  13   5         31.47         33.74         1.10 o                         
   7  13   5         53.01         56.45         1.25 o                         
   1  14   5         44.27         40.13         3.14 o                         
   2  14   5         48.01         51.89         4.01 o                         
   3  14   5         28.68         34.41         2.21 o                         
   4  14   5         62.18         67.47         1.95 o                         
   5  14   5         99.74         95.69         1.99 o                         
   6  14   5         27.60         30.61         0.96 o                         
   1  15   5         59.48         56.02         2.41 o                         
   2  15   5          5.65          5.40         2.23 o                         
   3  15   5          7.59          9.01         0.98 o                         
   4  15   5         47.56         48.42         2.10 o                         
   5  15   5         44.28         56.88         1.79 o                         
   1  16   5         17.85         18.24         2.01 o                         
   2  16   5         30.99         36.92         2.61 o                         
   3  16   5          5.48          2.97         1.27 o                         
   4  16   5        102.07        128.30         3.61 o                         
   1  17   5         18.51         21.09         1.90 o                         
   2  17   5         19.53         35.42         4.46 o                         
   0   0   6        116.70        126.77         5.29 o                         
   2   0   6        287.51        302.90         7.65 o                         
   4   0   6          7.69          8.63         1.67 o                         
   6   0   6        279.90        300.70         4.93 o                         
   8   0   6        687.02        716.44        18.16 o                         
  10   0   6         87.19         98.21         3.35 o                         
   0   1   6        183.12        180.20         4.33 o                         
   1   1   6        164.03        169.54         3.35 o                         
   2   1   6         81.20         90.21         3.75 o                         
   3   1   6       1008.73       1072.33        11.77 o                         
   4   1   6        115.57        117.80         2.11 o                         
   5   1   6         77.17         79.90         2.46 o                         
   6   1   6        247.29        262.81         3.00 o                         
   7   1   6        231.75        240.94         3.22 o                         
   8   1   6         63.64         71.84         6.79 o                         
   9   1   6         26.56         26.96         1.33 o                         
  10   1   6         54.13         56.05         1.43 o                         
   0   2   6        188.48        195.79        10.37 o                         
   1   2   6         96.64         96.95         3.36 o                         
   2   2   6         63.60         64.62         3.05 o                         
   3   2   6          3.84          1.78         1.78 o                         
   4   2   6         32.30         31.52         1.02 o                         
   5   2   6         77.16         79.58         1.90 o                         
   6   2   6        204.93        215.51         2.63 o                         
   7   2   6        299.91        318.49         4.62 o                         
   8   2   6        242.00        254.32         5.34 o                         
   9   2   6        254.06        268.49         4.92 o                         
  10   2   6         57.84         65.69         1.50 o                         
   0   3   6        753.69        786.75        14.03 o                         
   1   3   6         86.38         92.69         2.08 o                         
   2   3   6         60.76         61.03         2.93 o                         
   3   3   6        144.08        142.63         2.72 o                         
   4   3   6         79.69         79.38         1.66 o                         
   5   3   6         41.87         42.00         1.49 o                         
   6   3   6        196.40        196.69         2.50 o                         
   7   3   6         85.36         95.22         1.80 o                         
   8   3   6         12.32         12.40         0.62 o                         
   9   3   6         17.40         18.88         0.94 o                         
  10   3   6         27.49         28.29         1.07 o                         
   0   4   6        364.11        353.14         6.24 o                         
   1   4   6         85.25         90.21         3.01 o                         
   2   4   6        185.05        188.30         3.05 o                         
   3   4   6        627.63        648.25         9.00 o                         
   4   4   6        110.25        114.66         1.93 o                         
   5   4   6        256.87        248.34         3.11 o                         
   6   4   6        214.09        227.60         3.67 o                         
   7   4   6        223.96        233.68         3.26 o                         
   8   4   6         53.65         55.53         1.60 o                         
   9   4   6         67.17         61.68         1.43 o                         
  10   4   6          9.58         10.57         0.66 o                         
   0   5   6        737.24        739.77        11.69 o                         
   1   5   6        233.82        239.60         4.23 o                         
   2   5   6         25.17         25.28         1.71 o                         
   3   5   6         12.97         10.41         0.95 o                         
   4   5   6         50.07         40.34         1.53 o                         
   5   5   6         87.63         91.80         1.77 o                         
   6   5   6         15.93         16.55         1.19 o                         
   7   5   6          8.91          7.09         0.72 o                         
   8   5   6        167.10        166.85         2.83 o                         
   9   5   6        117.52        121.54         2.23 o                         
   0   6   6       1654.77       1693.53        29.59 o                         
   1   6   6        377.59        379.17         6.58 o                         
   2   6   6        347.53        350.68         4.75 o                         
   3   6   6         42.21         37.17         1.77 o                         
   4   6   6          7.24          6.99         1.05 o                         
   5   6   6         37.44         36.84         1.30 o                         
   6   6   6         57.37         50.41         2.21 o                         
   7   6   6         25.54         25.88         1.06 o                         
   8   6   6         17.39         17.41         1.28 o                         
   9   6   6          7.19          6.06         0.56 o                         
   0   7   6         78.77         71.51         2.79 o                         
   1   7   6        157.62        165.64         2.97 o                         
   2   7   6        418.57        431.10         6.02 o                         
   3   7   6        154.27        157.21         2.57 o                         
   4   7   6         14.65         13.71         0.93 o                         
   5   7   6        244.20        240.61         5.13 o                         
   6   7   6         79.47         74.55         1.67 o                         
   7   7   6          3.34          2.29         0.74 o                         
   8   7   6         19.88         20.48         0.87 o                         
   9   7   6          6.01          5.32         0.52 o                         
   0   8   6       2048.61       2189.85        36.01 o                         
   1   8   6        428.96        452.91         6.07 o                         
   2   8   6        357.77        362.80         4.40 o                         
   3   8   6        146.72        146.03         2.57 o                         
   4   8   6         56.90         57.25         1.92 o                         
   5   8   6        108.71        109.37         2.20 o                         
   6   8   6          3.28          3.76         0.74 o                         
   7   8   6          0.27          0.67         1.23 o                         
   8   8   6         19.03         22.87         1.14 o                         
   0   9   6       1819.86       1926.40        33.12 o                         
   1   9   6         31.37         32.25         3.03 o                         
   2   9   6        160.71        165.72         3.66 o                         
   3   9   6         77.28         81.10         3.97 o                         
   4   9   6          9.74          9.49         1.38 o                         
   5   9   6        305.08        300.50         4.01 o                         
   6   9   6          7.61          5.54         1.35 o                         
   7   9   6         21.74         21.58         0.86 o                         
   8   9   6          5.75          7.54         0.66 o                         
   0  10   6        509.62        477.63        19.31 o                         
   1  10   6        324.91        340.74        13.92 o                         
   2  10   6        270.45        301.30         5.15 o                         
   3  10   6        123.64        136.42         4.06 o                         
   4  10   6          8.65         10.93         2.05 o                         
   5  10   6         87.64         92.09         2.37 o                         
   6  10   6          1.65          2.05         0.61 o                         
   7  10   6         28.92         22.85         1.21 o                         
   8  10   6         28.77         32.73         1.07 o                         
   0  11   6        518.92        476.17        28.32 o                         
   1  11   6         79.46         72.08         3.38 o                         
   2  11   6        209.59        216.90         5.17 o                         
   3  11   6         48.10         51.54         2.50 o                         
   4  11   6        158.49        152.59         4.65 o                         
   5  11   6         58.72         65.27         2.15 o                         
   6  11   6         69.37         79.10         1.86 o                         
   7  11   6         84.44         88.40         1.70 o                         
   0  12   6         76.37         71.98         7.20 o                         
   1  12   6         54.27         54.42         3.71 o                         
   2  12   6         95.87         96.81         3.06 o                         
   3  12   6         44.34         48.86         3.70 o                         
   4  12   6          1.99          3.96         0.84 o                         
   5  12   6          9.17          9.70         0.73 o                         
   6  12   6         91.03         91.30         1.73 o                         
   0  13   6        125.65        116.89        10.89 o                         
   1  13   6         82.74        119.25         8.73 o                         
   2  13   6         27.20         29.24         7.18 o                         
   3  13   6         19.94         18.94         1.55 o                         
   4  13   6         14.18         14.81         1.55 o                         
   5  13   6         26.70         32.55         1.10 o                         
   0  14   6         48.45         47.42         2.61 o                         
   1  14   6          6.64          6.11         1.10 o                         
   2  14   6         62.28         58.90         2.31 o                         
   3  14   6         93.34        101.69         3.12 o                         
   4  14   6         61.96         60.99         2.15 o                         
   0  15   6         32.42         31.20         2.97 o                         
   1  15   6          6.00          6.60         1.55 o                         
   2  15   6         46.15         45.72         2.01 o                         
   3  15   6         53.34         52.35         1.96 o                         
   2   0   7         27.92         29.44         2.13 o                         
   4   0   7        213.86        217.08         4.84 o                         
   6   0   7        281.81        303.37         5.36 o                         
   8   0   7       1109.71       1235.20        30.02 o                         
   1   1   7         31.30         32.94         3.24 o                         
   2   1   7        124.02        137.87         3.88 o                         
   3   1   7         33.17         31.55         1.94 o                         
   4   1   7         37.40         35.79         1.46 o                         
   5   1   7        174.44        178.66         2.95 o                         
   6   1   7        161.63        176.61         2.70 o                         
   7   1   7         31.17         33.06         1.05 o                         
   8   1   7         30.44         44.22         2.61 o                         
   1   2   7         34.89         34.68         3.05 o                         
   2   2   7         57.12         57.29         2.92 o                         
   3   2   7          5.84          4.63         1.54 o                         
   4   2   7        137.42        144.01         2.82 o                         
   5   2   7         38.72         34.75         1.78 o                         
   6   2   7         35.98         42.56         2.82 o                         
   7   2   7        103.43        109.17         2.13 o                         
   8   2   7        516.89        571.83         9.97 o                         
   1   3   7         37.77         34.86         2.46 o                         
   2   3   7         35.16         31.98         1.74 o                         
   3   3   7        132.40        131.16         2.25 o                         
   4   3   7        121.29        117.50         2.84 o                         
   5   3   7         18.52         15.25         3.18 o                         
   6   3   7         64.57         66.31         3.03 o                         
   7   3   7         25.99         30.70         1.06 o                         
   8   3   7         42.98         45.16         1.54 o                         
   1   4   7        219.22        213.49         4.28 o                         
   2   4   7          7.35          5.97         1.78 o                         
   3   4   7         33.04         31.80         2.66 o                         
   4   4   7        174.38        173.24         2.78 o                         
   5   4   7         37.04         34.25         2.40 o                         
   6   4   7         87.95         88.44         3.21 o                         
   7   4   7         58.04         62.26         1.32 o                         
   8   4   7         78.34         86.07         1.86 o                         
   1   5   7         45.61         42.82         2.52 o                         
   2   5   7         19.46         17.98         1.45 o                         
   3   5   7         78.92         77.82         2.46 o                         
   4   5   7        138.17        130.43         2.90 o                         
   5   5   7         46.25         46.78         1.55 o                         
   6   5   7          7.78          9.27         0.93 o                         
   7   5   7          0.17         -0.24         0.52 o                         
   8   5   7          9.49          8.78         0.78 o                         
   1   6   7        226.12        226.67         9.15 o                         
   2   6   7         50.19         48.86         1.93 o                         
   3   6   7          7.75          7.49         1.85 o                         
   4   6   7         67.02         64.91         3.70 o                         
   5   6   7         75.56         79.84         4.03 o                         
   6   6   7        116.95        122.55         2.52 o                         
   7   6   7          2.09          2.74         0.45 o                         
   8   6   7          2.47          1.96         0.52 o                         
   1   7   7        152.98        153.23         4.91 o                         
   2   7   7         16.57         20.41         2.04 o                         
   3   7   7         15.66         14.22         1.25 o                         
   4   7   7         96.55         93.28         4.28 o                         
   5   7   7         45.28         45.37         1.87 o                         
   6   7   7         38.25         38.99         1.29 o                         
   7   7   7          5.49          4.53         0.50 o                         
   1   8   7         72.72         75.77         4.21 o                         
   2   8   7        143.78        146.55         5.63 o                         
   3   8   7          3.89          3.75         1.25 o                         
   4   8   7        212.33        202.12         6.88 o                         
   5   8   7         21.31         22.13         1.07 o                         
   6   8   7         47.13         49.45         1.99 o                         
   7   8   7         12.03         12.24         0.63 o                         
   1   9   7        207.02        196.93         6.28 o                         
   2   9   7         35.24         39.30         4.45 o                         
   3   9   7        143.84        157.61         4.04 o                         
   4   9   7         10.59         10.37         0.82 o                         
   5   9   7        204.06        212.70         3.90 o                         
   6   9   7         32.02         29.65         0.92 o                         
   1  10   7         30.59         26.95         6.76 o                         
   2  10   7         23.55         29.59         2.41 o                         
   3  10   7         12.53         12.54         1.17 o                         
   4  10   7        154.72        175.02         5.77 o                         
   5  10   7         97.30         98.58         2.04 o                         
   6  10   7          6.64          6.59         0.39 o                         
   1  11   7        140.09        167.37         8.42 o                         
   2  11   7         16.06         19.23         1.90 o                         
   3  11   7          4.47          5.17         1.55 o                         
   4  11   7        124.19        139.00         3.98 o                         
   5  11   7          2.16          2.27         0.54 o                         
   1  12   7          3.77          2.97         1.98 o                         
   2  12   7         59.83         61.52         3.09 o                         
   3  12   7         67.65         68.83         3.09 o                         
   4  12   7         75.68         77.47         2.37 o                         
   1  13   7         15.66         13.35         3.47 o                         
   2  13   7         17.18         18.69         1.31 o                         
   3  13   7         57.20         60.87         3.38 o                         
   0   0   8        531.29        535.98        77.00 o                         
   2   0   8         89.11         88.32         6.75 o                         
   4   0   8         45.03         45.84         4.65 o                         
   6   0   8         70.44         86.57         4.46 o                         
   0   1   8         71.96         52.01         7.79 o                         
   1   1   8          8.39          9.13         6.62 o                         
   2   1   8          6.68          2.05         2.70 o                         
   3   1   8        276.30        277.22         9.80 o                         
   4   1   8         30.90         32.44         2.57 o                         
   5   1   8          9.36         12.12         0.73 o                         
   6   1   8        177.53        187.11         3.80 o                         
   7   1   8         34.42         42.82         2.05 o                         
   0   2   8         79.35         61.04         8.90 o                         
   1   2   8          9.09          7.08         3.05 o                         
   2   2   8         72.91         50.76         6.15 o                         
   3   2   8         68.60         65.03         5.65 o                         
   4   2   8         26.81         29.60         2.39 o                         
   5   2   8         80.29         84.31         2.51 o                         
   6   2   8         13.89         13.39         1.05 o                         
   0   3   8         60.05         37.63         9.36 o                         
   1   3   8         89.08          7.95        15.76 o                         
   2   3   8         15.22         18.98         8.05 o                         
   3   3   8         45.50         44.67         4.68 o                         
   4   3   8         22.08         18.09         1.14 o                         
   5   3   8        192.18        211.49         4.47 o                         
   6   3   8        143.55        151.95         2.95 o                         
   0   4   8        280.51        255.67        24.13 o                         
   1   4   8         60.54         53.00         9.01 o                         
   2   4   8         52.86         52.00         4.01 o                         
   3   4   8        125.20        123.29        10.78 o                         
   4   4   8          5.04          6.60         0.62 o                         
   5   4   8         40.48         38.20         3.96 o                         
   6   4   8         31.18         34.78         1.77 o                         
   0   5   8        255.81        285.54        27.48 o                         
   1   5   8        103.02        101.62        10.30 o                         
   2   5   8        101.81        105.82         6.86 o                         
   3   5   8         58.00         56.07         2.39 o                         
   4   5   8         22.24         20.69         1.15 o                         
   5   5   8         15.21         14.72         0.76 o                         
   6   5   8        146.95        149.06         3.72 o                         
   0   6   8        610.56        551.97        27.23 o                         
   1   6   8         11.63          8.83         1.89 o                         
   2   6   8         35.30         32.31         2.75 o                         
   3   6   8         33.90         37.59         2.25 o                         
   4   6   8         16.20         15.87         1.01 o                         
   5   6   8        123.58        123.03         3.09 o                         
   1   7   8        122.78        122.80         6.44 o                         
   2   7   8        172.98        183.87         5.13 o                         
   3   7   8          0.24          0.54         1.02 o                         
   4   7   8         80.32         74.71         2.47 o                         
   5   7   8         78.52         74.93         2.29 o                         
   1   8   8        197.59        209.01        17.33 o                         
   2   8   8        148.66        151.75         4.27 o                         
   3   8   8         59.25         54.20         2.16 o                         
   4   8   8         19.18         18.84         1.31 o                         
   1   9   8         15.28         16.14         1.90 o                         
   2   9   8         99.67         93.79         2.95 o                         
   3   9   8         31.80         32.70         1.80 o                         
   4   9   8         12.34         11.88         1.98 o                         
   0  10   8        436.76        393.16        17.33 o                         
   1  10   8        192.62        185.86         6.12 o                         
   2  10   8         34.78         35.11         1.80 o                         
   2   0   9         38.95         39.12         3.47 o                         
   1   1   9          3.39          3.85         1.55 o                         
   2   1   9          4.88          4.95         1.98 o                         
   3   1   9         59.91         56.23         2.80 o                         
   1   2   9         44.23         42.91         2.61 o                         
   2   2   9         25.79         25.01         2.45 o                         
   3   2   9         17.90         22.36         4.21 o                         
   1   3   9         31.72         33.74         2.45 o                         
   2   3   9          4.39          4.07         1.55 o                         
   3   3   9          0.57          2.33         1.19 o                         
   1   4   9        165.25        173.33         5.95 o                         
   2   4   9         33.24         28.72         2.10 o                         
   1   5   9         18.92         16.34         2.48 o                         
   2   5   9         19.16         20.35         2.10 o                         
                                                                                
